# Supplementary material for: Poly[tris­(2-amino­butan-1-ol)copper(II) [hexa­kis-μ2-cyanido-κ12C:N-tetra­copper(I)] bis­(2-amino­butan-1-olato)aqua­copper(II) monohydrate]
Source: IUCrdata. 2024 Aug 30;9(Pt 8):x240845. doi: 10.1107/S2414314624008459 (PMC11375604; doi:10.1107/S2414314624008459)
Supplement: Supplementary file 1 [file x-09-x240845-sup1.cif]

##############################################################################
#                                                                            #
# This CIF contains the data for a data article accepted for                 #
# publication in IUCrData. It conforms to the requirements of                #
# Notes for Authors for IUCrData, and has been                               #
# peer reviewed under the auspices of IUCrData.                              #
#                                                                            #
# Full details of the Crystallographic Information File format               #
# are given in the paper "The Crystallographic Information File (CIF):       #
# a New Standard Archive File for Crystallography" by S. R. Hall, F. H.      #
# Allen and I. D. Brown [Acta Cryst. (1991), A47, 655-685].                  #
#                                                                            #
# The current version of the core CIF dictionary is obtainable from          #
# ftp://ftp.iucr.org/pub/cif_core.dic.                                       #
#                                                                            #
# Software is freely available for graphical display of the structure(s)     #
# in this CIF. For information consult the CIF software page                 #
# http://www.iucr.org/resources/cif/software.                                #
#                                                                            #
# This file may be used for bona fide research purposes within the           #
# scientific community so long as proper attribution is given to the data    # 
# article from which it was obtained.                                        #
#                                                                            #
##############################################################################
data_I
_audit_creation_method     SHELXL-2019/3
_journal_date_recd_electronic     2024-07-24
_journal_date_accepted     2024-08-26
_journal_name_full     'IUCrData'
_journal_year     2024
_journal_volume     9
_journal_issue      8
_journal_page_first     0
_journal_page_last     0
_journal_paper_category     HM
_journal_paper_doi     10.1107/S2414314624008459
_journal_coeditor_code     BH4088
_publ_contact_author_name     'Peter W. R. Corfield'
_publ_contact_author_address
;
 Department of Chemistry and Biochemistry
 Fordham University
 441 East Fordham Road
 Bronx, NY 10458
 USA
;
_publ_contact_author_email     pcorfield@fordham.edu
_publ_contact_author_fax      0E9(7)
_publ_contact_author_phone      0E9(7)
_publ_section_title
;
Poly[tris(2-aminobutan-1-ol)copper(II)
[hexakis-\m~2~-cyanido-\k^12^<i>C</i>:<i>N</i>-tetracopper(I)]
bis(2-aminobutan-1-olato)aquacopper(II) monohydrate]
;
_publ_section_title_footnote     .
loop_
    _publ_author_name
    _publ_author_footnote
    _publ_author_address
    "Corfield, Peter W. R." .
;
Department of Chemistry and Biochemistry
Fordham University
441 East Fordham Road
Bronx, NY 10458
USA
;
    "Salvi, Paul" .
;
Department of Chemistry and Biochemistry
Fordham University
441 East Fordham Road
Bronx, NY 10458
USA
;
_publ_section_synopsis
;
The title structure is made up of diperiodic anionic Cu^I^CN networks and two
independent Cu^II^ complexes that are not covalently bonded to the networks.
;
_chemical_name_systematic
;
Poly[tris(2-aminobutan-1-ol)copper(II)
[hexakis-\m~2~-cyanido-\k^12^<i>C</i>:<i>N</i>-tetracopper(I)]
bis(2-aminobutan-1-olato)aquacopper(II) monohydrate]
;
_chemical_name_common     ?
_chemical_formula_moiety
;
C8 H22 Cu N2 O3 2+, C6 Cu4 N6 2-, C12 H33 Cu N3 O3, H2 O
;
_chemical_formula_sum     'C26 H57 Cu6 N11 O7'
_chemical_formula_iupac
;
[Cu (C4 H11 N1 O1)3] [Cu4 (C N)6], [Cu (C4 H10 N1 O1)2 (H2 O1)], H2 O
;
_chemical_formula_weight     1017.06
_chemical_melting_point     ?
_chemical_absolute_configuration     ad
_space_group_crystal_system     monoclinic
_space_group_name_H-M_alt     'P 21'
_space_group_name_Hall     'P 2yb'
loop_
    _space_group_symop_operation_xyz
    'x, y, z'
    '-x, y+1/2, -z'
_cell_length_a     11.1008(2)
_cell_length_b     14.9561(3)
_cell_length_c     12.7221(2)
_cell_angle_alpha     90
_cell_angle_beta     91.4860(10)
_cell_angle_gamma     90
_cell_volume     2111.47(7)
_cell_formula_units_Z     2
_cell_measurement_reflns_used     5040
_cell_measurement_theta_min     1.0
_cell_measurement_theta_max     27.5
_cell_measurement_temperature     297(2)
_exptl_crystal_description     plate
_exptl_crystal_colour     blue
_exptl_crystal_size_max     0.330
_exptl_crystal_size_mid     0.300
_exptl_crystal_size_min     0.040
_exptl_crystal_density_diffrn     1.600
_exptl_crystal_density_meas     ?
_exptl_crystal_density_method     ?
_exptl_crystal_F_000     1040
_exptl_absorpt_coefficient_mu     3.018
_exptl_absorpt_correction_type     multi-scan
_exptl_absorpt_process_details
;
(SADABS; Krause <i>et al.</i>,  2015)
;
_exptl_absorpt_correction_T_min     0.47
_exptl_absorpt_correction_T_max     0.62
_diffrn_ambient_temperature     297(2)
_diffrn_source     'fine-focus sealed tube'
_diffrn_radiation_type     MoK\a
_diffrn_radiation_wavelength     0.7107
_diffrn_radiation_monochromator     graphite
_diffrn_measurement_device_type     'Enraf--Nonius KappaCCD'
_diffrn_measurement_method     'combination of \w and \f scans'
_diffrn_detector_area_resol_mean     9
_diffrn_reflns_number     41170
_diffrn_reflns_av_R_equivalents     0.0379
_diffrn_reflns_av_unetI/netI     0.0379
_diffrn_reflns_theta_min     2.724
_diffrn_reflns_theta_max     26.371
_diffrn_reflns_theta_full     25.241
_diffrn_measured_fraction_theta_max     0.997
_diffrn_measured_fraction_theta_full     0.996
_diffrn_reflns_limit_h_min     -13
_diffrn_reflns_limit_h_max     13
_diffrn_reflns_limit_k_min     -18
_diffrn_reflns_limit_k_max     18
_diffrn_reflns_limit_l_min     -15
_diffrn_reflns_limit_l_max     15
_refine_special_details     ?
_reflns_number_total     8587
_reflns_number_gt     6363
_reflns_threshold_expression     'I > 2\s(I)'
_refine_ls_structure_factor_coef     Fsqd
_refine_ls_matrix_type     full
_refine_ls_R_factor_all     0.0641
_refine_ls_R_factor_gt     0.0303
_refine_ls_wR_factor_gt     0.0747
_refine_ls_wR_factor_ref     0.0938
_refine_ls_goodness_of_fit_ref     1.126
_refine_ls_restrained_S_all     1.126
_refine_ls_number_reflns     8587
_refine_ls_number_parameters     488
_refine_ls_number_restraints     56
_refine_ls_hydrogen_treatment     mixed
_refine_ls_weighting_scheme     calc
_refine_ls_weighting_details
              'w=1/[\s^2^(Fo^2^)+(0.0396P)^2^+0.5870P] where P=(Fo^2^+2Fc^2^)/3'
_atom_sites_solution_hydrogens     mixed
_atom_sites_solution_primary     direct
_atom_sites_solution_secondary     difmap
_refine_ls_shift/su_max     0.000
_refine_ls_shift/su_mean     0.000
_refine_diff_density_max     0.527
_refine_diff_density_min     -0.356
_refine_ls_extinction_method     none
_refine_ls_extinction_coef     .
_refine_ls_abs_structure_details
;
Flack <i>x</i> determined using 2729 quotients
[(<i>I</i>^+^)-(<i>I</i>^-^)]/[(<i>I</i>^+^)+(<i>I</i>^-^)]
(Parsons <i>et al.</i>,  2013)
;
_refine_ls_abs_structure_Flack     -0.002(6)
loop_
    _atom_type_symbol
    _atom_type_description
    _atom_type_scat_dispersion_real
    _atom_type_scat_dispersion_imag
    _atom_type_scat_source
    'Cu' 'Cu' 0.3201 1.2651
                         'International Tables Vol C Tables 4.2.6.8 and 6.1.1.4'
    'O' 'O' 0.0106 0.0060
                         'International Tables Vol C Tables 4.2.6.8 and 6.1.1.4'
    'N' 'N' 0.0061 0.0033
                         'International Tables Vol C Tables 4.2.6.8 and 6.1.1.4'
    'C' 'C' 0.0033 0.0016
                         'International Tables Vol C Tables 4.2.6.8 and 6.1.1.4'
    'H' 'H' 0.0000 0.0000
                         'International Tables Vol C Tables 4.2.6.8 and 6.1.1.4'
_computing_data_collection
;
KappaCCD Server Software (Nonius, 1997)
;
_computing_cell_refinement
;
SCALEPACK (Otwinowski & Minor, 1997)
;
_computing_data_reduction
;
DENZO and SCALEPACK (Otwinowski & Minor, 1997)
;
_computing_structure_solution
;
SHELXS97 (Sheldrick, 2008)
;
_computing_structure_refinement
;
<i>SHELXL2019/2</i> (Sheldrick, 2015)
;
_computing_molecular_graphics
;
ORTEPIII (Burnett & Johnson, 1996)
;
_computing_publication_material
;
publCIF (Westrip, 2010)
;
loop_
    _atom_site_type_symbol
    _atom_site_label
    _atom_site_fract_x
    _atom_site_fract_y
    _atom_site_fract_z
    _atom_site_U_iso_or_equiv
    _atom_site_adp_type
    _atom_site_calc_flag
    _atom_site_occupancy
    _atom_site_disorder_assembly
    _atom_site_disorder_group
    Cu Cu1 0.13212(7) 0.73559(5) 0.34410(6) 0.0649(2) Uani d 1 . .
    Cu Cu2 0.11909(7) 0.06380(5) 0.40774(6) 0.0615(2) Uani d 1 . .
    Cu Cu3 0.37743(8) 0.56666(6) 0.08561(6) 0.0665(2) Uani d 1 . .
    Cu Cu4 0.37261(8) 0.23970(6) 0.16423(6) 0.0702(3) Uani d 1 . .
    Cu Cu5 0.40743(6) 0.34502(6) 0.81097(5) 0.0576(2) Uani d 1 . .
    Cu Cu6 0.32863(6) 0.51268(6) 0.49443(5) 0.05431(19) Uani d 1 . .
    C C1 0.1237(5) 0.8626(5) 0.3695(5) 0.0665(16) Uani d 0.5 . .
    N N1 0.1171(6) 0.9375(5) 0.3827(5) 0.0643(16) Uani d 0.5 . .
    N C1N 0.1237(5) 0.8626(5) 0.3695(5) 0.0665(16) Uani d 0.5 . .
    C N1C 0.1171(6) 0.9375(5) 0.3827(5) 0.0643(16) Uani d 0.5 . .
    N C2 -0.0198(5) 0.1648(4) 0.5751(5) 0.062(2) Uani d 0.69(8) . .
    C N2 0.0352(6) 0.1255(4) 0.5153(6) 0.064(2) Uani d 0.69(8) . .
    C C2N -0.0198(5) 0.1648(4) 0.5751(5) 0.062(2) Uani d 0.31(8) . .
    N N2C 0.0352(6) 0.1255(4) 0.5153(6) 0.064(2) Uani d 0.31(8) . .
    C C3 0.2250(6) 0.6736(4) 0.2436(5) 0.065(2) Uani d 0.70(8) . .
    N N3 0.2810(7) 0.6341(4) 0.1838(5) 0.072(2) Uani d 0.70(8) . .
    N C3N 0.2250(6) 0.6736(4) 0.2436(5) 0.065(2) Uani d 0.30(8) . .
    C N3C 0.2810(7) 0.6341(4) 0.1838(5) 0.072(2) Uani d 0.30(8) . .
    N C4 0.2166(6) 0.1360(4) 0.3143(5) 0.070(2) Uani d 0.65(8) . .
    C N4 0.2754(7) 0.1768(4) 0.2599(5) 0.067(2) Uani d 0.65(8) . .
    C C4N 0.2166(6) 0.1360(4) 0.3143(5) 0.070(2) Uani d 0.35(8) . .
    N N4C 0.2754(7) 0.1768(4) 0.2599(5) 0.067(2) Uani d 0.35(8) . .
    C C5 0.3725(6) 0.4402(5) 0.1119(6) 0.0741(19) Uani d 0.5 . .
    N N5 0.3719(6) 0.3657(5) 0.1318(5) 0.0722(18) Uani d 0.5 . .
    N C5N 0.3725(6) 0.4402(5) 0.1119(6) 0.0741(19) Uani d 0.5 . .
    C N5C 0.3719(6) 0.3657(5) 0.1318(5) 0.0722(18) Uani d 0.5 . .
    C C6 0.4684(7) 0.6317(5) -0.0145(6) 0.068(3) Uani d 0.79(8) . .
    N N6 0.5232(6) 0.6729(4) -0.0720(5) 0.073(2) Uani d 0.79(8) . .
    N C6N 0.4684(7) 0.6317(5) -0.0145(6) 0.068(3) Uani d 0.21(8) . .
    C N6C 0.5232(6) 0.6729(4) -0.0720(5) 0.073(2) Uani d 0.21(8) . .
    O O11 0.2742(4) 0.3548(3) 0.7144(3) 0.0645(11) Uani d 1 . .
    C C12 0.1803(7) 0.2945(6) 0.7398(6) 0.087(2) Uani d 1 . .
    H H12A 0.193103 0.237710 0.705079 0.130 Uiso calc 1 . .
    H H12B 0.103570 0.318424 0.714813 0.130 Uiso calc 1 . .
    C C13 0.1774(6) 0.2804(6) 0.8570(6) 0.0756(19) Uani d 1 . .
    H H13 0.151893 0.336224 0.889999 0.091 Uiso calc 1 . .
    N N14 0.3041(5) 0.2619(5) 0.8902(5) 0.086(2) Uani d 1 . .
    H H14A 0.323150 0.205475 0.875983 0.103 Uiso calc 1 . .
    H H14B 0.314170 0.270814 0.959086 0.103 Uiso calc 1 . .
    C C15 0.0893(8) 0.2057(8) 0.8872(8) 0.122(4) Uani d 1 . .
    H H15A 0.010376 0.218608 0.856436 0.183 Uiso calc 1 . .
    H H15B 0.116589 0.149459 0.858193 0.183 Uiso calc 1 . .
    C C16 0.0792(12) 0.1963(12) 1.0034(10) 0.186(7) Uani d 1 . .
    H H16A 0.023536 0.149157 1.018496 0.279 Uiso calc 1 . .
    H H16B 0.156787 0.182288 1.034068 0.279 Uiso calc 1 . .
    H H16C 0.050601 0.251419 1.032311 0.279 Uiso calc 1 . .
    O O21 0.4974(4) 0.4360(3) 0.7441(4) 0.0777(14) Uani d 1 . .
    C C22 0.6035(6) 0.4630(5) 0.8017(6) 0.0705(18) Uani d 1 . .
    H H22A 0.584489 0.511926 0.848575 0.106 Uiso calc 1 . .
    H H22B 0.663782 0.483664 0.753506 0.106 Uiso calc 1 . .
    C C23 0.6513(5) 0.3858(4) 0.8637(5) 0.0548(15) Uani d 1 . .
    H H23 0.685262 0.343004 0.814279 0.066 Uiso calc 1 A 1
    N N24 0.5486(5) 0.3439(5) 0.9111(5) 0.0836(18) Uani d 1 . .
    H H24A 0.530199 0.373036 0.969548 0.100 Uiso calc 1 . .
    H H24B 0.566803 0.287729 0.928435 0.100 Uiso calc 1 . .
    C C25A 0.7491(7) 0.4097(6) 0.9434(6) 0.087(2) Uani d 0.615(19) B 1
    H H25A 0.715832 0.452718 0.991801 0.131 Uiso calc 0.615(19) B 1
    H H25B 0.768278 0.356241 0.983695 0.131 Uiso calc 0.615(19) B 1
    C C26A 0.8629(12) 0.4466(11) 0.9055(12) 0.105(6) Uani d 0.615(19) B 1
    H H26A 0.916415 0.458570 0.964309 0.158 Uiso calc 0.615(19) B 1
    H H26B 0.899646 0.404146 0.859638 0.158 Uiso calc 0.615(19) B 1
    H H26C 0.846953 0.501075 0.867783 0.158 Uiso calc 0.615(19) B 1
    C C25B 0.7491(7) 0.4097(6) 0.9434(6) 0.087(2) Uani d 0.385(19) B 2
    H H25C 0.812559 0.441743 0.908386 0.131 Uiso calc 0.385(19) B 2
    H H25D 0.716001 0.449316 0.995693 0.131 Uiso calc 0.385(19) B 2
    C C26B 0.800(3) 0.333(3) 0.995(3) 0.183(19) Uani d 0.385(19) B 2
    H H26D 0.861208 0.351890 1.044754 0.275 Uiso calc 0.385(19) B 2
    H H26E 0.737698 0.301833 1.031250 0.275 Uiso calc 0.385(19) B 2
    H H26F 0.834263 0.294260 0.943935 0.275 Uiso calc 0.385(19) B 2
    O O31 0.4789(3) 0.5107(4) 0.5782(3) 0.0656(11) Uani d 1 . .
    H H31 0.463(3) 0.482(4) 0.629(2) 0.098 Uiso d 1 . .
    C C32 0.5749(7) 0.4743(6) 0.5192(6) 0.088(3) Uani d 1 . .
    H H32A 0.567285 0.409806 0.515361 0.132 Uiso calc 1 . .
    H H32B 0.651678 0.488503 0.553397 0.132 Uiso calc 1 . .
    C C33 0.5695(7) 0.5132(7) 0.4117(6) 0.090(2) Uani d 1 . .
    H H33 0.588182 0.577133 0.416693 0.108 Uiso calc 1 . .
    N N34 0.4426(5) 0.5031(5) 0.3742(4) 0.0810(16) Uani d 1 . .
    H H34A 0.433250 0.450112 0.343149 0.097 Uiso calc 1 . .
    H H34B 0.425159 0.545258 0.326937 0.097 Uiso calc 1 . .
    C C35 0.6643(9) 0.4674(11) 0.3387(8) 0.143(5) Uani d 1 . .
    H H35A 0.741267 0.463956 0.376384 0.214 Uiso calc 1 . .
    H H35B 0.638242 0.406805 0.323281 0.214 Uiso calc 1 . .
    C C36 0.6806(13) 0.5143(16) 0.2409(11) 0.211(8) Uani d 1 . .
    H H36A 0.739051 0.483414 0.200114 0.316 Uiso calc 1 . .
    H H36B 0.605266 0.516790 0.202262 0.316 Uiso calc 1 . .
    H H36C 0.708348 0.573973 0.255395 0.316 Uiso calc 1 . .
    O O41 0.3128(6) 0.6792(4) 0.5131(5) 0.0905(16) Uani d 1 . .
    H H41 0.389(2) 0.678(6) 0.522(4) 0.08(3) Uiso d 1 . .
    C C42 0.2553(9) 0.6937(6) 0.6109(7) 0.092(2) Uani d 1 . .
    H H42A 0.170783 0.706689 0.597084 0.138 Uiso calc 1 . .
    H H42B 0.291188 0.745625 0.645029 0.138 Uiso calc 1 . .
    C C43 0.2652(7) 0.6162(5) 0.6833(6) 0.0704(18) Uani d 1 . .
    H H43 0.349305 0.610567 0.707766 0.084 Uiso calc 1 . .
    N N44 0.2308(5) 0.5340(3) 0.6244(4) 0.0595(13) Uani d 1 . .
    H H44A 0.153248 0.537659 0.605269 0.071 Uiso calc 1 . .
    H H44B 0.239458 0.487169 0.667042 0.071 Uiso calc 1 . .
    C C45 0.1859(9) 0.6301(6) 0.7794(7) 0.095(2) Uani d 1 . .
    H H45A 0.214013 0.682983 0.816758 0.142 Uiso calc 1 . .
    H H45B 0.104046 0.641692 0.754587 0.142 Uiso calc 1 . .
    C C46 0.1839(11) 0.5535(8) 0.8555(8) 0.127(4) Uani d 1 . .
    H H46A 0.132451 0.568038 0.912492 0.190 Uiso calc 1 . .
    H H46B 0.153872 0.500987 0.820125 0.190 Uiso calc 1 . .
    H H46C 0.264076 0.542367 0.882430 0.190 Uiso calc 1 . .
    O O51 0.2942(4) 0.3516(3) 0.5143(3) 0.0560(9) Uani d 1 . .
    H H51 0.291(3) 0.356(3) 0.5790(19) 0.027(12) Uiso d 1 . .
    C C52 0.1759(5) 0.3430(4) 0.4693(5) 0.0578(14) Uani d 1 . .
    H H52A 0.117561 0.363766 0.519200 0.087 Uiso calc 1 . .
    H H52B 0.159421 0.280502 0.454484 0.087 Uiso calc 1 . .
    C C53 0.1630(5) 0.3962(4) 0.3695(5) 0.0533(14) Uani d 1 . .
    H H53 0.226567 0.377331 0.322218 0.064 Uiso calc 1 . .
    N N54 0.1840(5) 0.4926(3) 0.3971(4) 0.0601(14) Uani d 1 . .
    H H54A 0.118635 0.513874 0.427577 0.072 Uiso calc 1 . .
    H H54B 0.194089 0.523440 0.338158 0.072 Uiso calc 1 . .
    C C55 0.0431(7) 0.3810(6) 0.3142(6) 0.082(2) Uani d 1 . .
    H H55A 0.034408 0.317527 0.300018 0.123 Uiso calc 1 . .
    H H55B -0.020229 0.397982 0.361328 0.123 Uiso calc 1 . .
    C C56 0.0252(9) 0.4310(8) 0.2130(7) 0.112(3) Uani d 1 . .
    H H56A -0.052989 0.417512 0.183150 0.169 Uiso calc 1 . .
    H H56B 0.031257 0.494045 0.226158 0.169 Uiso calc 1 . .
    H H56C 0.085993 0.413444 0.164737 0.169 Uiso calc 1 . .
    O O1 0.4541(8) 0.2308(8) 0.4517(12) 0.197(5) Uani d 1 . .
    H H1A 0.423(13) 0.282(4) 0.457(14) 0.237 Uiso d 1 . .
    H H1B 0.396(9) 0.195(8) 0.446(15) 0.237 Uiso d 1 . .
    O O2 0.4949(10) 0.2175(9) 0.6993(9) 0.186(4) Uani d 1 . .
    H H2A 0.493(13) 0.235(13) 0.632(5) 0.224 Uiso d 1 . .
    H H2B 0.574(4) 0.224(12) 0.710(11) 0.224 Uiso d 1 . .
loop_
    _atom_site_aniso_label
    _atom_site_aniso_U_11
    _atom_site_aniso_U_22
    _atom_site_aniso_U_33
    _atom_site_aniso_U_12
    _atom_site_aniso_U_13
    _atom_site_aniso_U_23
    Cu1 0.0717(5) 0.0490(4) 0.0752(5) -0.0008(4) 0.0231(4) 0.0030(4)
    Cu2 0.0585(5) 0.0502(4) 0.0764(5) 0.0024(4) 0.0170(4) -0.0054(4)
    Cu3 0.0797(6) 0.0571(5) 0.0638(5) -0.0017(4) 0.0217(4) 0.0020(4)
    Cu4 0.0902(6) 0.0590(5) 0.0625(5) 0.0025(4) 0.0238(4) 0.0030(4)
    Cu5 0.0527(4) 0.0638(5) 0.0564(4) -0.0085(4) 0.0025(3) 0.0137(4)
    Cu6 0.0534(4) 0.0505(4) 0.0588(4) -0.0034(3) -0.0018(3) 0.0070(3)
    C1 0.063(4) 0.059(5) 0.079(4) -0.003(3) 0.022(3) 0.003(3)
    N1 0.064(4) 0.052(5) 0.078(4) -0.004(3) 0.022(3) -0.004(3)
    C1N 0.063(4) 0.059(5) 0.079(4) -0.003(3) 0.022(3) 0.003(3)
    N1C 0.064(4) 0.052(5) 0.078(4) -0.004(3) 0.022(3) -0.004(3)
    C2 0.059(4) 0.045(3) 0.082(4) -0.008(3) 0.028(3) -0.007(3)
    N2 0.062(4) 0.045(4) 0.087(5) -0.011(3) 0.024(4) 0.002(3)
    C2N 0.059(4) 0.045(3) 0.082(4) -0.008(3) 0.028(3) -0.007(3)
    N2C 0.062(4) 0.045(4) 0.087(5) -0.011(3) 0.024(4) 0.002(3)
    C3 0.080(5) 0.042(4) 0.074(5) -0.002(3) 0.024(4) 0.008(3)
    N3 0.099(5) 0.047(3) 0.073(4) 0.003(3) 0.037(4) 0.004(3)
    C3N 0.080(5) 0.042(4) 0.074(5) -0.002(3) 0.024(4) 0.008(3)
    N3C 0.099(5) 0.047(3) 0.073(4) 0.003(3) 0.037(4) 0.004(3)
    C4 0.094(5) 0.039(3) 0.079(4) -0.001(3) 0.038(4) -0.010(3)
    N4 0.091(5) 0.046(4) 0.066(4) 0.007(3) 0.032(4) -0.004(3)
    C4N 0.094(5) 0.039(3) 0.079(4) -0.001(3) 0.038(4) -0.010(3)
    N4C 0.091(5) 0.046(4) 0.066(4) 0.007(3) 0.032(4) -0.004(3)
    C5 0.087(5) 0.061(5) 0.075(4) -0.001(3) 0.032(4) 0.001(4)
    N5 0.094(5) 0.055(5) 0.069(4) 0.004(3) 0.031(3) -0.003(3)
    C5N 0.087(5) 0.061(5) 0.075(4) -0.001(3) 0.032(4) 0.001(4)
    N5C 0.094(5) 0.055(5) 0.069(4) 0.004(3) 0.031(3) -0.003(3)
    C6 0.085(5) 0.060(4) 0.062(4) -0.002(4) 0.025(4) -0.012(3)
    N6 0.090(5) 0.059(4) 0.072(4) -0.006(3) 0.037(4) -0.005(3)
    C6N 0.085(5) 0.060(4) 0.062(4) -0.002(4) 0.025(4) -0.012(3)
    N6C 0.090(5) 0.059(4) 0.072(4) -0.006(3) 0.037(4) -0.005(3)
    O11 0.056(2) 0.075(3) 0.063(2) -0.013(2) 0.0006(18) 0.017(2)
    C12 0.063(4) 0.113(6) 0.083(5) -0.030(4) -0.010(4) 0.035(5)
    C13 0.057(4) 0.090(5) 0.080(5) -0.015(4) 0.005(3) 0.021(4)
    N14 0.073(4) 0.108(5) 0.075(4) -0.026(3) -0.009(3) 0.034(4)
    C15 0.078(6) 0.163(10) 0.125(7) -0.050(6) 0.005(5) 0.050(7)
    C16 0.152(11) 0.261(19) 0.145(9) -0.095(12) 0.027(9) 0.079(11)
    O21 0.070(3) 0.083(3) 0.080(3) -0.026(2) -0.013(2) 0.034(3)
    C22 0.069(4) 0.059(4) 0.083(5) -0.015(3) -0.008(4) 0.007(4)
    C23 0.056(4) 0.052(4) 0.057(3) -0.005(3) 0.007(3) -0.003(3)
    N24 0.071(4) 0.106(5) 0.073(4) -0.029(4) -0.009(3) 0.037(4)
    C25A 0.073(5) 0.103(6) 0.085(5) -0.020(4) -0.009(4) 0.006(4)
    C26A 0.066(8) 0.143(13) 0.106(11) -0.030(8) -0.031(7) 0.024(10)
    C25B 0.073(5) 0.103(6) 0.085(5) -0.020(4) -0.009(4) 0.006(4)
    C26B 0.20(3) 0.15(2) 0.19(3) -0.01(2) -0.14(3) 0.01(2)
    O31 0.049(2) 0.084(3) 0.063(2) -0.008(2) 0.0015(19) 0.021(3)
    C32 0.053(4) 0.133(8) 0.079(5) 0.003(4) 0.006(4) 0.022(5)
    C33 0.069(4) 0.122(6) 0.079(5) -0.026(5) 0.012(4) 0.008(5)
    N34 0.076(4) 0.102(5) 0.066(3) -0.001(4) 0.004(3) 0.015(3)
    C35 0.079(6) 0.240(16) 0.111(8) 0.006(8) 0.029(6) 0.028(8)
    C36 0.159(12) 0.33(2) 0.145(11) -0.043(15) 0.058(10) 0.041(13)
    O41 0.105(5) 0.073(3) 0.093(4) -0.018(3) -0.009(3) 0.007(3)
    C42 0.116(7) 0.062(5) 0.099(6) -0.001(4) -0.007(5) -0.015(4)
    C43 0.073(4) 0.062(4) 0.076(4) -0.002(3) -0.006(3) -0.017(3)
    N44 0.059(3) 0.056(3) 0.063(3) 0.001(2) -0.001(2) -0.004(2)
    C45 0.108(6) 0.089(6) 0.087(5) 0.012(5) 0.006(5) -0.022(4)
    C46 0.147(9) 0.134(9) 0.100(7) 0.007(7) 0.033(7) -0.009(6)
    O51 0.060(2) 0.052(2) 0.056(2) 0.005(2) 0.0057(18) 0.003(2)
    C52 0.058(3) 0.048(3) 0.068(3) -0.005(3) 0.011(3) -0.008(3)
    C53 0.054(3) 0.047(3) 0.059(3) 0.005(3) 0.009(3) -0.004(3)
    N54 0.064(3) 0.046(3) 0.070(3) 0.009(2) -0.009(3) 0.000(2)
    C55 0.071(4) 0.088(5) 0.086(5) -0.005(4) -0.010(4) -0.017(4)
    C56 0.100(7) 0.150(10) 0.086(6) 0.009(6) -0.030(5) -0.008(5)
    O1 0.133(7) 0.163(8) 0.291(12) 0.067(6) -0.082(8) -0.123(9)
    O2 0.173(9) 0.171(10) 0.213(10) 0.032(7) -0.049(8) -0.058(9)
_geom_special_details     ?
loop_
    _geom_bond_atom_site_label_1
    _geom_bond_atom_site_label_2
    _geom_bond_site_symmetry_2
    _geom_bond_distance
    _geom_bond_publ_flag
    Cu1 C3 . 1.904(7) ?
    Cu1 C1 . 1.930(7) ?
    Cu1 C2 2_556 1.949(6) ?
    Cu2 N2 . 1.912(7) ?
    Cu2 N1 1_545 1.915(7) ?
    Cu2 C4 . 1.954(7) ?
    Cu3 C6 . 1.912(8) ?
    Cu3 C5 . 1.922(8) ?
    Cu3 N3 . 1.947(7) ?
    Cu4 N4 . 1.897(7) ?
    Cu4 N5 . 1.929(8) ?
    Cu4 N6 2_645 1.945(7) ?
    Cu5 O21 . 1.901(4) ?
    Cu5 O11 . 1.904(4) ?
    Cu5 N14 . 1.984(6) ?
    Cu5 N24 . 1.994(5) ?
    Cu5 O2 . 2.582(12) ?
    Cu6 O31 . 1.956(4) ?
    Cu6 N34 . 2.015(6) ?
    Cu6 N54 . 2.025(5) ?
    Cu6 N44 . 2.027(5) ?
    Cu6 O51 . 2.453(5) ?
    Cu6 O41 . 2.508(6) ?
    C1 N1 . 1.135(8) ?
    C2 N2 . 1.150(8) ?
    C3 N3 . 1.158(8) ?
    C4 N4 . 1.141(8) ?
    C5 N5 . 1.142(8) ?
    C6 N6 . 1.144(8) ?
    O11 C12 . 1.422(8) ?
    C12 C13 . 1.506(10) ?
    C12 H12A . 0.9700 ?
    C12 H12B . 0.9700 ?
    C13 N14 . 1.484(9) ?
    C13 C15 . 1.540(11) ?
    C13 H13 . 0.9800 ?
    N14 H14A . 0.8900 ?
    N14 H14B . 0.8900 ?
    C15 C16 . 1.492(14) ?
    C15 H15A . 0.9700 ?
    C15 H15B . 0.9700 ?
    C16 H16A . 0.9600 ?
    C16 H16B . 0.9600 ?
    C16 H16C . 0.9600 ?
    O21 C22 . 1.430(8) ?
    C22 C23 . 1.489(9) ?
    C22 H22A . 0.9700 ?
    C22 H22B . 0.9700 ?
    C23 N24 . 1.447(8) ?
    C23 C25B . 1.509(10) ?
    C23 C25A . 1.509(10) ?
    C23 H23 . 0.9800 ?
    N24 H24A . 0.8900 ?
    N24 H24B . 0.8900 ?
    C25A C26A . 1.471(15) ?
    C25A H25A . 0.9700 ?
    C25A H25B . 0.9700 ?
    C26A H26A . 0.9600 ?
    C26A H26B . 0.9600 ?
    C26A H26C . 0.9600 ?
    C25B C26B . 1.43(3) ?
    C25B H25C . 0.9700 ?
    C25B H25D . 0.9700 ?
    C26B H26D . 0.9600 ?
    C26B H26E . 0.9600 ?
    C26B H26F . 0.9600 ?
    O31 C32 . 1.427(9) ?
    O31 H31 . 0.80(3) ?
    C32 C33 . 1.486(11) ?
    C32 H32A . 0.9700 ?
    C32 H32B . 0.9700 ?
    C33 N34 . 1.483(9) ?
    C33 C35 . 1.578(14) ?
    C33 H33 . 0.9800 ?
    N34 H34A . 0.8900 ?
    N34 H34B . 0.8900 ?
    C35 C36 . 1.443(16) ?
    C35 H35A . 0.9700 ?
    C35 H35B . 0.9700 ?
    C36 H36A . 0.9600 ?
    C36 H36B . 0.9600 ?
    C36 H36C . 0.9600 ?
    O41 C42 . 1.429(10) ?
    O41 H41 . 0.86(3) ?
    C42 C43 . 1.483(11) ?
    C42 H42A . 0.9700 ?
    C42 H42B . 0.9700 ?
    C43 N44 . 1.485(8) ?
    C43 C45 . 1.538(11) ?
    C43 H43 . 0.9800 ?
    N44 H44A . 0.8900 ?
    N44 H44B . 0.8900 ?
    C45 C46 . 1.501(13) ?
    C45 H45A . 0.9700 ?
    C45 H45B . 0.9700 ?
    C46 H46A . 0.9600 ?
    C46 H46B . 0.9600 ?
    C46 H46C . 0.9600 ?
    O51 C52 . 1.424(7) ?
    O51 H51 . 0.83(2) ?
    C52 C53 . 1.503(9) ?
    C52 H52A . 0.9700 ?
    C52 H52B . 0.9700 ?
    C53 N54 . 1.500(8) ?
    C53 C55 . 1.506(9) ?
    C53 H53 . 0.9800 ?
    N54 H54A . 0.8900 ?
    N54 H54B . 0.8900 ?
    C55 C56 . 1.498(12) ?
    C55 H55A . 0.9700 ?
    C55 H55B . 0.9700 ?
    C56 H56A . 0.9600 ?
    C56 H56B . 0.9600 ?
    C56 H56C . 0.9600 ?
    O1 H1A . 0.84(3) ?
    O1 H1B . 0.84(3) ?
    O2 H2A . 0.90(3) ?
    O2 H2B . 0.89(3) ?
loop_
    _geom_angle_atom_site_label_1
    _geom_angle_atom_site_label_2
    _geom_angle_atom_site_label_3
    _geom_angle_site_symmetry_1
    _geom_angle_site_symmetry_3
    _geom_angle
    _geom_angle_publ_flag
    C3 Cu1 C1 . . 128.4(2) ?
    C3 Cu1 C2 . 2_556 117.1(3) ?
    C1 Cu1 C2 . 2_556 114.3(2) ?
    N2 Cu2 N1 . 1_545 126.2(2) ?
    N2 Cu2 C4 . . 117.2(2) ?
    N1 Cu2 C4 1_545 . 116.6(2) ?
    C6 Cu3 C5 . . 129.4(3) ?
    C6 Cu3 N3 . . 118.2(3) ?
    C5 Cu3 N3 . . 112.3(3) ?
    N4 Cu4 N5 . . 128.5(3) ?
    N4 Cu4 N6 . 2_645 119.3(3) ?
    N5 Cu4 N6 . 2_645 111.8(3) ?
    O21 Cu5 O11 . . 93.70(19) ?
    O21 Cu5 N14 . . 173.1(3) ?
    O11 Cu5 N14 . . 85.8(2) ?
    O21 Cu5 N24 . . 83.0(2) ?
    O11 Cu5 N24 . . 176.0(3) ?
    N14 Cu5 N24 . . 97.2(2) ?
    O21 Cu5 O2 . . 94.2(3) ?
    O11 Cu5 O2 . . 89.9(3) ?
    N14 Cu5 O2 . . 92.7(4) ?
    N24 Cu5 O2 . . 92.6(3) ?
    O31 Cu6 N34 . . 82.5(2) ?
    O31 Cu6 N54 . . 169.3(2) ?
    N34 Cu6 N54 . . 91.7(2) ?
    O31 Cu6 N44 . . 91.45(19) ?
    N34 Cu6 N44 . . 172.1(3) ?
    N54 Cu6 N44 . . 95.1(2) ?
    O31 Cu6 O51 . . 93.57(19) ?
    N34 Cu6 O51 . . 96.3(2) ?
    N54 Cu6 O51 . . 78.11(17) ?
    N44 Cu6 O51 . . 89.00(17) ?
    O31 Cu6 O41 . . 91.4(2) ?
    N34 Cu6 O41 . . 100.9(3) ?
    N54 Cu6 O41 . . 98.56(19) ?
    N44 Cu6 O41 . . 74.1(2) ?
    O51 Cu6 O41 . . 162.51(17) ?
    N1 C1 Cu1 . . 178.6(6) ?
    C1 N1 Cu2 . 1_565 175.5(6) ?
    N2 C2 Cu1 . 2_546 170.1(6) ?
    C2 N2 Cu2 . . 175.7(7) ?
    N3 C3 Cu1 . . 178.4(5) ?
    C3 N3 Cu3 . . 178.8(6) ?
    N4 C4 Cu2 . . 178.5(6) ?
    C4 N4 Cu4 . . 177.0(6) ?
    N5 C5 Cu3 . . 177.0(7) ?
    C5 N5 Cu4 . . 179.3(6) ?
    N6 C6 Cu3 . . 177.6(6) ?
    C6 N6 Cu4 . 2_655 175.7(7) ?
    C12 O11 Cu5 . . 111.5(4) ?
    O11 C12 C13 . . 110.4(6) ?
    O11 C12 H12A . . 109.6 ?
    C13 C12 H12A . . 109.6 ?
    O11 C12 H12B . . 109.6 ?
    C13 C12 H12B . . 109.6 ?
    H12A C12 H12B . . 108.1 ?
    N14 C13 C12 . . 105.3(6) ?
    N14 C13 C15 . . 113.4(7) ?
    C12 C13 C15 . . 112.3(7) ?
    N14 C13 H13 . . 108.6 ?
    C12 C13 H13 . . 108.6 ?
    C15 C13 H13 . . 108.6 ?
    C13 N14 Cu5 . . 107.1(4) ?
    C13 N14 H14A . . 110.3 ?
    Cu5 N14 H14A . . 110.3 ?
    C13 N14 H14B . . 110.3 ?
    Cu5 N14 H14B . . 110.3 ?
    H14A N14 H14B . . 108.5 ?
    C16 C15 C13 . . 112.4(9) ?
    C16 C15 H15A . . 109.1 ?
    C13 C15 H15A . . 109.1 ?
    C16 C15 H15B . . 109.1 ?
    C13 C15 H15B . . 109.1 ?
    H15A C15 H15B . . 107.9 ?
    C15 C16 H16A . . 109.5 ?
    C15 C16 H16B . . 109.5 ?
    H16A C16 H16B . . 109.5 ?
    C15 C16 H16C . . 109.5 ?
    H16A C16 H16C . . 109.5 ?
    H16B C16 H16C . . 109.5 ?
    C22 O21 Cu5 . . 114.1(4) ?
    O21 C22 C23 . . 109.3(5) ?
    O21 C22 H22A . . 109.8 ?
    C23 C22 H22A . . 109.8 ?
    O21 C22 H22B . . 109.8 ?
    C23 C22 H22B . . 109.8 ?
    H22A C22 H22B . . 108.3 ?
    N24 C23 C22 . . 106.4(5) ?
    N24 C23 C25B . . 112.6(6) ?
    C22 C23 C25B . . 114.4(6) ?
    N24 C23 C25A . . 112.6(6) ?
    C22 C23 C25A . . 114.4(6) ?
    N24 C23 H23 . . 107.7 ?
    C22 C23 H23 . . 107.7 ?
    C25A C23 H23 . . 107.7 ?
    C23 N24 Cu5 . . 110.2(4) ?
    C23 N24 H24A . . 109.6 ?
    Cu5 N24 H24A . . 109.6 ?
    C23 N24 H24B . . 109.6 ?
    Cu5 N24 H24B . . 109.6 ?
    H24A N24 H24B . . 108.1 ?
    C26A C25A C23 . . 118.5(8) ?
    C26A C25A H25A . . 107.7 ?
    C23 C25A H25A . . 107.7 ?
    C26A C25A H25B . . 107.7 ?
    C23 C25A H25B . . 107.7 ?
    H25A C25A H25B . . 107.1 ?
    C25A C26A H26A . . 109.5 ?
    C25A C26A H26B . . 109.5 ?
    H26A C26A H26B . . 109.5 ?
    C25A C26A H26C . . 109.5 ?
    H26A C26A H26C . . 109.5 ?
    H26B C26A H26C . . 109.5 ?
    C26B C25B C23 . . 112.8(14) ?
    C26B C25B H25C . . 109.0 ?
    C23 C25B H25C . . 109.0 ?
    C26B C25B H25D . . 109.0 ?
    C23 C25B H25D . . 109.0 ?
    H25C C25B H25D . . 107.8 ?
    C25B C26B H26D . . 109.5 ?
    C25B C26B H26E . . 109.5 ?
    H26D C26B H26E . . 109.5 ?
    C25B C26B H26F . . 109.5 ?
    H26D C26B H26F . . 109.5 ?
    H26E C26B H26F . . 109.5 ?
    C32 O31 Cu6 . . 110.9(4) ?
    C32 O31 H31 . . 114(3) ?
    Cu6 O31 H31 . . 104(3) ?
    O31 C32 C33 . . 108.8(7) ?
    O31 C32 H32A . . 109.9 ?
    C33 C32 H32A . . 109.9 ?
    O31 C32 H32B . . 109.9 ?
    C33 C32 H32B . . 109.9 ?
    H32A C32 H32B . . 108.3 ?
    N34 C33 C32 . . 105.7(6) ?
    N34 C33 C35 . . 114.1(7) ?
    C32 C33 C35 . . 111.1(8) ?
    N34 C33 H33 . . 108.6 ?
    C32 C33 H33 . . 108.6 ?
    C35 C33 H33 . . 108.6 ?
    C33 N34 Cu6 . . 111.0(4) ?
    C33 N34 H34A . . 109.4 ?
    Cu6 N34 H34A . . 109.4 ?
    C33 N34 H34B . . 109.4 ?
    Cu6 N34 H34B . . 109.4 ?
    H34A N34 H34B . . 108.0 ?
    C36 C35 C33 . . 113.4(13) ?
    C36 C35 H35A . . 108.9 ?
    C33 C35 H35A . . 108.9 ?
    C36 C35 H35B . . 108.9 ?
    C33 C35 H35B . . 108.9 ?
    H35A C35 H35B . . 107.7 ?
    C35 C36 H36A . . 109.5 ?
    C35 C36 H36B . . 109.5 ?
    H36A C36 H36B . . 109.5 ?
    C35 C36 H36C . . 109.5 ?
    H36A C36 H36C . . 109.5 ?
    H36B C36 H36C . . 109.5 ?
    C42 O41 Cu6 . . 105.5(5) ?
    C42 O41 H41 . . 111(3) ?
    Cu6 O41 H41 . . 85(6) ?
    O41 C42 C43 . . 113.2(7) ?
    O41 C42 H42A . . 108.9 ?
    C43 C42 H42A . . 108.9 ?
    O41 C42 H42B . . 108.9 ?
    C43 C42 H42B . . 108.9 ?
    H42A C42 H42B . . 107.7 ?
    C42 C43 N44 . . 108.6(6) ?
    C42 C43 C45 . . 110.7(7) ?
    N44 C43 C45 . . 111.6(6) ?
    C42 C43 H43 . . 108.6 ?
    N44 C43 H43 . . 108.6 ?
    C45 C43 H43 . . 108.6 ?
    C43 N44 Cu6 . . 113.9(4) ?
    C43 N44 H44A . . 108.8 ?
    Cu6 N44 H44A . . 108.8 ?
    C43 N44 H44B . . 108.8 ?
    Cu6 N44 H44B . . 108.8 ?
    H44A N44 H44B . . 107.7 ?
    C46 C45 C43 . . 115.3(7) ?
    C46 C45 H45A . . 108.4 ?
    C43 C45 H45A . . 108.4 ?
    C46 C45 H45B . . 108.4 ?
    C43 C45 H45B . . 108.4 ?
    H45A C45 H45B . . 107.5 ?
    C45 C46 H46A . . 109.5 ?
    C45 C46 H46B . . 109.5 ?
    H46A C46 H46B . . 109.5 ?
    C45 C46 H46C . . 109.5 ?
    H46A C46 H46C . . 109.5 ?
    H46B C46 H46C . . 109.5 ?
    C52 O51 Cu6 . . 101.1(3) ?
    C52 O51 H51 . . 110(2) ?
    Cu6 O51 H51 . . 92(4) ?
    O51 C52 C53 . . 111.0(5) ?
    O51 C52 H52A . . 109.4 ?
    C53 C52 H52A . . 109.4 ?
    O51 C52 H52B . . 109.4 ?
    C53 C52 H52B . . 109.4 ?
    H52A C52 H52B . . 108.0 ?
    N54 C53 C52 . . 107.5(5) ?
    N54 C53 C55 . . 112.6(5) ?
    C52 C53 C55 . . 112.2(5) ?
    N54 C53 H53 . . 108.1 ?
    C52 C53 H53 . . 108.1 ?
    C55 C53 H53 . . 108.1 ?
    C53 N54 Cu6 . . 113.7(4) ?
    C53 N54 H54A . . 108.8 ?
    Cu6 N54 H54A . . 108.8 ?
    C53 N54 H54B . . 108.8 ?
    Cu6 N54 H54B . . 108.8 ?
    H54A N54 H54B . . 107.7 ?
    C56 C55 C53 . . 114.9(7) ?
    C56 C55 H55A . . 108.5 ?
    C53 C55 H55A . . 108.5 ?
    C56 C55 H55B . . 108.5 ?
    C53 C55 H55B . . 108.5 ?
    H55A C55 H55B . . 107.5 ?
    C55 C56 H56A . . 109.5 ?
    C55 C56 H56B . . 109.5 ?
    H56A C56 H56B . . 109.5 ?
    C55 C56 H56C . . 109.5 ?
    H56A C56 H56C . . 109.5 ?
    H56B C56 H56C . . 109.5 ?
    H1A O1 H1B . . 106(5) ?
    Cu5 O2 H2A . . 108(10) ?
    Cu5 O2 H2B . . 103(10) ?
    H2A O2 H2B . . 96(4) ?
loop_
    _geom_torsion_atom_site_label_1
    _geom_torsion_atom_site_label_2
    _geom_torsion_atom_site_label_3
    _geom_torsion_atom_site_label_4
    _geom_torsion_site_symmetry_1
    _geom_torsion_site_symmetry_2
    _geom_torsion_site_symmetry_3
    _geom_torsion_site_symmetry_4
    _geom_torsion
    _geom_torsion_publ_flag
    Cu5 O11 C12 C13 . . . . 31.8(8) ?
    O11 C12 C13 N14 . . . . -48.1(9) ?
    O11 C12 C13 C15 . . . . -171.9(8) ?
    C12 C13 N14 Cu5 . . . . 41.0(7) ?
    C15 C13 N14 Cu5 . . . . 164.1(7) ?
    N14 C13 C15 C16 . . . . 65.2(13) ?
    C12 C13 C15 C16 . . . . -175.6(10) ?
    Cu5 O21 C22 C23 . . . . 30.5(7) ?
    O21 C22 C23 N24 . . . . -44.1(8) ?
    O21 C22 C23 C25B . . . . -169.0(6) ?
    O21 C22 C23 C25A . . . . -169.0(6) ?
    C22 C23 N24 Cu5 . . . . 38.3(7) ?
    C25B C23 N24 Cu5 . . . . 164.4(6) ?
    C25A C23 N24 Cu5 . . . . 164.4(6) ?
    N24 C23 C25A C26A . . . . 175.4(10) ?
    C22 C23 C25A C26A . . . . -62.9(12) ?
    N24 C23 C25B C26B . . . . 63(2) ?
    C22 C23 C25B C26B . . . . -175(2) ?
    Cu6 O31 C32 C33 . . . . 44.0(8) ?
    O31 C32 C33 N34 . . . . -49.2(10) ?
    O31 C32 C33 C35 . . . . -173.5(8) ?
    C32 C33 N34 Cu6 . . . . 32.6(9) ?
    C35 C33 N34 Cu6 . . . . 155.1(7) ?
    N34 C33 C35 C36 . . . . 72.6(14) ?
    C32 C33 C35 C36 . . . . -167.9(11) ?
    Cu6 O41 C42 C43 . . . . 21.0(8) ?
    O41 C42 C43 N44 . . . . -48.5(9) ?
    O41 C42 C43 C45 . . . . -171.4(7) ?
    C42 C43 N44 Cu6 . . . . 56.3(7) ?
    C45 C43 N44 Cu6 . . . . 178.6(5) ?
    C42 C43 C45 C46 . . . . 176.9(8) ?
    N44 C43 C45 C46 . . . . 55.8(10) ?
    Cu6 O51 C52 C53 . . . . 43.5(5) ?
    O51 C52 C53 N54 . . . . -61.6(6) ?
    O51 C52 C53 C55 . . . . 174.1(5) ?
    C52 C53 N54 Cu6 . . . . 45.2(5) ?
    C55 C53 N54 Cu6 . . . . 169.3(5) ?
    N54 C53 C55 C56 . . . . 59.6(9) ?
    C52 C53 C55 C56 . . . . -179.0(7) ?
loop_
    _geom_hbond_atom_site_label_D
    _geom_hbond_atom_site_label_H
    _geom_hbond_atom_site_label_A
    _geom_hbond_site_symmetry_A
    _geom_hbond_distance_DH
    _geom_hbond_distance_HA
    _geom_hbond_distance_DA
    _geom_hbond_angle_DHA
    _geom_hbond_publ_flag
    O31 H31 O21 . 0.80(3) 1.66(2) 2.393(6) 152(4) yes
    O51 H51 O11 . 0.83(2) 1.74(3) 2.562(6) 174(5) yes
    N44 H44B O11 . 0.89 2.10 2.950(7) 158.8 yes
    O41 H41 O1 2_656 0.86(3) 1.93(5) 2.726(10) 154(9) yes
    N54 H54A C2 2_556 0.89 2.51 3.180(7) 132.6 yes
    O1 H1A O51 . 0.84(3) 1.93(10) 2.669(9) 146(16) yes
    O2 H2B N3 2_646 0.89(3) 2.47(12) 3.125(13) 130(13) yes
_shelx_space_group_comment     ?
_shelx_estimated_absorpt_T_min     0.436
_shelx_estimated_absorpt_T_max     0.889
_shelx_hkl_file
;
   1   0   0 1417.72  178.68   1
  -1   0   0 745.343 171.506   1
  -2   0   0 636.885  41.166   4
   2   0   0 649.477  40.426   4
   2   0   0 595.585  42.203   2
   2   0   0 614.521  42.402   1
  -2   0   0 608.264  43.047   1
  -3   0   0 18.8291  2.2981   1
   3   0   0 21.1504  2.2322   1
   3   0   0 22.0004  1.8413   2
  -3   0   0 21.1288  2.6364   4
   3   0   0 25.8268  2.7187   4
  -4   0   0 6686.97  420.75   4
   4   0   0 6518.55  407.59   4
   4   0   0 6724.54  426.76   2
   4   0   0 6338.22  411.98   1
  -4   0   0 5998.87  426.44   1
   5   0   0 8.36096 2.29875   1
  -5   0   0 3.83179 3.70079   4
   5   0   0 6.42715 2.38788   2
   5   0   0 3.68916 2.57310   4
  -5   0   0 8.55002 2.68390   1
  -6   0   0 110.625   7.705   1
  -6   0   0 120.994   9.047   4
   6   0   0 113.958   7.968   2
   6   0   0 109.198   8.174   1
   6   0   0 109.111   7.963   4
  -7   0   0 121.242   9.309   4
  -7   0   0 112.345   9.152   1
   7   0   0 108.434   9.031   1
   7   0   0 124.482   8.488   2
   7   0   0 124.875   8.557   4
   8   0   0 632.200  39.306   4
  -8   0   0 630.646  39.257   4
   8   0   0 643.817  41.907   2
   8   0   0 581.196  43.124   1
  -8   0   0 579.902  41.958   1
   8   0   0 557.105  35.550   6
   9   0   0 5.33939 4.75846   6
  -9   0   0 10.8402  4.5218   1
   9   0   0 2.53751 4.43352   3
   9   0   0 0.73181 3.61263   2
   9   0   0 3.36961 5.43530   4
   9   0   0 -2.7745  8.1684   1
  10   0   0 18.0840  6.3256   6
  10   0   0 27.1258  7.9683   7
 -10   0   0 22.0462  4.7714   1
  10   0   0 18.9857  8.8117   3
  10   0   0 13.1958  7.4169   4
  11   0   0 80.1865  7.8987   6
 -11   0   0 78.4684  7.6719   1
  11   0   0 82.1401 10.1712   4
  11   0   0 48.4826  8.9140   3
  11   0   0 78.3550 10.0876   7
  12   0   0 1.23781 7.82003   7
  12   0   0 -2.2970  7.3942   6
  12   0   0 -0.9126  8.5060   4
 -12   0   0 -3.0199  6.0431   1
  13   0   0 24.0907  8.6912   6
  13   0   0 25.1993 11.6780   7
  13   0   0  8.3353 12.3337   4
 -13   0   0 13.3457 11.5550   1
  14   0   0 12.7608 13.6135   4
 -14   0   0 3.00619 9.64701   1
  14   0   0 13.1651 11.9786   7
  14   0   0 21.5133 10.0033   6
   0  -1   0 -2.5834  0.4802   6
   0   1   0 -3.1251  0.5716   5
   0   1   0 -2.2793  0.4459   1
  -1  -1   0 1345.81  118.40   7
   1  -1   0 1008.88   76.08   3
  -2  -1   0 6525.25  390.89   6
  -2  -1   0 5794.97  438.99   2
   2  -1   0 6066.10  400.26   4
  -2   1   0 6413.47  390.91   4
   2   1   0 6539.19  418.48   7
   2   1   0 6529.31  401.89   6
   3  -1   0 1412.65   83.32   5
   3  -1   0 1357.83   81.73   4
  -3  -1   0 1459.72   96.10   4
  -3  -1   0 1371.51   89.31   2
   3  -1   0 1394.58   88.07   1
   3  -1   0 1397.28   83.96   3
  -3  -1   0 1354.39   88.96   1
   3   1   0 1284.06   82.02   4
   3   1   0 1313.90   79.02   7
   3   1   0 1273.99   82.58   5
  -3   1   0 1221.83   80.34   4
  -3   1   0 1292.07   88.04   5
   3   1   0 1272.10   83.58   1
  -3   1   0 1203.70   84.54   1
   3   1   0 1247.18   81.14   6
   4  -1   0 21.3568  2.9849   4
   4  -1   0 21.5635  2.9229   1
  -4  -1   0 22.6685  2.6519   1
   4  -1   0 23.8333  2.9794   3
  -4  -1   0 25.7355  3.1296   2
  -4  -1   0 22.3435  3.2239   4
   4   1   0 37.3507  3.1483   6
  -4   1   0 36.3802  2.0911   5
   4   1   0 37.3687  2.9126   1
  -4   1   0 33.7474  2.8944   4
   4   1   0 33.6332  2.5984   2
   4   1   0 36.4424  3.3108   4
  -4   1   0 30.9441  3.2923   1
   4   1   0 34.9050  2.0940   5
  -5  -1   0 113.518   7.733   1
   5  -1   0 93.7505  7.2773   1
   5  -1   0 108.531   7.386   3
  -5  -1   0 101.984   8.415   4
   5  -1   0 101.718   7.341   4
  -5   1   0 110.798   7.448   4
   5   1   0 116.210   7.558   6
   5   1   0 113.716   7.591   2
   5   1   0 110.380   7.545   1
  -5   1   0 112.722   7.728   1
   5   1   0 119.379   8.544   4
   5   1   0 115.528   7.043   5
  -6  -1   0 1295.69   79.37   4
   6  -1   0 1381.69   85.15   2
   6  -1   0 1323.80   80.83   4
  -6  -1   0 1279.19   82.32   1
   6  -1   0 1265.67   76.68   3
   6  -1   0 1128.75   78.74   1
  -6   1   0 1306.06   80.97   4
   6   1   0 1319.94   79.37   7
   6   1   0 1354.23   83.61   1
   6   1   0 973.510  81.640   2
   6   1   0 1310.26   80.73   4
   6   1   0 1253.36   74.16   6
  -6   1   0 1217.54   78.82   1
   7  -1   0 435.596  25.914   2
  -7  -1   0 405.931  24.732   1
  -7  -1   0 420.325  25.090   4
   7  -1   0 432.829  24.773   3
   7  -1   0 392.235  26.730   1
   7  -1   0 410.664  24.981   4
  -7   1   0 360.462  26.930   4
   7   1   0 358.170  28.398   1
  -7   1   0 361.626  24.436   1
   7   1   0 340.741  23.123   6
   7   1   0 371.665  25.875   4
   7   1   0 352.288  24.482   7
   8  -1   0 134.403   9.640   3
   8  -1   0 121.952  11.267   1
  -8  -1   0 154.629  10.779   1
   8  -1   0 132.519  10.479   4
   8  -1   0 135.712   9.935   2
  -8  -1   0 124.931  10.834   4
  -8   1   0 130.565  10.837   4
   8   1   0 131.357   9.603   7
   8   1   0 134.490  10.608   1
  -8   1   0 152.686  11.589   1
   8   1   0 129.645   9.611   6
   8   1   0 123.246  10.234   4
   9  -1   0 199.952  13.845   4
   9  -1   0 174.902  15.643   2
  -9  -1   0 187.518  12.616   1
   9  -1   0 185.478  15.284   1
   9  -1   0 178.328  13.115   3
  -9  -1   0 178.867  14.020   4
  -9   1   0 185.553  13.727   1
   9   1   0 173.795  15.559   1
   9   1   0 180.720  14.037   7
   9   1   0 178.848  12.158   6
   9   1   0 190.022  13.887   4
  10  -1   0 111.841   9.267   2
  10  -1   0 118.250  11.199   4
 -10  -1   0 98.2191  8.9781   1
  10  -1   0 120.352   9.942   6
  10  -1   0 104.683   9.796   3
  10   1   0 118.080  11.441   7
  10   1   0 103.640   9.270   6
 -10   1   0 129.167  10.123   1
  10   1   0 100.661  10.429   4
 -11  -1   0 10.2291  6.4211   1
  11  -1   0 21.1307  6.0197   6
  11  -1   0 11.3678  3.5799   2
  11  -1   0 5.65767 6.35146   3
  11  -1   0 13.8752  5.8106   7
  11  -1   0 2.83105 9.47526   4
  11   1   0 16.1828  6.0030   7
 -11   1   0 15.5104  5.0740   1
  11   1   0 18.9834  6.3364   3
  11   1   0 10.2968 10.4327   4
  11   1   0 14.4703 10.1497   6
 -12  -1   0 13.0854  6.5382   1
  12  -1   0 22.6666  8.7612   4
  12  -1   0 24.1197  6.3058   6
  12  -1   0 34.7128  7.0352   7
  12   1   0 19.0802  6.7022   7
 -12   1   0 22.6010  8.4263   1
  12   1   0 12.7280 13.6787   4
  12   1   0 28.1928 11.4928   6
 -13  -1   0 33.6933  8.0579   1
  13  -1   0 48.7106 10.0160   6
  13  -1   0 43.3313 13.1270   7
  13  -1   0 35.1289 11.3173   4
 -13   1   0 40.7874  8.6359   1
  13   1   0 28.7172 10.5397   7
  13   1   0 31.6477 16.8671   4
  13   1   0 39.3694  9.8732   6
  14  -1   0 -4.1928 11.2843   6
  14  -1   0 -21.476  17.980   7
  14  -1   0 -14.759  13.676   4
 -14  -1   0  2.8038 12.7897   1
  14   1   0 -27.162  21.444   4
  14   1   0 -12.757  14.780   7
  14   1   0 -20.028   9.515   6
 -14   1   0 -1.1990  9.6758   1
   0  -2   0 373.654  20.869   1
   0  -2   0 379.114  19.653   6
   0  -2   0 378.361  21.188   7
   0  -2   0 365.633  20.943   5
   0   2   0 316.890  20.651   5
   0   2   0 304.632  19.901   7
   0   2   0 285.842  20.490   1
   0   2   0 317.607  19.473   6
   0   2   0 302.281  20.579   1
  -1  -2   0 1089.61   74.42   1
   1  -2   0 1094.98   69.47   1
  -1  -2   0 1096.89   66.04   6
   1  -2   0 1084.40   69.76   5
  -1  -2   0 1065.30   70.24   5
  -1  -2   0 1084.75   69.92   7
  -1  -2   0 1114.71   70.74   4
   1  -2   0 1081.17   69.77   4
   1   2   0 1139.80   67.62   6
  -1   2   0 1170.90   70.29   5
   1   2   0 1170.26   69.41   5
  -1   2   0 1175.03   69.94   4
  -1   2   0 1098.82   69.13   1
   1   2   0 1167.32   70.19   7
   1   2   0 1143.45   70.11   1
  -2  -2   0 150.990  10.121   6
  -2  -2   0 145.463  10.389   7
   2  -2   0 146.272  10.573   4
  -2  -2   0 155.201  11.815   4
   2  -2   0 157.129  10.830   3
  -2  -2   0 149.907  11.376   1
   2  -2   0 138.912  10.638   1
   2  -2   0 145.928  10.469   5
  -2   2   0 193.651  12.153   1
   2   2   0 193.773  12.631   7
  -2   2   0 180.844  10.571   4
   2   2   0 183.493  10.085   6
   2   2   0 180.747  10.569   1
  -2   2   0 176.643  10.294   3
   2   2   0 171.935  12.033   4
  -2   2   0 190.423  11.301   5
   3  -2   0 321.432  19.360   5
   3  -2   0 333.159  19.902   3
  -3  -2   0 302.525  23.195   1
  -3  -2   0 311.733  22.660   4
  -3  -2   0 325.589  18.774   6
   3  -2   0 321.998  20.101   1
   3  -2   0 318.747  19.736   4
  -3  -2   0 316.588  20.795   2
  -3  -2   0 315.464  19.553   5
  -3   2   0 320.548  23.022   1
   3   2   0 312.127  19.761   5
   3   2   0 316.244  19.698   1
  -3   2   0 327.123  21.047   5
   3   2   0 308.179  20.943   4
  -3   2   0 300.291  19.299   3
  -3   2   0 315.097  19.791   4
   3   2   0 310.757  21.738   7
   3   2   0 315.909  19.818   6
   4   2   0 14.8446  2.3593   6
   4   2   0 18.7395  2.7767   1
  -4   2   0 16.5142  2.2667   1
  -4   2   0 15.6000  2.5639   4
   4   2   0 15.5414  1.3186   5
   4   2   0 13.4525  2.4130   7
   4   2   0 14.4278  3.0463   4
  -4   2   0 15.8801  1.2252   5
  -5  -2   0 397.362  28.134   1
  -5  -2   0 306.525  25.462   5
   5  -2   0 387.097  24.975   5
   5  -2   0 375.936  24.820   4
  -5  -2   0 386.598  25.168   4
   5  -2   0 391.003  25.765   1
  -5  -2   0 396.781  25.993   2
   5  -2   0 389.864  24.454   3
  -5   2   0 439.242  25.528   5
   5   2   0 442.382  24.001   6
   5   2   0 432.795  25.698   5
   5   2   0 415.805  25.328   4
  -5   2   0 458.188  32.627   1
   5   2   0 427.920  27.972   1
  -5   2   0 407.745  25.088   4
   5   2   0 426.422  25.301   7
  -6  -2   0 176.456  11.067   1
  -6  -2   0 190.633  12.283   2
   6  -2   0 176.316  11.862   4
   6  -2   0 182.784  12.430   1
  -6  -2   0 171.836  11.587   4
   6  -2   0 177.536  10.754   3
   6   2   0 162.902  11.082   5
  -6   2   0 166.560  11.002   5
  -6   2   0 165.786  11.454   4
   6   2   0 169.759  11.626   1
  -6   2   0 180.050  11.692   1
   6   2   0 168.895  10.734   6
   6   2   0 174.729  11.617   4
   6   2   0 158.907  10.806   7
   7  -2   0 314.396  20.605   2
   7  -2   0 278.821  19.737   1
   7  -2   0 292.006  20.430   4
  -7  -2   0 288.141  19.261   1
   7  -2   0 283.799  19.525   3
  -7  -2   0 290.577  20.029   4
   7   2   0 300.154  18.045   6
   7   2   0 307.678  18.836   7
   7   2   0 292.644  21.981   1
  -7   2   0 332.827  22.844   1
   7   2   0 316.979  20.287   4
  -7   2   0 299.216  19.547   4
   8  -2   0 214.211  13.253   3
   8  -2   0 213.589  14.507   4
   8  -2   0 180.874  14.602   1
   8  -2   0 219.824  15.746   2
  -8  -2   0 192.334  14.094   4
  -8  -2   0 223.972  15.771   1
   8   2   0 200.154  13.093   6
  -8   2   0 194.670  14.075   4
  -8   2   0 210.830  15.128   1
   8   2   0 171.462  16.087   1
   8   2   0 194.937  13.368   7
   8   2   0 216.962  15.309   4
  -9  -2   0 304.400  25.824   4
   9  -2   0 340.329  27.254   2
   9  -2   0 383.804  23.853   4
  -9  -2   0 365.251  24.026   1
   9  -2   0 309.132  24.775   3
   9  -2   0 281.791  24.082   1
   9   2   0 328.582  28.331   1
  -9   2   0 375.275  24.259   1
   9   2   0 357.557  24.663   7
   9   2   0 345.186  25.143   4
   9   2   0 340.802  21.663   6
  10  -2   0 15.8096  5.1769   3
  10  -2   0 -4.0788  6.7993   4
  10  -2   0 4.72065 4.45298   2
 -10  -2   0 5.50259 7.44955   1
  10   2   0 8.55741 5.41081   6
  10   2   0 2.88410 8.83232   4
 -10   2   0 8.62695 5.18636   1
  10   2   0 16.2174  7.9683   7
 -11  -2   0 10.3141  8.0575   1
  11  -2   0 13.4594  7.5418   4
  11  -2   0 11.0366  5.6164   3
  11  -2   0 14.4969  4.6404   2
 -11   2   0 17.2424  4.8783   1
  11   2   0 11.6915  6.8694   7
  11   2   0 15.3020  8.4970   4
  11   2   0 15.4782  8.5504   6
  12  -2   0 65.4249  6.9462   2
  12  -2   0 58.4248  8.5657   7
 -12  -2   0 49.7842  7.4694   1
  12  -2   0 46.5151 10.1873   4
  12  -2   0 39.0740 13.2854   6
  12   2   0 54.5358 10.3694   4
  12   2   0 49.8258 10.0184   6
  12   2   0 53.0219  9.4733   7
 -12   2   0 60.9829  8.1287   1
  13  -2   0 4.64768 9.46492   7
  13  -2   0 -8.1363 15.7379   4
  13  -2   0 -2.5253  9.7477   6
 -13  -2   0 12.3214  7.3069   1
 -13   2   0 -11.490   8.990   1
  13   2   0 0.73749 9.08635   7
  13   2   0 -5.8805  9.4969   6
  13   2   0  5.4276 12.7890   4
  14  -2   0 -1.1429 10.5579   6
  14  -2   0  5.3977 13.6249   4
 -14  -2   0 -3.1921  9.0054   1
  14  -2   0 -10.515  14.941   7
 -14   2   0  0.9184 12.4453   1
  14   2   0 -13.186  13.798   4
  14   2   0 -14.078  13.648   6
  14   2   0 8.31718 9.06018   7
   0  -3   0 -9.4900  1.3284   7
   0  -3   0 -1.2238  1.5074   5
   0  -3   0 -9.3384  1.4979   6
   0   3   0 -7.3322  1.1321   6
   0   3   0 -2.3661  1.4381   5
   0   3   0 -8.5929  0.9666   1
   0   3   0 -7.1077  1.1477   1
  -1  -3   0 1722.14  115.80   5
  -1  -3   0 1719.86  108.54   7
  -1  -3   0 1770.29  102.92   6
   1  -3   0 1699.61  109.22   4
   1  -3   0 1745.34  107.73   1
  -1  -3   0 1758.05  110.14   1
   1  -3   0 1669.20  108.77   5
   1   3   0 1809.38  107.23   7
  -1   3   0 1822.88  109.69   1
   1   3   0 1854.15  109.54   1
   1   3   0 1775.87  105.99   6
  -1   3   0 1819.53  108.97   5
   1   3   0 1803.98  109.19   5
  -3  -3   0 54.6806  4.3269   4
  -3  -3   0 49.8304  3.7239   7
  -3  -3   0 45.3152  3.6311   1
  -3  -3   0 43.4195  3.7298   5
   3  -3   0 49.5291  3.4579   3
   3  -3   0 44.3490  3.7559   1
   3  -3   0 45.6867  3.7663   4
   3  -3   0 48.5899  3.6080   5
  -3  -3   0 40.7125  4.2070   6
   3   3   0 62.0725  4.1196   7
  -3   3   0 54.7823  3.3719   3
  -3   3   0 55.0326  3.6498   1
   3   3   0 58.2405  3.6120   5
   3   3   0 54.6021  4.2790   4
   3   3   0 53.7876  4.3112   1
  -3   3   0 59.0320  3.8945   5
  -3   3   0 56.7028  3.8793   4
   3   3   0 55.0954  3.5486   6
  -4  -3   0 222.953  13.032   6
   4  -3   0 230.130  14.088   4
  -4  -3   0 211.288  13.947   1
   4  -3   0 218.487  13.762   5
  -4  -3   0 221.215  14.492   2
  -4  -3   0 220.762  14.435   4
   4  -3   0 234.566  13.643   1
  -4  -3   0 215.837  13.295   5
   4  -3   0 239.481  13.776   3
  -4   3   0 197.732  13.787   1
  -4   3   0 208.112  13.891   5
  -4   3   0 198.826  13.233   3
   4   3   0 220.899  15.483   4
   4   3   0 209.402  14.166   1
   4   3   0 213.064  13.756   5
   4   3   0 197.492  14.767   7
  -4   3   0 209.410  13.792   4
   4   3   0 206.132  13.741   6
  -5  -3   0 53.8414  3.6743   5
   5  -3   0 59.0882  4.3587   1
  -5  -3   0 54.3590  5.2147   1
   5  -3   0 52.8959  4.6927   4
   5  -3   0 49.6842  3.6375   5
  -5  -3   0 51.2259  4.6876   4
   5  -3   0 51.7646  4.2976   3
  -5  -3   0 56.7386  4.4797   2
   5   3   0 54.1903  5.3656   4
  -5   3   0 61.1684  4.7400   4
  -5   3   0 60.0593  3.8921   5
  -5   3   0 56.2403  4.6279   1
   5   3   0 55.0499  4.6144   1
   5   3   0 60.3076  3.8837   5
   5   3   0 58.4860  4.3212   6
   5   3   0 54.7846  5.4432   7
   6  -3   0 1487.34   96.61   3
  -6  -3   0 1591.21   98.41   2
   6  -3   0 1532.58   95.18   1
   6  -3   0 1520.85   92.34   4
  -6  -3   0 1516.27   97.46   4
  -6  -3   0 1525.85   95.04   5
   6  -3   0 1492.95   96.96   5
  -6  -3   0 1443.10   96.96   1
   6   3   0 1473.63   94.61   4
   6   3   0 1515.23   99.80   5
  -6   3   0 1436.37   92.48   4
   6   3   0 1556.23   96.82   7
  -6   3   0 1502.82  106.74   1
   6   3   0 1546.02   99.87   1
   6   3   0 1450.19   91.24   6
  -6   3   0 1474.36   95.57   5
  -7  -3   0 680.376  42.497   2
   7  -3   0 659.510  41.811   4
  -7  -3   0 621.918  39.578   1
  -7  -3   0 648.352  44.015   4
   7  -3   0 597.117  41.178   3
   7  -3   0 621.982  41.148   1
  -7   3   0 601.161  39.199   5
   7   3   0 622.136  40.145   4
  -7   3   0 618.734  39.836   4
   7   3   0 654.036  42.057   5
   7   3   0 620.856  39.079   7
   7   3   0 648.118  39.007   6
   7   3   0 593.395  42.075   1
  -7   3   0 646.423  40.628   1
  -8  -3   0 934.133  68.997   4
   8  -3   0 900.299  70.067   3
   8  -3   0 961.338  70.689   1
   8  -3   0 1075.61   69.91   4
  -8  -3   0 1006.07   65.27   1
   8   3   0 1059.14   64.97   5
   8   3   0 1019.48   67.39   1
  -8   3   0 992.423  69.220   4
  -8   3   0 1101.33   67.78   1
   8   3   0 1102.30   62.12   6
   8   3   0 1048.07   65.31   7
   8   3   0 1021.24   67.31   4
   9  -3   0 64.6553  7.1574   1
  -9  -3   0 77.3405  7.7628   4
  -9  -3   0 95.1837  8.0373   1
   9  -3   0 82.4617  7.7956   4
   9  -3   0 66.7624  7.1944   3
   9  -3   0 75.8276  7.8003   2
  -9   3   0 88.5374  7.2982   1
   9   3   0 75.7105  7.6056   7
   9   3   0 83.9756  8.1840   4
   9   3   0 76.8270  9.8083   1
   9   3   0 82.1086  7.3580   6
 -10  -3   0 262.301  18.804   1
  10  -3   0 250.053  23.188   2
  10  -3   0 314.237  19.569   4
  10  -3   0 268.015  17.754   3
 -10   3   0 283.973  20.823   1
  10   3   0 260.720  17.264   6
  10   3   0 261.662  19.514   7
  10   3   0 265.825  21.319   4
  11  -3   0 24.8395  5.6295   2
 -11  -3   0 14.7350  8.4580   1
  11  -3   0 14.5767  8.1427   4
  11  -3   0 6.41781 6.26420   3
  11   3   0 22.1514  7.6833   4
  11   3   0 9.02272 8.14122   6
  11   3   0 8.15163 6.76937   7
 -11   3   0 23.7076  6.8431   1
 -12  -3   0 -12.180   6.578   1
  12  -3   0 -6.3270  3.5192   2
  12  -3   0 2.40097 8.75613   4
 -12   3   0 -14.935   8.635   1
  12   3   0 -12.419   7.952   6
  12   3   0 -7.2347  6.9293   7
  12   3   0 -11.656   9.261   4
  13  -3   0 -0.3978 10.3233   7
 -13  -3   0 -14.147   8.449   1
  13  -3   0  9.8040 39.3268   4
  13  -3   0 -5.9001 22.1584   6
  13   3   0 -9.0024  8.7661   7
  13   3   0 -9.6375 12.3641   6
 -13   3   0 -2.1483  6.7006   1
  13   3   0 -12.400  15.044   4
  14  -3   0  8.8353 12.4727   6
  14  -3   0 16.7037 16.0400   4
 -14  -3   0 14.9335  9.7444   1
  14  -3   0  2.0024 14.1445   7
 -14   3   0 6.39597 9.85073   1
  14   3   0 8.52693 9.30806   7
  14   3   0  0.8954 12.8806   4
  14   3   0 -13.109  13.565   6
   0  -4   0 1281.08   66.76   7
   0  -4   0 1232.76   63.41   6
   0  -4   0 1216.24   67.89   5
   0   4   0 949.750  66.548   1
   0   4   0 987.997  67.515   6
   0   4   0 935.168  65.850   1
   0   4   0 996.833  66.344   5
   1  -4   0 713.895  40.598   1
  -1  -4   0 698.503  41.123   5
   1  -4   0 707.538  39.235   6
   1  -4   0 680.756  40.743   4
  -1  -4   0 723.754  38.996   6
  -1  -4   0 697.890  40.746   1
   1  -4   0 714.356  41.024   5
  -1  -4   0 746.424  41.865   7
   1   4   0 610.737  38.804   6
  -1   4   0 604.501  39.312   6
   1   4   0 606.862  40.990   5
  -1   4   0 588.597  40.543   1
   1   4   0 624.884  41.307   1
   1   4   0 634.825  41.686   7
  -1   4   0 611.526  40.499   5
  -2  -4   0 148.683  10.406   1
   2  -4   0 142.023  10.246   5
   2  -4   0 139.298  10.025   6
  -2  -4   0 147.974  10.438   4
  -2  -4   0 145.324  10.471   5
   2  -4   0 160.677  10.329   1
   2  -4   0 145.690  10.306   4
  -2  -4   0 139.082   9.850   6
  -2  -4   0 147.154  10.497   7
   2   4   0 201.327  11.000   5
  -2   4   0 199.067  10.905   5
   2   4   0 193.753  10.154   6
  -2   4   0 207.271  10.490   4
   2   4   0 194.136  10.372   7
   3  -4   0 18.1203  2.2728   4
  -3  -4   0 3.43366 2.78086   4
   3   4   0 15.9003  2.2607   1
   3   4   0 17.2754  1.7221   7
   3   4   0 14.8455  1.7907   5
   3   4   0 16.1508  2.6455   4
  -3   4   0 16.6709  1.9884   1
  -3   4   0 18.8691  2.2997   4
  -3   4   0 18.1254  1.7721   5
   3   4   0 18.5800  1.9939   6
  -3   4   0 13.8736  1.6828   3
  -4  -4   0 2997.68  201.10   1
  -4  -4   0 3103.16  203.64   7
   4  -4   0 3118.17  196.87   3
   4  -4   0 3166.96  192.46   5
   4  -4   0 3093.50  193.96   1
  -4  -4   0 3282.69  189.68   6
   4  -4   0 3157.22  196.27   4
  -4  -4   0 3086.72  221.63   4
  -4  -4   0 3179.27  208.13   5
  -4   4   0 3241.70  209.84   5
   4   4   0 3185.38  199.73   1
  -4   4   0 3081.71  198.04   1
  -4   4   0 3125.69  192.26   4
   4   4   0 2977.99  202.85   4
   4   4   0 3063.92  191.16   6
   4   4   0 3155.26  201.43   7
  -4   4   0 3078.48  189.06   3
   4   4   0 3257.97  203.28   5
  -5  -4   0 511.158  30.158   5
   5  -4   0 493.694  28.927   4
  -5  -4   0 482.905  28.441   6
   5  -4   0 484.842  29.573   5
   5  -4   0 487.508  29.445   1
   5  -4   0 484.810  28.526   3
  -5  -4   0 463.388  28.698   1
  -5  -4   0 493.570  32.024   2
  -5  -4   0 438.912  29.900   4
   5   4   0 453.607  30.151   5
   5   4   0 491.090  29.330   1
  -5   4   0 465.971  28.310   5
  -5   4   0 424.688  28.943   4
   5   4   0 422.502  31.029   4
  -5   4   0 453.600  28.104   3
  -5   4   0 442.506  29.527   1
   5   4   0 403.257  29.813   7
   5   4   0 435.848  28.368   6
   6  -4   0 882.598  56.725   5
  -6  -4   0 864.015  55.949   1
  -6  -4   0 825.153  57.306   4
   6  -4   0 877.349  55.113   4
   6  -4   0 887.583  53.987   3
   6  -4   0 847.520  56.169   1
  -6  -4   0 907.534  54.517   5
  -6  -4   0 876.070  63.276   2
  -6   4   0 921.020  55.774   5
   6   4   0 923.598  58.160   4
  -6   4   0 857.805  55.721   4
   6   4   0 880.116  52.221   6
   6   4   0 890.531  57.291   7
  -6   4   0 902.985  55.859   1
   6   4   0 883.172  63.315   1
   6   4   0 945.452  55.686   5
  -7  -4   0 132.362   8.950   1
  -7  -4   0 121.454   9.546   2
   7  -4   0 121.652   8.614   3
  -7  -4   0 114.505   9.476   4
   7  -4   0 136.722   8.175   5
   7  -4   0 129.101   9.368   1
   7  -4   0 136.737  10.088   4
   7   4   0 126.726  10.176   1
   7   4   0 134.219   9.897   4
   7   4   0 132.181   9.521   6
  -7   4   0 116.246  10.021   4
  -7   4   0 132.479   9.709   1
   7   4   0 135.242   9.999   7
  -7   4   0 119.769   8.331   5
   7   4   0 130.197   8.258   5
   8  -4   0 -4.3814  4.8155   4
  -8  -4   0 -4.5951  5.0131   4
   8  -4   0 -4.7552  4.2920   1
   8  -4   0 -3.6769  4.7425   3
  -8  -4   0 -2.8182  3.3717   2
  -8  -4   0 2.78150 6.14669   1
   8   4   0 4.89873 3.97010   7
  -8   4   0 1.50388 4.94806   1
  -8   4   0 1.30845 6.12783   4
   8   4   0 0.18221 1.61466   5
   8   4   0 6.27297 3.80777   6
   8   4   0 9.55980 6.90515   4
  -8   4   0 2.50779 1.42702   5
   8   4   0 -1.2212  4.7958   1
   9  -4   0 193.410  13.679   4
   9  -4   0 153.949  13.430   3
  -9  -4   0 180.985  12.307   1
   9  -4   0 160.155  14.272   1
  -9  -4   0 157.817  15.051   4
   9   4   0 173.197  14.371   4
   9   4   0 188.194  13.110   7
   9   4   0 190.766  11.548   6
   9   4   0 165.002  11.663   5
  -9   4   0 185.571  13.708   1
  10  -4   0 48.2251  6.4882   3
  10  -4   0 56.6335  8.6107   4
 -10  -4   0 67.0679  6.4926   1
  10  -4   0 67.1683  6.9133   2
  10   4   0 63.3592  6.2255   6
  10   4   0 56.3783  6.5173   7
 -10   4   0 62.9367  8.6430   1
  10   4   0 55.0017  7.6581   4
  11  -4   0 8.25198 3.69773   2
  11  -4   0 0.18255 7.51890   4
  11  -4   0 -7.9862  8.5051   3
 -11  -4   0 22.0749  6.9165   1
  11   4   0 -15.800   8.952   6
  11   4   0 4.01345 7.40876   4
 -11   4   0 6.79975 4.99612   1
  11   4   0 15.5095  8.0352   7
  12  -4   0 -8.9151  9.3221   4
  12  -4   0 -1.2288  5.8633   2
 -12  -4   0 -3.7756  6.1700   1
  12   4   0 -2.1448  6.2143   7
  12   4   0  0.2453 11.6306   4
 -12   4   0 -8.8666  9.8982   1
  12   4   0 1.78798 7.84129   6
 -13  -4   0 5.45620 6.67621   1
  13  -4   0  3.1508 17.2651   4
  13   4   0 -11.084  10.075   4
  13   4   0 -13.069   8.671   7
 -13   4   0 -19.187  10.832   1
  13   4   0 0.79671 8.89917   6
  14  -4   0 5.16693 9.90522   6
  14  -4   0 -20.761  12.318   7
 -14  -4   0  9.2213 14.8808   1
 -14   4   0  6.8874 10.2772   1
  14   4   0 14.9891 11.2784   4
  14   4   0  3.6981 13.5225   7
   0  -5   0 -3.5302  1.1424   7
   0  -5   0 -3.5073  2.1680   5
   0  -5   0 -3.7764  1.6151   6
   0   5   0 -7.0172  2.5889   1
   0   5   0 -5.2985  1.8341   5
   0   5   0 -2.9625  1.6142   1
   0   5   0 -6.4748  1.7208   6
   1  -5   0 1905.71  109.69   6
  -1  -5   0 1944.84  110.84   6
  -1  -5   0 1944.59  113.83   7
   1  -5   0 1890.38  114.34   1
   1  -5   0 1867.37  114.78   5
  -1  -5   0 1834.21  117.52   5
   1  -5   0 1781.95  114.58   4
  -1  -5   0 1873.09  114.40   1
  -1   5   0 1826.71  113.96   1
   1   5   0 1896.73  111.47   7
   1   5   0 1907.20  116.49   5
   1   5   0 1830.74  115.30   1
  -1   5   0 1854.22  109.84   6
   1   5   0 1873.97  112.29   6
  -1   5   0 1856.90  115.52   5
   2  -5   0 1103.57   71.71   4
   2  -5   0 1091.18   69.03   5
  -2  -5   0 1109.02   73.24   5
   2  -5   0 1116.46   65.88   6
  -2  -5   0 1120.24   72.24   4
  -2  -5   0 1128.89   66.07   6
   2  -5   0 1101.35   69.57   1
  -2  -5   0 1092.03   70.88   1
  -2  -5   0 1127.88   69.23   7
   2   5   0 1201.26   67.49   6
   2   5   0 1181.94   68.20   7
  -2   5   0 1185.41   70.37   1
   2   5   0 1162.32   70.71   1
  -2   5   0 1166.69   70.32   5
   2   5   0 1200.38   72.00   5
  -3  -5   0 179.779  11.826   6
   3  -5   0 165.621  11.760   1
  -3  -5   0 167.854  11.896   1
  -3  -5   0 181.275  11.932   7
  -3  -5   0 167.639  11.835   5
   3  -5   0 166.263  11.983   4
  -3  -5   0 179.903  11.948   4
   3  -5   0 164.746  11.647   5
  -3   5   0 217.988  12.148   5
   3   5   0 196.278  12.187   7
   3   5   0 211.842  12.417   5
   3   5   0 222.319  12.578   1
  -3   5   0 202.570  12.199   1
  -3   5   0 209.269  11.935   3
  -3   5   0 202.489  12.003   4
   3   5   0 199.566  11.243   6
   4  -5   0 163.095  11.051   4
   4  -5   0 168.588  10.670   5
  -4  -5   0 175.085  10.650   6
   4  -5   0 172.858  11.574   1
  -4  -5   0 180.289  10.987   7
  -4  -5   0 168.488  10.896   1
  -4  -5   0 191.065  12.170   4
  -4  -5   0 192.441  11.393   5
   4   5   0 168.987  11.352   4
   4   5   0 169.413  11.246   5
  -4   5   0 173.262  11.104   4
  -4   5   0 159.775  10.561   3
   4   5   0 161.670  11.595   1
  -4   5   0 151.091  10.686   1
   4   5   0 158.944  10.309   6
  -4   5   0 162.429  10.848   5
   4   5   0 173.769  10.714   7
  -5  -5   0 223.417  13.242   5
   5  -5   0 202.413  13.097   1
  -5  -5   0 198.585  13.127   6
  -5  -5   0 194.324  13.071   7
   5  -5   0 205.422  13.648   4
   5  -5   0 197.473  13.001   3
  -5  -5   0 193.770  13.044   1
  -5  -5   0 203.693  14.002   4
   5  -5   0 209.931  13.069   5
  -5   5   0 193.754  13.093   4
  -5   5   0 199.532  12.699   3
   5   5   0 201.012  13.777   1
   5   5   0 210.147  13.456   5
  -5   5   0 218.119  13.041   5
   5   5   0 204.584  12.541   6
   5   5   0 195.478  13.681   4
  -5   5   0 206.965  13.634   1
   5   5   0 198.955  14.005   7
   6  -5   0 352.711  23.138   5
  -6  -5   0 353.802  22.408   1
  -6  -5   0 314.497  23.267   4
  -6  -5   0 377.362  24.480   2
   6  -5   0 338.556  21.768   3
  -6  -5   0 405.889  22.379   5
   6  -5   0 343.951  22.563   1
  -6  -5   0 361.044  22.885   6
   6  -5   0 376.076  22.651   4
   6   5   0 352.769  23.321   4
  -6   5   0 355.853  21.754   3
   6   5   0 353.302  20.995   6
   6   5   0 346.936  22.772   7
  -6   5   0 334.268  23.750   4
  -6   5   0 347.892  22.804   1
   6   5   0 328.828  23.039   1
  -6   5   0 357.417  22.781   5
   6   5   0 355.238  24.556   5
  -7  -5   0 192.295  13.757   4
   7  -5   0 205.574  13.468   1
   7  -5   0 221.230  13.314   4
   7  -5   0 181.652  13.775   3
  -7  -5   0 200.623  13.539   1
  -7  -5   0 209.526  12.597   5
  -7  -5   0 218.233  14.853   2
   7  -5   0 206.401  13.778   5
   7   5   0 190.614  13.119   7
   7   5   0 202.954  12.604   6
  -7   5   0 186.193  13.710   5
   7   5   0 185.484  14.836   1
  -7   5   0 181.318  13.619   1
   7   5   0 209.213  12.835   5
   7   5   0 196.924  13.686   4
  -7   5   0 183.847  14.061   4
   8  -5   0 321.552  24.338   1
  -8  -5   0 395.550  24.813   1
  -8  -5   0 296.832  26.716   4
   8  -5   0 375.787  25.880   4
   8  -5   0 306.206  25.049   3
  -8  -5   0 364.437  24.632   2
  -8   5   0 342.815  22.761   5
   8   5   0 382.266  22.985   5
   8   5   0 406.354  23.187   6
   8   5   0 324.069  26.117   1
   8   5   0 377.852  24.960   4
   8   5   0 366.711  23.906   7
  -8   5   0 356.184  25.929   1
  -9  -5   0 25.9813  7.0030   2
   9  -5   0 29.8522  6.1059   1
  -9  -5   0 30.3383  5.3740   1
   9  -5   0 34.9192  4.9434   3
  -9  -5   0 27.8520  7.2739   4
   9  -5   0 38.3904  6.5488   4
   9   5   0 47.5994  4.9073   6
  -9   5   0 40.8927  3.3662   5
   9   5   0 44.1723  5.5961   4
  -9   5   0 42.0344  6.4261   1
   9   5   0 35.0041  4.9397   7
   9   5   0 37.0228  3.2695   5
  10  -5   0 222.609  16.214   4
  10  -5   0 167.890  16.088   3
 -10  -5   0 205.117  14.000   1
  10   5   0 201.281  16.326   4
 -10   5   0 203.941  17.626   1
  10   5   0 190.977  14.941   7
  10   5   0 184.128  14.713   6
  11  -5   0 3.32567 7.14502   2
  11  -5   0 -1.1763  6.5962   4
 -11  -5   0 -5.7481  9.1019   1
  11   5   0 8.43877 6.81261   4
  11   5   0 7.25250 6.40399   6
  11   5   0 6.99872 5.82705   7
 -11   5   0 -1.2779  6.4527   1
  12  -5   0 33.5857  5.9601   2
 -12  -5   0 36.9665  7.4782   1
  12  -5   0 38.1114  9.4191   4
  12   5   0 21.6290  7.4281   7
  12   5   0 38.1432 12.9452   6
  12   5   0 48.2986 12.5969   4
 -12   5   0 41.8245  7.4232   1
 -13  -5   0 -6.0272 13.1784   1
  13  -5   0 -10.516  17.520   4
  13   5   0 21.1779  8.6182   7
  13   5   0 18.1902  7.9928   4
  13   5   0 9.45950 9.83669   6
 -13   5   0 15.2775  7.7874   1
   0  -6   0 5418.08  296.04   7
   0  -6   0 5178.00  306.44   5
   0  -6   0 5421.95  293.00   6
   0   6   0 4641.12  305.05   1
   0   6   0 4806.55  308.27   5
   0   6   0 4480.04  303.70   1
   0   6   0 4724.10  287.85   6
  -1  -6   0 1051.65   65.40   5
   1  -6   0 1050.02   65.14   5
  -1  -6   0 1097.06   61.70   6
   1  -6   0 1081.44   61.79   6
   1  -6   0 1066.22   65.30   1
  -1  -6   0 1104.96   64.15   7
   1  -6   0 1017.48   65.09   4
  -1  -6   0 1027.99   64.56   1
   1  -6   0 1095.70   62.99   7
  -1   6   0 1029.12   64.89   1
   1   6   0 1071.76   66.89   1
  -1   6   0 1055.81   61.87   6
   1   6   0 1073.63   66.01   5
   1   6   0 1075.16   67.48   6
  -1   6   0 1038.40   65.14   5
   1   6   0 1038.70   63.05   7
  -1   6   0 1078.08   65.29   1
   2  -6   0 144.521   9.352   5
   2  -6   0 143.533   9.286   6
  -2  -6   0 145.478   9.817   1
  -2  -6   0 148.898   9.115   7
  -2  -6   0 155.453   9.084   6
  -2  -6   0 147.503   9.450   5
   2  -6   0 136.133   9.729   4
   2  -6   0 134.750   9.157   1
  -2  -6   0 154.558   9.570   4
   2   6   0 133.283   9.885   1
   2   6   0 146.500   9.022   7
   2   6   0 143.769   9.393   5
  -2   6   0 140.190   9.701   1
   2   6   0 142.804   9.275   6
  -2   6   0 147.227   9.501   5
  -3  -6   0 305.352  20.099   1
   3  -6   0 309.153  19.447   6
  -3  -6   0 334.459  19.867   7
   3  -6   0 292.255  20.139   1
  -3  -6   0 355.320  21.783   4
  -3  -6   0 320.832  19.970   6
  -3  -6   0 304.379  19.756   5
   3  -6   0 315.591  20.166   4
   3  -6   0 313.298  19.626   5
   3   6   0 322.168  21.725   1
   3   6   0 328.422  19.197   6
  -3   6   0 340.688  20.570   3
   3   6   0 333.509  21.215   5
  -3   6   0 347.518  20.614   5
  -3   6   0 318.752  20.042   1
  -3   6   0 319.646  20.219   4
   3   6   0 326.837  19.317   7
   4  -6   0 3572.23  224.59   1
  -4  -6   0 3573.77  221.41   5
  -4  -6   0 3678.14  219.04   6
   4  -6   0 3589.65  223.45   5
  -4  -6   0 3596.06  225.65   1
  -4  -6   0 3706.96  236.17   4
   4  -6   0 3589.07  223.11   4
  -4  -6   0 3792.82  233.87   7
  -4   6   0 3589.66  223.64   4
  -4   6   0 3722.91  232.83   5
   4   6   0 3467.51  210.77   6
  -4   6   0 3590.86  225.36   1
   4   6   0 3765.18  237.78   1
   4   6   0 3843.65  243.48   5
   4   6   0 3559.44  219.47   7
  -4   6   0 3560.22  235.78   3
  -5  -6   0 98.5583  6.6283   5
  -5  -6   0 98.9194  7.7439   6
   5  -6   0 103.767   6.909   1
   5  -6   0 105.556   7.201   4
  -5  -6   0 102.204   7.177   7
   5  -6   0 97.3073  6.9470   5
  -5  -6   0 113.096   7.192   1
  -5  -6   0 104.894   7.241   4
  -5   6   0 98.9969  6.9105   5
  -5   6   0 92.7890  6.7589   3
   5   6   0 96.4327  7.9950   4
  -5   6   0 88.7189  8.8618   4
  -5   6   0 104.801   7.021   1
   5   6   0 104.860   7.151   5
   5   6   0 100.516   7.893   6
   5   6   0 97.4866  6.6022   7
   5   6   0 99.8904  7.8366   1
  -6  -6   0 7.01126 6.27990   4
   6  -6   0 9.51916 2.77171   1
   6  -6   0 19.3165  4.0032   4
  -6  -6   0 4.09470 3.99115   6
  -6  -6   0 11.8342  3.0323   5
  -6  -6   0 10.5995  4.6092   1
   6  -6   0 11.8467  3.1046   5
   6   6   0 13.4247  3.4559   5
  -6   6   0 9.38050 3.24115   1
  -6   6   0 10.1277  2.1958   3
   6   6   0 10.3887  4.1079   6
   6   6   0 12.3962  3.4110   4
  -6   6   0 12.8938  3.7644   4
   6   6   0 3.79481 3.85554   7
   6   6   0 10.4045  4.2267   1
  -6   6   0 10.2885  2.4046   5
  -7  -6   0 47.9801  7.3447   4
  -7  -6   0 58.2969  6.5321   1
  -7  -6   0 50.6500  5.6296   2
  -7  -6   0 46.3174  5.7506   6
   7  -6   0 53.9841  4.5983   5
   7  -6   0 56.3969  5.5064   4
   7  -6   0 50.1580  5.3899   1
  -7  -6   0 57.4500  4.6410   5
   7   6   0 44.1189  5.3211   1
  -7   6   0 47.1898  4.2257   5
   7   6   0 46.3199  5.6270   7
   7   6   0 47.0672  4.2792   6
  -7   6   0 41.7731  6.7178   4
  -7   6   0 55.2518  6.4391   1
   7   6   0 38.4737  5.6906   4
   7   6   0 51.8215  4.7150   5
   8  -6   0 1294.60   84.15   4
  -8  -6   0 1226.33   87.78   5
   8  -6   0 1161.38   98.10   3
  -8  -6   0 1285.90   94.21   2
  -8  -6   0 1035.70   87.92   4
  -8  -6   0 1229.43   79.09   1
   8  -6   0 1178.97   86.50   1
   8  -6   0 1241.88   90.45   5
   8   6   0 1218.01   78.38   7
  -8   6   0 1176.38   88.20   5
   8   6   0 1290.53   73.66   6
   8   6   0 1257.94   84.19   4
   8   6   0 1308.15   83.21   5
  -8   6   0 1328.08   91.02   1
   9  -6   0 30.5425  5.5593   3
  -9  -6   0 32.4046  6.5388   1
  -9  -6   0 41.8768  7.4095   2
  -9  -6   0 29.3635  7.8515   4
   9  -6   0 40.0425  9.1644   4
   9   6   0 49.6441  4.9298   7
   9   6   0 33.8182  8.1079   4
  -9   6   0 41.0195  4.1031   5
   9   6   0 36.9549  4.1695   5
   9   6   0 41.0428  6.3648   6
  -9   6   0 38.5275  6.4917   1
  10  -6   0 23.7018  6.9811   4
  10  -6   0 20.6173  5.1035   3
 -10  -6   0 18.2712  8.0905   1
 -10  -6   0 14.6569  5.9261   2
 -10   6   0 10.6113  6.5141   1
 -10   6   0 12.1833  2.2923   5
  10   6   0 18.9921  5.8860   4
  10   6   0 1.27316 6.01489   6
  10   6   0 17.6402  5.8265   7
 -11  -6   0 48.7416 10.8302   1
  11  -6   0 46.1708  8.1664   4
  11   6   0 33.1777  7.6890   7
 -11   6   0 37.0210  7.4140   1
  11   6   0 33.3128  7.9176   4
  11   6   0 37.4942  7.8248   6
  12  -6   0 140.748  13.623   2
  12  -6   0 140.029  21.321   4
 -12  -6   0 135.175  12.546   1
  12   6   0 143.590  15.620   4
 -12   6   0 130.164  12.498   1
  12   6   0 131.562  13.548   6
  12   6   0 131.103  13.565   7
  13  -6   0 -14.556  13.118   4
 -13  -6   0 -3.8643  7.7253   1
  13   6   0 -13.263   7.495   7
  13   6   0 -8.0941 10.1511   4
  13   6   0 -27.078  15.007   6
 -13   6   0 -21.485   9.392   1
   0  -7   0 -12.041   3.419   5
   0  -7   0 3.72860 2.09154   7
   0  -7   0 0.20704 2.31935   6
   0   7   0 -5.8626  2.8585   6
   0   7   0 -0.4790  2.1084   1
   0   7   0 -4.0526  2.5594   5
   0   7   0 -4.0753  2.8041   1
   1  -7   0 1039.05   61.45   7
  -1  -7   0 1041.87   62.23   7
   1  -7   0 1012.74   64.00   5
  -1  -7   0 995.625  62.459   5
  -1  -7   0 1023.58   59.17   6
  -1  -7   0 996.398  61.898   1
   1  -7   0 1015.38   59.53   6
   1  -7   0 948.922  62.566   4
  -1   7   0 1030.98   62.65   1
  -1   7   0 972.771  61.776   1
  -1   7   0 1060.56   66.78   5
  -1   7   0 1072.28   64.37   6
   1   7   0 998.896  60.384   7
   1   7   0 1012.79   61.91   1
   1   7   0 1028.36   63.81   5
   1   7   0 1019.18   58.77   6
   1   7   0 1035.11   62.24   1
   2  -7   0 1528.42   92.16   1
  -2  -7   0 1436.88   90.85   1
   2  -7   0 1486.50   89.92   5
  -2  -7   0 1552.87   88.79   6
  -2  -7   0 1548.05   98.13   5
  -2  -7   0 1551.24   92.47   7
   2  -7   0 1429.97   91.33   4
   2  -7   0 1502.64   88.31   6
   2   7   0 1488.58   92.46   1
   2   7   0 1483.81   88.17   7
  -2   7   0 1450.33   91.23   1
  -2   7   0 1487.02   91.88   5
   2   7   0 1506.64   93.73   5
   2   7   0 1434.91   86.74   6
  -3  -7   0 168.531  10.312   7
   3  -7   0 156.023  10.400   4
  -3  -7   0 156.276  10.932   5
   3  -7   0 159.933  10.149   6
  -3  -7   0 157.175  10.545   6
   3  -7   0 158.748  10.399   5
   3  -7   0 167.710  10.646   1
  -3  -7   0 164.873  11.016   4
  -3  -7   0 147.212  10.465   1
  -3   7   0 172.222  10.638   3
  -3   7   0 156.789  10.565   5
   3   7   0 157.536  10.154   6
  -3   7   0 171.819  11.313   1
   3   7   0 162.458  10.754   1
   3   7   0 162.499  10.164   7
   3   7   0 152.938  10.609   5
   4  -7   0 312.345  19.653   1
  -4  -7   0 310.270  18.533   5
   4  -7   0 306.508  18.686   6
   4  -7   0 304.385  18.867   4
  -4  -7   0 317.860  19.718   1
  -4  -7   0 319.932  18.819   7
  -4  -7   0 320.460  20.790   4
  -4  -7   0 320.547  19.058   6
   4  -7   0 283.572  18.889   5
   4   7   0 272.540  18.049   7
   4   7   0 290.220  20.208   5
  -4   7   0 301.500  19.295   5
  -4   7   0 280.093  18.870   4
   4   7   0 264.045  20.046   1
   4   7   0 287.395  17.565   6
  -4   7   0 274.797  19.140   3
  -4   7   0 280.668  19.166   1
   5  -7   0 1.28371 3.44547   4
   5  -7   0 5.28096 3.58547   1
  -5  -7   0 7.97767 4.02999   7
  -5  -7   0 9.01043 4.45660   1
  -5  -7   0 10.3598  2.8508   5
   5  -7   0 6.06411 2.42117   5
  -5  -7   0 -0.9298  3.9972   6
  -5  -7   0 6.60807 3.80959   4
  -5   7   0 13.2312  3.0595   1
   5   7   0 6.01278 2.91931   6
  -5   7   0 8.71594 2.77445   3
   5   7   0 9.37828 2.74753   7
  -5   7   0 10.0871  3.1693   5
   5   7   0 6.87223 5.62914   1
  -5   7   0 11.6333  3.9145   4
   5   7   0 4.99883 3.63796   5
   6  -7   0 789.800  51.462   1
  -6  -7   0 819.591  49.122   6
   6  -7   0 770.634  54.612   5
  -6  -7   0 752.535  53.491   4
  -6  -7   0 781.704  49.598   5
  -6  -7   0 773.516  52.051   7
   6  -7   0 771.446  52.317   4
  -6  -7   0 779.684  49.325   1
   6   7   0 865.171  49.875   5
  -6   7   0 823.490  53.696   5
   6   7   0 836.222  48.848   7
  -6   7   0 793.305  50.245   4
  -6   7   0 826.471  54.182   1
   6   7   0 797.765  46.772   6
   6   7   0 795.698  53.494   4
   6   7   0 816.852  57.271   1
  -6   7   0 777.717  54.952   3
   7  -7   0 122.517   9.535   5
  -7  -7   0 132.451  11.013   2
  -7  -7   0 107.914   9.999   4
   7  -7   0 137.052  10.047   4
  -7  -7   0 128.534   9.348   1
   7  -7   0 119.246   9.418   1
  -7  -7   0 140.899   8.909   5
  -7   7   0 123.086  11.599   4
  -7   7   0 124.464   8.941   5
   7   7   0 115.671   9.645   5
   7   7   0 138.139   8.947   6
  -7   7   0 129.645   9.288   3
   7   7   0 126.929  11.828   1
   7   7   0 128.985   9.944   4
  -7   7   0 135.264  10.433   1
   7   7   0 125.292   9.215   7
  -8  -7   0 49.1248  6.5649   1
  -8  -7   0 37.8049  7.8900   4
   8  -7   0 48.2350  5.7813   1
   8  -7   0 47.9872  7.2753   4
  -8  -7   0 56.8235  5.6999   5
   8  -7   0 52.1888  4.5639   5
  -8  -7   0 45.9616  6.8272   2
   8   7   0 55.4808  6.2569   4
   8   7   0 50.5160  6.0276   6
  -8   7   0 68.5087  6.5187   1
   8   7   0 48.1468  5.4065   7
   8   7   0 53.5801  4.9417   5
  -8   7   0 44.9355  5.4032   5
   9  -7   0 42.0286  6.8387   4
  -9  -7   0 28.1737  5.6534   2
  -9  -7   0 42.1667  7.3264   1
  -9   7   0 35.8476  5.7589   1
   9   7   0 45.5219  5.7177   4
   9   7   0 35.6734  5.5421   7
   9   7   0 37.0235  4.3110   5
  -9   7   0 36.0795  4.8879   5
   9   7   0 47.6442  7.8498   6
  10  -7   0 42.7823 10.1509   4
 -10  -7   0 30.1796  8.6644   2
 -10  -7   0 41.3711  6.7569   1
  10   7   0 50.1708  6.1799   7
 -10   7   0 62.2937  7.4264   1
  10   7   0 50.9214  8.2728   6
  10   7   0 63.9244  9.2171   4
  11  -7   0 -3.8869  9.3175   4
 -11  -7   0 7.77670 6.39826   1
  11   7   0 -0.7002 11.2489   4
 -11   7   0 -21.615  10.024   1
  11   7   0 -9.4180  7.9676   6
  11   7   0 1.00616 5.14862   7
 -12  -7   0 -5.4530  9.8446   1
  12  -7   0 -5.4924  6.8788   2
  12  -7   0  4.4084 13.7627   4
  12   7   0 -9.8675 12.0083   4
  12   7   0 -0.3899  9.2863   6
 -12   7   0 -10.170   7.468   1
  12   7   0 3.88542 6.66531   7
  13  -7   0 10.6044 11.5181   4
 -13  -7   0 -3.8324  9.9319   1
  13   7   0 23.9791  7.1769   4
  13   7   0 16.8392  7.6913   7
 -13   7   0 9.69016 8.07768   1
  13   7   0  9.6553 10.0061   6
   0  -8   0 1100.28   67.06   6
   0  -8   0 1106.45   67.67   7
   0  -8   0 1059.70   68.75   5
   0   8   0 1171.41   72.02   1
   0   8   0 1157.76   72.03   5
   0   8   0 1174.84   65.74   6
   0   8   0 1150.74   70.37   1
   1  -8   0 356.494  21.746   6
   1  -8   0 349.266  22.722   4
  -1  -8   0 354.888  23.352   5
  -1  -8   0 368.831  21.808   6
  -1  -8   0 386.600  22.227   7
   1  -8   0 364.880  22.331   7
   1  -8   0 360.262  22.162   5
  -1   8   0 378.136  23.318   6
   1   8   0 387.136  23.570   1
  -1   8   0 368.551  23.041   1
   1   8   0 351.579  23.233   1
  -1   8   0 356.482  22.609   5
  -1   8   0 357.178  22.764   1
   1   8   0 364.956  23.536   6
   1   8   0 344.141  23.108   5
  -2  -8   0 267.458  17.479   5
   2  -8   0 284.025  19.261   5
  -2  -8   0 283.019  17.023   6
  -2  -8   0 279.454  17.293   7
   2  -8   0 256.986  17.108   6
   2  -8   0 279.051  17.663   4
   2  -8   0 287.028  17.838   1
  -2  -8   0 289.985  17.568   1
   2   8   0 286.687  16.974   7
   2   8   0 276.328  18.214   5
   2   8   0 274.009  16.649   6
  -2   8   0 273.507  17.650   5
  -2   8   0 280.297  17.402   1
   2   8   0 283.320  19.444   1
  -3  -8   0 180.946  11.327   1
  -3  -8   0 180.121  11.694   4
  -3  -8   0 170.844  11.120   6
  -3  -8   0 169.969  11.097   5
   3  -8   0 168.766  11.036   6
   3  -8   0 165.642  11.238   1
   3  -8   0 165.644  10.738   5
  -3  -8   0 193.238  11.306   7
   3  -8   0 170.974  11.502   4
   3   8   0 170.644  11.543   5
  -3   8   0 181.185  11.811   1
  -3   8   0 171.431  11.427   5
   3   8   0 162.042  10.613   6
   3   8   0 167.461  11.501   1
   3   8   0 168.691  10.716   7
  -3   8   0 172.393  11.208   3
   4  -8   0 891.756  63.172   1
   4  -8   0 913.659  59.551   4
  -4  -8   0 970.508  59.851   1
  -4  -8   0 971.486  57.466   5
  -4  -8   0 1010.36   62.17   7
  -4  -8   0 966.221  61.172   6
   4  -8   0 1015.52   56.96   6
  -4  -8   0 977.650  66.116   4
   4  -8   0 943.296  61.264   5
  -4   8   0 898.370  59.250   1
   4   8   0 932.062  64.988   1
  -4   8   0 963.059  63.430   5
   4   8   0 927.795  57.371   7
   4   8   0 921.933  55.155   6
   4   8   0 950.475  64.750   5
  -4   8   0 942.622  64.335   3
   5  -8   0 117.475   8.588   5
  -5  -8   0 116.758   8.254   7
  -5  -8   0 115.965   7.721   5
   5  -8   0 112.234   8.966   1
   5  -8   0 115.856   8.447   6
  -5  -8   0 107.242   8.928   1
  -5  -8   0 104.332   8.514   6
  -5  -8   0 108.381   9.780   4
   5  -8   0 125.115   8.990   4
   5   8   0 129.261   7.673   7
  -5   8   0 121.335   8.778   5
  -5   8   0 105.163   9.348   4
  -5   8   0 114.733   7.846   3
   5   8   0 109.560   8.460   1
   5   8   0 117.666   7.970   6
  -5   8   0 114.651   8.161   1
   5   8   0 113.354   8.600   5
   6  -8   0 469.939  33.132   5
  -6  -8   0 518.250  32.666   7
   6  -8   0 453.656  32.552   1
  -6  -8   0 472.837  30.389   5
  -6  -8   0 467.911  32.976   6
   6  -8   0 485.695  32.435   4
  -6  -8   0 480.537  34.349   4
  -6  -8   0 482.293  30.525   1
  -6   8   0 465.287  34.581   3
   6   8   0 473.304  36.199   1
  -6   8   0 501.627  30.885   1
   6   8   0 538.511  30.984   5
  -6   8   0 465.034  31.806   4
  -6   8   0 489.921  32.120   5
   6   8   0 469.244  31.838   7
   6   8   0 504.521  28.597   6
  -7  -8   0 124.612   8.945   1
   7  -8   0 115.958   9.142   5
   7  -8   0 109.041   9.771   1
  -7  -8   0 117.818   8.315   5
   7  -8   0 128.083   9.664   4
  -7  -8   0 97.2953  9.9660   4
  -7   8   0 122.328   8.489   3
   7   8   0 118.927   8.402   7
  -7   8   0 117.107   9.232   5
   7   8   0 123.030   8.709   6
   7   8   0 131.111   9.247   5
  -7   8   0 127.493  10.022   1
  -8  -8   0 148.820  14.197   4
  -8  -8   0 200.851  12.283   1
   8  -8   0 197.285  13.199   4
   8  -8   0 177.742  12.487   5
  -8  -8   0 189.411  12.874   5
  -8  -8   0 164.548  14.392   2
   8   8   0 178.862  12.411   6
  -8   8   0 148.880  13.719   5
   8   8   0 156.803  12.964   5
  -8   8   0 129.300  11.044   3
   8   8   0 169.409  12.097   7
  -8   8   0 179.487  13.053   1
   8   8   0 174.964  13.019   4
  -9  -8   0 76.4755  8.9888   1
   9  -8   0 66.9588  5.8206   5
  -9  -8   0 49.1981  8.6095   2
   9  -8   0 68.6858  7.1831   4
   9   8   0 59.7536  6.2489   5
  -9   8   0 50.3615  6.2999   5
   9   8   0 72.0607  8.9491   4
   9   8   0 73.8693  7.1341   7
   9   8   0 81.9840  9.3388   6
  -9   8   0 69.1054  7.8222   1
  10  -8   0 36.9211  8.1012   4
 -10  -8   0 50.9863  7.1730   1
  10   8   0 36.6565  6.6396   4
  10   8   0 39.1237  7.1404   6
  10   8   0 32.9709  5.9232   7
 -10   8   0 27.2086  9.5985   1
  11  -8   0 -2.8280  8.5129   4
 -11  -8   0 14.5330  6.4876   1
 -11   8   0 -8.0666  9.4879   1
  11   8   0 4.98362 8.25746   6
  11   8   0 -3.3283  6.4946   7
  11   8   0 20.2255 11.2005   4
  12  -8   0  1.7738 11.6717   4
 -12  -8   0 0.52370 8.43780   1
  12   8   0 2.40448 9.79938   7
  12   8   0 22.7654 14.9786   4
 -12   8   0 -4.6900  9.8890   1
  12   8   0  5.3747 11.8429   6
 -13  -8   0 -8.2108 14.4500   1
  13   8   0  2.1106 14.0298   4
 -13   8   0 -22.215  14.031   1
   0  -9   0 -5.4835  2.5055   7
   0  -9   0 -13.673   3.886   6
   0  -9   0 -5.1875  3.2398   5
   0   9   0 -2.8281  2.6113   6
   0   9   0 -12.028   3.245   1
   0   9   0 -3.4849  3.2942   1
   0   9   0 -3.3840  4.7663   5
  -1  -9   0 90.2184  6.4634   6
   1  -9   0 85.6403  5.9112   4
   1  -9   0 83.8409  6.8387   6
  -1  -9   0 87.4688  5.7162   7
  -1  -9   0 93.5988  6.3263   5
   1  -9   0 88.7429  6.1369   7
   1  -9   0 88.7221  6.1594   5
   1   9   0 88.4356  7.6372   5
   1   9   0 75.6077  6.8614   1
   1   9   0 81.3764  5.8512   6
  -1   9   0 80.8938  6.6391   1
  -1   9   0 72.4470  5.9370   6
  -1   9   0 83.9325  6.6577   1
   1   9   0 83.8205  6.2729   1
  -1   9   0 73.7799  6.4725   5
   2  -9   0 3530.62  225.46   4
   2  -9   0 3517.27  216.52   6
  -2  -9   0 3542.92  222.49   1
  -2  -9   0 3412.32  213.67   5
   2  -9   0 3622.92  219.30   7
  -2  -9   0 3591.28  216.47   6
  -2  -9   0 3548.23  219.42   7
   2  -9   0 3394.21  210.63   5
   2   9   0 3609.78  209.70   7
   2   9   0 3497.83  232.22   5
  -2   9   0 3419.79  220.54   5
  -2   9   0 3389.93  216.70   1
  -2   9   0 3643.78  222.94   1
   2   9   0 3499.43  227.49   1
   2   9   0 3370.13  203.28   6
  -3  -9   0 41.8794  4.4568   6
  -3  -9   0 44.6398  4.1043   7
   3  -9   0 41.2887  4.4648   6
  -3  -9   0 50.0301  5.3525   5
   3  -9   0 48.6342  4.0570   4
   3  -9   0 39.4215  5.4705   1
  -3  -9   0 36.5184  4.5020   4
  -3  -9   0 46.7966  4.6287   1
   3  -9   0 43.1326  4.5800   5
   3   9   0 31.9490  2.9027   7
   3   9   0 32.7860  4.4348   1
  -3   9   0 35.6367  3.8566   1
  -3   9   0 30.3986  4.0762   5
   3   9   0 37.2955  3.8401   6
   3   9   0 26.4840  3.8891   5
  -4  -9   0 91.9944  8.1342   6
   4  -9   0 86.7935  6.7205   6
   4  -9   0 85.7151  6.6633   1
   4  -9   0 79.1058  6.6708   5
  -4  -9   0 82.6202  6.6496   4
   4  -9   0 84.0972  6.3558   4
  -4  -9   0 87.8244  7.2555   1
  -4  -9   0 84.2499  7.5002   5
  -4  -9   0 93.2790  6.4965   7
   4   9   0 76.8315  5.4974   7
   4   9   0 80.3428  6.1297   6
  -4   9   0 75.6531  6.5521   1
  -4   9   0 82.6464  6.3074   3
  -4   9   0 91.7861  7.7594   5
   4   9   0 86.3611  6.5499   5
   4   9   0 70.2565  7.5519   1
   5  -9   0 173.548  13.511   1
   5  -9   0 189.831  13.042   4
  -5  -9   0 203.156  12.383   5
  -5  -9   0 204.421  13.905   1
   5  -9   0 178.617  12.671   6
   5  -9   0 187.884  13.230   5
  -5  -9   0 200.959  15.269   4
  -5  -9   0 201.161  13.434   7
  -5  -9   0 176.157  12.869   6
   5   9   0 196.678  14.290   5
  -5   9   0 183.940  13.839   5
   5   9   0 172.865  12.174   7
  -5   9   0 223.295  13.837   1
   5   9   0 193.284  12.055   6
  -5   9   0 183.423  13.874   3
   5   9   0 180.388  13.878   1
  -6  -9   0 1708.18  105.06   5
   6  -9   0 1620.09  117.23   1
  -6  -9   0 1708.02  118.48   7
  -6  -9   0 1717.40  105.45   1
  -6  -9   0 1759.87  113.05   4
   6  -9   0 1740.00  114.35   4
   6  -9   0 1752.90  118.30   5
   6   9   0 1658.89  120.78   5
  -6   9   0 1622.94  115.53   5
  -6   9   0 1672.66  127.10   3
  -6   9   0 1479.17  116.93   4
  -6   9   0 1696.43  113.10   1
   6   9   0 1676.40   99.29   6
   6   9   0 1641.19  108.98   7
  -7  -9   0 139.347   9.369   5
   7  -9   0 129.793   9.825   5
  -7  -9   0 144.297   9.764   1
  -7  -9   0 123.428  11.031   4
   7  -9   0 146.301  11.043   4
   7   9   0 134.218  10.658   5
  -7   9   0 120.795  10.217   5
   7   9   0 142.201  11.227   6
  -7   9   0 125.971  10.043   3
  -7   9   0 127.604  10.905   1
   7   9   0 141.302   9.525   7
   8  -9   0 117.874  11.921   4
  -8  -9   0 93.2192 11.6915   2
  -8  -9   0 77.3568 11.1363   4
  -8  -9   0 117.149   9.574   1
  -8  -9   0 107.982   8.981   5
   8  -9   0 128.402   8.756   5
   8   9   0 134.860   8.461   7
   8   9   0 113.414   9.629   5
  -8   9   0 131.772   9.018   3
  -8   9   0 112.841  11.305   1
  -8   9   0 105.940   9.584   5
   8   9   0 113.993   9.816   6
  -9  -9   0 20.2483  4.1680   5
   9  -9   0 24.1466  8.1860   4
  -9  -9   0 24.8101  4.5473   1
   9  -9   0 19.8284  4.8148   5
  -9  -9   0 7.90172 7.66880   2
  -9   9   0 20.1788  6.5379   5
  -9   9   0 28.8299  5.5862   1
   9   9   0 22.8699  8.8124   6
   9   9   0 25.8459  4.7521   7
   9   9   0 22.2154  4.0320   5
 -10  -9   0 134.587  11.170   1
  10  -9   0 116.936  13.374   4
  10   9   0 136.973  11.968   6
  10   9   0 119.798  12.625   4
  10   9   0 112.527  11.424   7
 -10   9   0 122.524  11.800   1
  11  -9   0 -4.2976  9.5562   4
 -11  -9   0 -4.0947  8.0584   1
  11   9   0 -1.3199  7.9235   4
 -11   9   0 -4.4872 10.7976   1
  11   9   0 7.42905 8.29354   7
  11   9   0 -3.8235 11.9933   6
  12  -9   0 -40.186  16.708   4
 -12  -9   0 -1.4078  8.0208   1
 -12   9   0 -23.094  11.213   1
  12   9   0 -18.955  10.434   6
  12   9   0 -1.7154  8.6300   4
   0 -10   0 1975.39  112.51   6
   0 -10   0 1923.78  120.65   7
   0 -10   0 1857.92  119.09   5
   0  10   0 1900.98  111.45   6
   0  10   0 1813.79  115.86   1
   0  10   0 1811.84  125.42   1
   0  10   0 1821.46  123.38   5
  -1 -10   0 68.6793  5.3039   7
   1 -10   0 72.0294  6.2620   7
   1 -10   0 47.1307  6.7718   6
  -1 -10   0 65.9185  5.1834   5
  -1 -10   0 67.3365  7.0313   6
   1 -10   0 59.2668  6.5028   5
   1 -10   0 60.9687  4.6091   4
  -1  10   0 63.3903 10.4369   6
  -1  10   0 60.3419  6.8698   5
  -1  10   0 56.6723  5.6898   1
   1  10   0 56.4141  5.1573   6
   1  10   0 56.1262  6.0537   5
   1  10   0 55.8890  6.3228   1
  -1  10   0 59.4065  6.2403   1
   1  10   0 55.9069  5.1321   1
   2 -10   0 43.6644  4.5163   6
   2 -10   0 44.5914  3.8952   5
  -2 -10   0 50.9460  4.9715   5
  -2 -10   0 49.7857  4.7773   7
   2 -10   0 38.3971  4.6763   7
  -2 -10   0 53.4669  6.9138   6
  -2 -10   0 40.5683  4.5592   1
   2 -10   0 34.3187  4.8134   4
   2  10   0 39.8845  4.9381   1
  -2  10   0 31.0301  4.8065   1
   2  10   0 23.2018  6.8409   1
   2  10   0 35.9948  4.4616   6
   2  10   0 32.2578  3.3336   7
   2  10   0 33.2300  6.1195   5
  -2  10   0 28.2819 10.8317   1
  -2  10   0 33.7373  4.9864   5
  -3 -10   0 10.4100  3.6573   7
   3 -10   0 20.6385  3.7209   1
  -3 -10   0 16.2739  2.8005   4
   3 -10   0 10.3252  6.0095   6
  -3 -10   0 14.1877  4.7607   6
   3 -10   0 12.2529  4.2037   4
  -3 -10   0 16.2847  4.1811   5
  -3 -10   0 11.5601  4.3640   1
   3 -10   0 13.5092  3.6519   7
   3 -10   0 15.3376  4.0641   5
  -3  10   0 0.34903 5.74085   1
  -3  10   0 10.5283  5.0344   5
   3  10   0 5.59857 4.76393   1
   3  10   0 6.65760 3.08745   7
   3  10   0 11.9237  4.3850   5
   3  10   0 4.09496 3.76547   6
   4 -10   0 727.362  49.278   1
  -4 -10   0 703.054  50.012   6
  -4 -10   0 735.948  47.651   7
  -4 -10   0 758.574  45.784   5
   4 -10   0 716.040  48.729   5
   4 -10   0 682.116  45.811   6
  -4 -10   0 705.807  45.773   1
   4 -10   0 721.221  47.690   4
  -4 -10   0 736.833  54.770   4
   4  10   0 743.284  45.671   7
  -4  10   0 770.087  51.855   3
   4  10   0 715.302  51.476   1
  -4  10   0 733.879  51.123   5
  -4  10   0 784.953  47.536   1
   4  10   0 748.417  51.067   5
   4  10   0 737.996  43.473   6
  -5 -10   0 78.9852  6.3958   5
  -5 -10   0 75.9890  7.3250   7
  -5 -10   0 65.4342  8.9097   4
  -5 -10   0 89.6871  7.4024   1
   5 -10   0 69.1366  7.8558   1
   5 -10   0 81.7834  6.6056   5
   5 -10   0 89.2776  8.1550   4
  -5  10   0 84.6063  6.9073   5
  -5  10   0 85.2717  6.9105   3
   5  10   0 85.5138  6.1997   7
   5  10   0 75.4999  6.5721   6
   5  10   0 78.3470  7.3540   5
  -5  10   0 82.8367  7.4368   1
  -6 -10   0 175.915  11.033   5
   6 -10   0 171.820  12.760   4
   6 -10   0 167.679  12.868   5
  -6 -10   0 164.154  14.775   4
  -6 -10   0 171.579  11.657   1
  -6 -10   0 154.791  12.546   7
  -6  10   0 155.476  12.908   5
  -6  10   0 160.839  11.873   1
  -6  10   0 158.913  12.477   3
   6  10   0 179.177  10.948   7
   6  10   0 180.149  11.352   6
   6  10   0 159.559  12.798   5
  -7 -10   0 43.7920  6.1253   7
   7 -10   0 48.6163  7.2658   4
  -7 -10   0 45.1301  7.0952   5
   7 -10   0 33.4949  6.5936   5
  -7 -10   0 38.5441  8.4531   1
  -7 -10   0 41.4257  7.4900   4
  -7  10   0 45.5635  6.3117   5
   7  10   0 52.1605  3.9497   7
   7  10   0 48.0471  6.7235   5
  -7  10   0 47.2132  5.1477   3
   7  10   0 53.6613  7.3352   6
  -7  10   0 50.7086  5.6082   1
   8 -10   0 292.545  17.958   5
  -8 -10   0 289.752  18.186   1
  -8 -10   0 246.883  19.302   5
  -8 -10   0 199.620  20.341   4
   8 -10   0 276.885  19.893   4
  -8  10   0 279.284  18.247   3
   8  10   0 260.956  18.076   5
  -8  10   0 267.521  20.587   1
   8  10   0 251.994  17.585   7
  -8  10   0 200.416  20.095   5
   8  10   0 262.231  16.904   6
  -9 -10   0 17.5687  6.7596   5
  -9 -10   0 23.2172  8.3423   1
   9 -10   0 26.5563  7.3068   4
   9 -10   0 25.5952  4.6660   5
   9  10   0 19.4676  6.9283   6
   9  10   0 17.5684  3.9816   7
  -9  10   0 20.1874  6.7415   1
  10 -10   0 33.3267  9.9606   4
 -10 -10   0 39.1984  7.5827   1
  10  10   0 45.9590  7.4572   6
 -10  10   0 42.9535  8.4296   1
  10  10   0 30.8182  5.9840   7
  11 -10   0 13.3527 10.1155   4
 -11 -10   0 13.1339 11.1898   1
  11  10   0 20.8625  8.2237   6
 -11  10   0  4.9293 12.5180   1
  12 -10   0 28.0435 10.6322   4
 -12 -10   0 31.7972 12.9468   1
  12  10   0 28.6131 12.1878   6
 -12  10   0 33.5500 10.3640   1
   0 -11   0 -4.3646  4.1409   6
   0 -11   0 -2.7928  4.1573   5
   0 -11   0 -5.4420  3.5366   7
   0  11   0 -9.2477  5.4065   1
   0  11   0 -3.4475  5.3790   5
   0  11   0 -4.1010  4.6246   1
   0  11   0 -6.6984  5.0470   6
   1 -11   0 285.451  19.910   6
   1 -11   0 309.778  19.881   5
   1 -11   0 316.950  20.040   4
  -1 -11   0 308.607  19.850   6
  -1 -11   0 318.049  20.231   7
  -1 -11   0 333.641  20.856   5
   1 -11   0 297.661  20.378   7
  -1  11   0 308.924  19.084   6
   1  11   0 296.768  22.162   5
   1  11   0 305.019  21.413   1
  -1  11   0 302.454  21.153   5
  -1  11   0 309.561  20.240   1
   1  11   0 318.813  18.686   6
  -1  11   0 309.700  21.664   1
   1  11   0 322.431  19.930   1
   2 -11   0 287.184  20.582   6
   2 -11   0 312.947  21.183   4
   2 -11   0 296.869  21.706   7
   2 -11   0 326.204  21.778   5
  -2 -11   0 340.256  20.705   7
  -2 -11   0 323.705  20.890   5
  -2 -11   0 308.458  21.375   6
  -2  11   0 357.121  21.680   1
  -2  11   0 331.628  23.031   5
   2  11   0 359.001  20.099   6
   2  11   0 330.603  23.963   5
   2  11   0 339.953  24.161   1
   2  11   0 379.617  21.038   1
  -2  11   0 330.962  23.313   1
   3 -11   0 15.9314  5.0192   4
  -3 -11   0 27.6433  4.9988   1
  -3 -11   0 28.9776  5.8082   6
  -3 -11   0 25.0807  5.3611   4
   3 -11   0 30.0347  3.9388   5
  -3 -11   0 23.4463  3.5995   7
   3 -11   0 16.9245  6.1646   7
  -3 -11   0 28.4368  5.3875   5
   3 -11   0 23.6121  4.7622   6
   3  11   0 11.5504  4.2900   6
  -3  11   0 14.2922  4.1569   1
   3  11   0 1.25946 7.78651   5
   3  11   0 23.1591  2.6932   7
  -3  11   0 12.7384  5.4121   5
  -3  11   0 16.4019  5.7552   1
  -4 -11   0 59.1019  6.8360   1
  -4 -11   0 63.2269  7.1299   4
  -4 -11   0 78.9001  7.4385   5
  -4 -11   0 51.5417  5.2629   7
   4 -11   0 60.7457  5.5846   5
   4 -11   0 58.4264  5.6894   4
  -4  11   0 65.8394  5.5516   3
   4  11   0 55.6411  4.7648   7
  -4  11   0 66.1589  5.8767   1
  -4  11   0 63.1480  7.2143   5
   4  11   0 61.8219  5.4509   6
   4  11   0 57.0702  6.5370   5
  -5 -11   0 18.8520  3.8994   5
   5 -11   0 15.9948  6.2508   4
   5 -11   0 20.4773  4.6732   5
  -5 -11   0 19.4588  5.8603   4
  -5 -11   0 16.7811  4.1097   7
  -5 -11   0 26.6114  4.7537   1
  -5  11   0 10.2637  4.9890   1
  -5  11   0 0.66277 8.35828   5
   5  11   0 13.8535  3.0594   7
   5  11   0 19.1515  4.4533   6
  -5  11   0 18.2602  4.7142   3
   5  11   0 13.8644  5.9767   5
  -6 -11   0 62.1440  6.4517   7
  -6 -11   0 76.2256  6.4244   5
   6 -11   0 75.7684  5.9955   5
  -6 -11   0 68.6099  8.7179   1
  -6 -11   0 59.8048  7.3899   4
   6 -11   0 68.6457  6.8696   4
  -6  11   0 69.6037  7.9119   5
   6  11   0 65.7920  9.3355   5
   6  11   0 73.1804  6.6084   6
  -6  11   0 67.5642  7.0795   1
  -6  11   0 72.5512  5.6140   3
   6  11   0 73.4556  7.0631   7
   7 -11   0 32.8143  6.1431   4
  -7 -11   0 35.0303  5.2322   1
  -7 -11   0 30.6055  7.7095   4
   7 -11   0 42.8777  6.9127   5
  -7 -11   0 37.6938  6.3967   7
  -7 -11   0 35.4045  4.9651   5
   7  11   0 36.4443  3.3887   7
  -7  11   0 21.1611  6.9534   5
  -7  11   0 41.0019  5.4311   1
  -7  11   0 32.1836  5.6453   3
   7  11   0 35.0238  6.3108   6
   8 -11   0 54.9775  7.5048   5
  -8 -11   0 26.1775  9.2679   4
  -8 -11   0 58.6766  7.2123   5
  -8 -11   0 53.6758  9.4951   1
   8 -11   0 46.6317  7.3126   4
  -8  11   0 54.2592  6.2669   3
  -8  11   0 41.1918  7.7864   5
  -8  11   0 55.2969  7.4938   1
   8  11   0 52.0155  5.0818   7
   8  11   0 59.7355  6.0277   6
  -9 -11   0 18.8801  5.6370   5
  -9 -11   0 25.5242  6.3300   1
   9 -11   0 22.0189  7.0973   5
   9 -11   0 26.9949 10.4532   4
   9  11   0 15.8928  4.1283   7
  -9  11   0 25.1168  5.6525   3
   9  11   0 10.8975  6.0760   6
  -9  11   0 21.1216  6.9532   1
  10 -11   0 32.5727  7.9609   4
 -10 -11   0 37.8366  8.2757   1
  10  11   0 25.2894  4.9732   7
 -10  11   0 16.8105  9.4113   1
  10  11   0 11.0060 12.9957   6
 -11 -11   0 -6.1457  8.8792   1
  11 -11   0 -13.715  11.686   4
 -11  11   0 -19.806   9.111   1
  11  11   0  4.1726 10.2742   6
   0 -12   0 475.389  36.094   6
   0 -12   0 556.344  36.310   5
   0 -12   0 609.003  36.134   4
   0 -12   0 528.734  36.316   7
   0  12   0 606.772  36.077   1
   0  12   0 584.746  34.971   6
   1 -12   0 298.238  20.505   4
   1 -12   0 295.425  19.695   5
  -1 -12   0 305.368  20.006   5
   1 -12   0 292.101  19.586   7
  -1 -12   0 285.421  20.223   7
  -1  12   0 305.173  19.052   6
   1  12   0 307.538  19.431   1
   1  12   0 312.118  18.441   6
  -1  12   0 292.085  20.008   1
   2 -12   0 22.3342  5.1940   7
  -2 -12   0 19.1711  3.9404   7
  -2 -12   0 25.2933  7.5407   5
   2 -12   0 31.6164  3.7566   4
   2 -12   0 32.3984  4.8120   5
   2  12   0 25.8569  4.6082   1
  -2  12   0 25.1829  4.9843   1
   2  12   0 29.3976  5.5432   6
   3 -12   0 174.753  13.252   5
  -3 -12   0 185.762  13.947   4
   3 -12   0 190.808  12.848   4
  -3 -12   0 187.384  12.336   5
  -3 -12   0 194.295  12.863   1
  -3 -12   0 158.790  13.341   7
   3 -12   0 166.866  13.164   7
  -3  12   0 178.136  13.365   1
   3  12   0 200.501  13.123   1
   3  12   0 177.330  12.089   7
   3  12   0 200.316  12.049   6
   4 -12   0 573.866  39.449   5
  -4 -12   0 590.659  35.555   5
  -4 -12   0 567.771  35.447   1
   4 -12   0 572.296  36.957   4
  -4 -12   0 589.406  36.804   7
  -4 -12   0 527.146  41.161   4
   4  12   0 518.585  37.228   7
   4  12   0 511.313  34.859   6
  -4  12   0 537.129  38.774   3
  -4  12   0 549.973  37.078   1
  -5 -12   0 9.61161 5.95680   7
  -5 -12   0 -8.6420  8.2668   4
   5 -12   0 10.5272  4.8804   4
   5 -12   0 10.5598  4.5406   5
  -5 -12   0 14.1733  4.5243   5
  -5 -12   0 10.5174  8.9311   1
   5  12   0 8.14902 6.05807   6
  -5  12   0 4.92690 3.75066   3
  -5  12   0 14.1768  6.7661   1
   5  12   0 8.90361 3.84282   7
  -6 -12   0 7.60021 6.41290   5
  -6 -12   0 -12.416   8.134   4
   6 -12   0 19.6056  7.3770   4
  -6 -12   0 2.06929 5.20409   7
  -6 -12   0 10.2651  5.0005   1
   6 -12   0 9.45306 6.83399   5
   6  12   0 10.8849  2.9252   7
  -6  12   0 -1.2267  6.7940   1
  -6  12   0 11.6662  3.8535   3
   6  12   0 8.83260 5.54744   6
  -7 -12   0 1.82692 6.24407   5
  -7 -12   0 -13.144  10.440   4
  -7 -12   0 6.71157 5.51880   1
   7 -12   0 -0.4719  5.4483   5
  -7 -12   0 1.02171 8.81210   7
   7 -12   0 4.04620 8.34883   4
   7  12   0 5.73287 5.96989   6
   7  12   0 5.32141 2.96336   7
  -7  12   0 -1.8711  4.7571   3
  -7  12   0 0.92349 8.61582   1
   8 -12   0 148.903  13.598   4
   8 -12   0 147.537  11.936   5
  -8 -12   0 129.766  11.219   5
  -8 -12   0 145.657  11.716   1
   8  12   0 126.548  10.136   7
  -8  12   0 148.011  14.483   1
   8  12   0 150.426  11.707   6
  -8  12   0 126.604  10.993   3
  -9 -12   0 -4.3995  9.0215   1
   9 -12   0 0.80116 7.53590   5
  -9 -12   0 -0.2213  6.0846   5
   9 -12   0 5.95515 8.28318   4
  -9  12   0 -3.5260  7.7542   1
   9  12   0 -5.2223  7.3530   6
  10 -12   0 1.83839 7.38285   4
 -10 -12   0 7.56254 7.91122   1
  10  12   0 -10.524   8.771   6
 -10  12   0 5.25337 7.47842   1
  11 -12   0 19.3172 11.2366   4
 -11 -12   0 -2.3648 13.6124   1
  11  12   0 -12.869  11.921   6
 -11  12   0 -7.8189 12.6239   1
   0 -13   0 3.29271 4.45749   5
   0 -13   0 2.29296 5.88398   4
   0 -13   0 -3.2187  3.9154   7
   0  13   0 -5.9838  4.6941   6
   0  13   0 -6.7593  4.6747   1
  -1 -13   0 173.471  11.726   5
   1 -13   0 148.869  12.829   7
  -1 -13   0 160.598  12.271   7
   1 -13   0 169.875  13.750   4
   1 -13   0 158.274  12.042   5
  -1  13   0 183.506  12.207   6
  -1  13   0 167.403  12.361   1
   1  13   0 199.674  13.645   1
   1  13   0 157.369  11.171   6
  -2 -13   0 141.726  10.914   5
  -2 -13   0 134.633  10.635   7
   2 -13   0 140.680  10.933   5
   2 -13   0 143.739  11.207   4
   2 -13   0 130.916  11.083   7
  -2  13   0 176.962  12.551   1
   2  13   0 167.020  10.483   6
   2  13   0 179.619  11.524   1
  -3 -13   0 76.2353  7.1477   5
   3 -13   0 63.4979  8.3526   4
  -3 -13   0 68.3843  7.5121   4
   3 -13   0 73.4857  6.3185   5
  -3 -13   0 59.1667  5.5642   7
   3  13   0 69.8518  6.9873   1
  -3  13   0 67.0410  6.8509   1
   3  13   0 56.7727  7.5833   6
   4 -13   0 59.6118  6.3748   5
  -4 -13   0 48.7152  5.6614   7
  -4 -13   0 56.6284  6.7376   4
   4 -13   0 59.8126  6.9944   4
  -4 -13   0 54.3974  9.1726   5
  -4 -13   0 69.7185  8.9604   1
   4  13   0 53.6390  6.2605   6
   4  13   0 51.5401  4.3685   7
  -4  13   0 63.8783  6.2865   3
  -4  13   0 50.0667  7.1913   1
  -5 -13   0 25.9510  7.0304   4
  -5 -13   0 22.5437  7.6214   5
   5 -13   0 35.5274  6.1163   4
  -5 -13   0 31.1365  5.5770   1
  -5 -13   0 26.4942  5.1210   7
   5 -13   0 43.3217  6.5859   5
  -5  13   0 25.4328  6.8101   3
  -5  13   0 24.6733  6.4950   1
   5  13   0 30.2623  3.8705   7
   5  13   0 14.2932  6.6024   6
  -6 -13   0 20.4856  9.9715   4
  -6 -13   0 49.5355  7.0912   5
   6 -13   0 61.5649  9.2350   4
  -6 -13   0 20.5684  8.7984   7
   6 -13   0 59.0628  6.7525   5
  -6 -13   0 52.2955  9.3280   1
   6  13   0 49.1501  5.2177   7
  -6  13   0 62.2464  7.2469   1
   6  13   0 49.2632  6.7069   6
  -6  13   0 62.8861  6.5728   3
  -7 -13   0 2.11659 6.69031   5
   7 -13   0 2.80175 6.12797   5
   7 -13   0 -2.8816  9.2297   4
  -7 -13   0 5.16842 9.78165   1
   7  13   0 3.33946 6.43536   6
  -7  13   0 -0.8624  6.0711   1
   7  13   0 7.36707 3.60606   7
  -7  13   0 -0.4756  6.5261   3
   8 -13   0 24.6438  9.3148   4
  -8 -13   0 31.3683  7.2403   5
   8 -13   0 25.7914  6.6212   5
  -8 -13   0 34.3210 10.1249   1
   8  13   0 17.5982 11.2813   6
   8  13   0 28.5226  4.5477   7
  -8  13   0 23.4795  4.3991   3
  -8  13   0 27.9046  7.3925   1
  -9 -13   0 -4.8172  7.4008   5
  -9 -13   0 2.30569 7.33885   1
   9 -13   0 0.15690 7.78901   4
   9 -13   0 4.28247 6.84522   5
  -9  13   0 -16.488  11.825   1
   9  13   0 -13.404  11.886   6
 -10 -13   0 45.6361  9.5306   1
  10 -13   0 53.7121  9.8324   4
  10  13   0 49.6325 10.6961   6
 -10  13   0 57.0713 10.7354   1
   0 -14   0 175.799  12.881   5
   0 -14   0 180.149  12.211   4
   0 -14   0 156.901  13.283   7
   0  14   0 177.985  11.830   6
   0  14   0 155.874  12.042   1
   1 -14   0 1.87121 5.73357   4
  -1 -14   0 0.10499 7.14199   5
   1 -14   0 -6.0712  7.8597   7
  -1 -14   0 4.03224 4.62778   7
   1 -14   0 -5.6857  7.3444   5
   1  14   0 -13.052   9.051   1
  -1  14   0 2.33485 4.66806   6
   1  14   0 0.69005 4.14306   6
  -1  14   0 -2.9148  4.8742   1
  -2 -14   0 -2.2214  5.6300   5
   2 -14   0 0.17468 7.33416   5
  -2 -14   0 -6.3910  5.9396   7
   2 -14   0 -1.4383  4.0864   4
   2  14   0 3.31192 5.58010   1
   2  14   0 -2.7045  5.8290   6
  -2  14   0 3.80445 5.33042   1
  -3 -14   0 34.1920  7.9316   5
   3 -14   0 35.2511  6.0979   5
   3 -14   0 26.8944  5.4511   4
  -3 -14   0 15.2726  6.7069   7
  -3 -14   0 15.1076  7.8045   4
   3  14   0 21.3722  5.9971   1
   3  14   0 26.5464  4.7932   6
  -3  14   0 30.0650  7.8555   1
   4 -14   0 72.0125  9.1739   5
  -4 -14   0 87.2107  8.0082   5
  -4 -14   0 58.4788  6.7390   7
  -4 -14   0 55.5690  7.7733   4
   4 -14   0 82.7908  8.2586   4
   4  14   0 75.5188  9.7302   6
   4  14   0 80.5746  8.4375   1
  -4  14   0 67.7545  7.3762   1
  -4  14   0 86.2249  8.0991   3
   5 -14   0 30.6676  9.0171   5
   5 -14   0 45.0030  8.5438   4
  -5 -14   0 42.6210  8.0604   1
  -5 -14   0 19.1275  8.5686   4
  -5 -14   0 32.1857  6.2740   7
  -5 -14   0 45.6426  5.8499   5
  -5  14   0 30.1405  7.4574   1
  -5  14   0 34.3269  4.9799   3
   5  14   0 36.3640  3.8308   7
   5  14   0 24.0748  6.0823   6
   6 -14   0 100.053  10.953   5
   6 -14   0 101.300  12.064   4
  -6 -14   0 93.0796 10.3148   1
  -6 -14   0 94.2005  9.5853   5
  -6  14   0 100.864   9.416   1
   6  14   0 86.3175  8.3337   7
   6  14   0 95.8388 10.1767   6
  -6  14   0 90.4264  7.9344   3
   7 -14   0 2.17284 6.43907   5
   7 -14   0 1.26806 9.51013   4
  -7 -14   0 11.1878  7.9428   1
  -7 -14   0 -0.4562  9.0632   5
   7  14   0  6.1137 10.2140   6
  -7  14   0  6.2372 10.7558   1
  -7  14   0 6.08869 5.13810   3
   8 -14   0 2.18570 7.27231   5
  -8 -14   0 -0.5744  8.3965   1
  -8 -14   0 0.01347 8.09302   5
   8 -14   0 0.25359 7.82038   4
   8  14   0 -1.1527  8.6807   6
  -8  14   0 3.71938 7.29814   1
  -9 -14   0 20.5705  9.3131   5
   9 -14   0 12.9519 10.3435   4
  -9 -14   0 -2.0021 11.1317   1
   9 -14   0 6.38432 8.92618   5
   9  14   0  7.2270 10.3176   6
  -9  14   0 7.07941 9.22547   1
 -10 -14   0 12.1457 10.3383   1
 -10  14   0 21.1233 15.6434   1
   0 -15   0 -4.0215  6.3489   4
   0 -15   0 1.01364 6.20236   7
   0 -15   0 -2.8655  5.7416   5
   0  15   0 -8.4081  8.6328   1
   0  15   0 -10.013   7.898   6
  -1 -15   0 -3.4149  5.4297   7
  -1 -15   0 -4.2297  4.7095   4
  -1 -15   0 1.77381 6.63513   5
   1 -15   0 -3.4719  7.1772   4
   1 -15   0 -3.3686  5.9029   5
  -1  15   0 -4.0166  5.1941   6
  -1  15   0 4.90701 6.28406   1
   1  15   0 1.98850 7.72047   1
   1  15   0 4.02327 5.01995   6
   2 -15   0 582.491  40.682   4
  -2 -15   0 579.283  38.591   5
  -2 -15   0 423.292  39.542   7
   2 -15   0 560.787  39.289   5
   2  15   0 607.661  34.902   6
  -2  15   0 581.693  39.340   1
   2  15   0 594.171  37.815   1
  -3 -15   0 13.2161  6.7694   5
   3 -15   0 2.47337 8.67373   4
   3 -15   0 4.64255 6.75784   5
  -3 -15   0 -9.3999  7.7007   7
   3  15   0 9.96349 6.05218   6
  -3  15   0 8.54405 6.73952   1
   3  15   0 12.4091  9.1527   1
  -4 -15   0 70.1191  7.5045   5
   4 -15   0 48.2605  7.6688   5
   4 -15   0 53.7846  9.2558   4
   4  15   0 54.4270  6.9902   6
  -4  15   0 61.6824  9.3270   1
   4  15   0 64.9869  8.1987   1
  -4  15   0 54.2788  6.5271   3
   5 -15   0 15.7390  6.1683   4
   5 -15   0 12.9571  6.9188   5
  -5 -15   0 7.06805 7.12231   5
  -5 -15   0 9.69688 6.92085   1
   5  15   0 5.14815 9.77332   1
   5  15   0 0.01797 7.34204   6
  -5  15   0 14.4180  5.2212   3
  -5  15   0 10.9503  7.1415   1
   6 -15   0 104.080  10.531   5
   6 -15   0 92.4402 11.1439   4
  -6 -15   0 101.230  10.225   1
  -6 -15   0 102.702  10.798   5
  -6  15   0 106.843  12.645   1
   6  15   0 107.549  12.728   6
  -6  15   0 88.0428  8.5854   3
   7 -15   0 21.0741  6.7504   4
  -7 -15   0 13.1764  7.2220   1
   7 -15   0 8.92690 6.88272   5
  -7 -15   0 14.9094  9.5860   5
  -7  15   0 16.1939  8.0117   3
  -7  15   0 17.8306 10.3592   1
   7  15   0 18.1740  7.2209   6
  -8 -15   0  7.7382 13.0404   5
  -8 -15   0 16.7215  8.3698   1
   8 -15   0  7.4983 15.5669   4
   8 -15   0 -7.4229 12.0297   5
  -8  15   0 16.9626  6.7690   1
   8  15   0 19.4501  7.6309   6
  -9 -15   0 -2.0003 11.0755   1
  -9 -15   0 -11.111   9.662   5
   9 -15   0  5.5512 11.1920   4
  -9  15   0 -0.0767 14.7207   1
   9  15   0  5.6151 19.0904   6
   0 -16   0 142.068  12.049   5
   0 -16   0 137.878  11.739   4
   0  16   0 143.876  12.030   1
   0  16   0 140.753  11.316   6
   1 -16   0 18.5816  6.0340   4
  -1 -16   0 23.6718  8.4210   5
   1 -16   0 9.65710 7.66178   5
  -1 -16   0 17.1018  4.4315   4
   1  16   0 14.7332  6.4029   6
  -1  16   0 23.3794  6.4947   6
  -1  16   0 -0.1664 10.1051   1
   1  16   0 17.4767  6.5308   1
   2 -16   0 1.48903 6.56273   5
  -2 -16   0 -14.354   7.372   5
   2 -16   0 1.98613 5.27218   4
  -2  16   0 -2.5747  7.9407   1
   2  16   0 -7.4203  6.1531   1
   2  16   0 -0.5050  8.2403   6
  -3 -16   0 24.8223  8.2893   5
   3 -16   0 19.2572  6.2288   4
   3 -16   0 14.1565 10.3707   5
  -3  16   0 16.7781  7.5093   1
   3  16   0 27.8331 10.1275   1
   3  16   0 19.1074  7.7004   6
  -4 -16   0 64.3978 11.0535   5
   4 -16   0 32.5574  8.7281   5
   4 -16   0 45.7222  7.1493   4
   4  16   0 51.5576  7.9153   1
  -4  16   0 40.3465  7.4687   3
   4  16   0 48.8207  6.9600   6
  -4  16   0 56.5553 11.2883   1
   5 -16   0 8.57752 8.85934   5
  -5 -16   0 20.8728  8.1517   5
   5 -16   0 23.3351  6.6876   4
  -5  16   0 19.8635  6.6036   3
  -5  16   0 16.4909  7.8897   1
   5  16   0 20.8845  6.6556   1
   5  16   0 10.8135 10.7261   6
   6 -16   0 7.40148 8.98480   4
  -6 -16   0 -19.278   9.114   1
  -6 -16   0 3.07838 7.80273   5
   6 -16   0 10.8362 11.8460   5
   6  16   0 -0.7380 11.6192   1
  -6  16   0  8.9225 12.8736   1
  -6  16   0 -3.7506  8.0519   3
   6  16   0 -1.3387  8.8184   6
   7 -16   0 0.45134 9.11634   4
  -7 -16   0 -19.811  14.022   1
   7 -16   0 3.52784 8.75490   5
  -7 -16   0 -15.729  13.895   5
  -7  16   0 7.50530 9.05647   1
   7  16   0  7.4522 11.8918   6
  -8 -16   0 21.2601 11.2197   5
   8 -16   0 44.0699  9.6221   5
   8 -16   0 29.0608 13.5956   4
  -8 -16   0 24.3070  9.4833   1
   8  16   0 37.0900  9.5004   6
  -8  16   0 23.5569 15.1768   1
   0 -17   0 -10.073  11.651   5
   0 -17   0 -7.1534  6.4294   4
   0  17   0 -8.7149  7.8010   1
   0  17   0 -1.2961  6.4536   6
  -1 -17   0 11.3167  7.9647   4
   1 -17   0 9.68949 6.97710   4
   1 -17   0 20.8096 11.0559   5
  -1 -17   0 21.8198  6.8024   5
   1  17   0 5.69748 7.24197   6
  -1  17   0 20.3141  8.2041   1
   1  17   0 8.38143 7.79793   1
  -1  17   0 -1.3008  7.2867   6
  -2 -17   0 45.7618  8.7247   5
  -2 -17   0 41.1800  5.7860   4
   2 -17   0 30.6190  8.6305   5
   2 -17   0 27.0498 10.2241   4
   2  17   0 43.0144  9.7386   6
  -2  17   0 43.0102  7.9121   1
   2  17   0 24.1796  8.7311   1
   3 -17   0 -18.609   9.723   4
  -3 -17   0  0.2783 11.1940   5
   3 -17   0 -7.5337  7.4607   5
   3  17   0 -4.6138 15.4363   1
  -3  17   0 -7.7869 10.7961   1
   3  17   0 -19.386  10.358   6
  -3  17   0 1.49272 7.55904   3
   4 -17   0 -20.433  11.321   4
  -4 -17   0 -5.0028  7.5920   5
   4 -17   0 -1.1862  8.2640   5
  -4  17   0 -9.1126  9.6354   1
   4  17   0 0.95914 7.67645   1
  -4  17   0 -7.3295  7.2496   3
   4  17   0 -11.293  12.296   6
  -5 -17   0 -0.5089 10.0195   5
   5 -17   0 -2.9393 11.8578   4
   5 -17   0 -2.7132  9.4646   5
  -5  17   0 -9.8788  8.4438   1
  -5  17   0 -7.5650  6.7702   3
   5  17   0 0.72543 9.77965   1
   5  17   0 -11.902  10.213   6
   6 -17   0  2.4820 10.1617   5
  -6 -17   0 -5.0372  9.7516   5
   6 -17   0 -6.2246  8.9783   4
   6  17   0 0.35660 8.28676   6
   6  17   0  4.7346 10.6831   1
  -6  17   0 -6.2683 13.3914   1
   7  17   0 13.1347  9.7995   1
   0 -18   0 322.572  27.592   4
   0 -18   0 324.188  26.417   5
   0  18   0 321.697  26.375   6
   0  18   0 365.395  24.714   1
  -1 -18   0 2.52890 6.17096   4
  -1 -18   0  4.2951 12.3688   5
   1 -18   0 11.7905  6.3006   4
   1 -18   0 11.2302  8.3608   5
   1  18   0 17.9345  8.3903   1
  -1  18   0 -1.1582  9.3277   1
   1  18   0 -0.5766  8.8829   6
  -2 -18   0 -6.3737 10.6007   5
   2 -18   0 4.40466 8.13783   4
  -2 -18   0 -3.0666  9.2139   4
   2 -18   0 -4.6301 14.0234   5
   2  18   0 -9.2614 12.0869   6
   2  18   0 1.59074 8.82705   1
  -2  18   0 -1.7342  9.4749   1
   3 -18   0  6.3279 10.1516   5
  -3 -18   0 2.39200 9.04109   5
   3 -18   0 -6.7276  7.7254   4
  -3 -18   0 -1.0005  6.5209   4
   3  18   0 9.74413 7.86950   6
  -3  18   0 -17.816   8.301   3
   3  18   0 -11.279   9.452   1
  -3  18   0 -0.0104  9.1973   1
  -4 -18   0 69.9703 11.5556   5
   4 -18   0 57.8969 10.8866   4
   4 -18   0 81.2089 10.7616   5
   4  18   0 69.3150 11.2720   1
  -4  18   0 76.7479 11.6519   1
  -4  18   0 66.7127 11.8042   3
   4  18   0 59.9496 11.1569   6
   5 -18   0 -23.808  10.348   4
  -5 -18   0 -24.380  13.681   5
   5 -18   0 -28.201  10.033   5
   5  18   0 -1.5853  8.6577   6
  -5  18   0 -1.7655 10.4637   1
  -5  18   0 -15.517  11.839   3
   5  18   0 -10.089   7.636   1
   0 -19   0 -8.4216  9.7596   5
   0 -19   0 -11.360   7.076   4
   0  19   0 -5.9488  8.8432   6
   0  19   0 -14.943  13.145   1
  -1 -19   0 -1.3529 11.1081   5
   1 -19   0 1.51222 8.58851   4
   1 -19   0  1.8588 10.3859   5
  -1 -19   0 -0.9584  7.4322   4
  -1  19   0 19.7616  9.9477   1
   1  19   0 -1.3307 10.0248   1
   1  19   0 -4.6858 11.3958   6
   2 -19   0 76.5230 12.8034   5
  -2 -19   0 54.6422 14.3272   5
   2 -19   0 55.7670 11.3100   4
  -2  19   0 72.7318 10.7434   1
   2  19   0 76.8090 12.5010   1
   2  19   0 57.2147 11.6885   6
   3 -19   0 -8.6281 10.8146   4
  -3  19   0 -15.302  10.278   1
  -3  19   0 -7.7897 12.6122   3
  14   0  -1 11.9996 13.3154   4
  14   0  -1 8.07863 9.81685   6
  14   0  -1  2.7096 12.2558   7
 -14   0   1 0.42955 8.60808   1
  13   0  -1  1.0570 12.8962   7
  13   0  -1 -5.1315 22.8277   6
  13   0  -1 2.17237 9.73125   4
 -13   0   1 2.50935 7.08865   1
  12   0  -1 -3.4152  7.4195   7
  12   0  -1 -1.1976 11.2144   6
  12   0  -1 -0.8349  8.2096   4
 -12   0   1 -9.1127  8.8570   1
  11   0  -1 301.204  24.535   7
  11   0  -1 324.258  21.267   6
 -11   0   1 289.692  23.325   1
  11   0  -1 318.942  23.641   4
  10   0  -1 22.9502  5.7755   4
  10   0  -1 7.64847 7.97382   6
  10   0  -1 16.0335  8.3324   3
 -10   0   1 18.6632  5.0709   1
  10   0  -1 13.9245  5.6774   1
  10   0  -1 24.1689  4.9869   2
  -9   0   1 0.32184 3.14267   1
   9   0  -1 -4.8198  5.0685   3
   9   0  -1 -0.7527  4.4990   6
  -9   0   1 0.28863 4.87321   4
   9   0  -1 -3.4887  4.9975   1
   9   0  -1 2.76193 4.87875   4
   9   0  -1 1.42985 4.15228   2
   8   0  -1 -2.0094  3.5046   2
  -8   0   1 3.00814 2.90797   1
   8   0  -1 -6.1060  5.4558   1
   8   0  -1 -7.3857  4.0329   4
   8   0  -1 -5.6138  3.7955   3
  -8   0   1 -3.2414  4.5948   4
   8   0  -1 0.28093 4.20011   6
   7   0  -1 1378.01   87.35   6
  -7   0   1 1445.27   97.14   1
  -7   0   1 1451.98   96.91   4
   7   0  -1 1546.94   98.31   2
   7   0  -1 1487.58   96.75   4
   7   0  -1 1448.07   99.37   1
  -6   0   1 593.463  41.126   1
   6   0  -1 589.932  39.146   1
  -6   0   1 616.128  39.295   4
   6   0  -1 635.813  41.857   2
   6   0  -1 599.209  37.433   6
   6   0  -1 611.309  37.916   4
   5   0  -1 192.524  11.692   5
   5   0  -1 187.736  12.663   2
   5   0  -1 180.519  12.771   4
   5   0  -1 184.685  12.407   1
  -5   0   1 183.049  12.352   1
  -5   0   1 184.795  12.009   4
   5   0  -1 183.333  12.246   5
  -4   0   1 -2.5831  1.8773   4
   4   0  -1 2.50463 3.05173   2
   4   0  -1 -0.5991  2.8507   4
  -4   0   1 -1.7645  2.4333   1
   4   0  -1 0.59005 1.66004   1
   3   0  -1 6469.75  455.86   2
   3   0  -1 6674.53  423.30   4
  -3   0   1 6950.47  414.42   4
   3   0  -1 6506.07  460.80   1
  -2   0   1 1493.03   92.30   4
   2   0  -1 1467.93  113.51   1
   2   0  -1 1330.38   99.85   2
   2   0  -1 1485.11   91.19   4
  -2   0   1 1529.52   99.27   1
   1   0  -1 141.399  11.370   2
  -1   0   1 166.150  10.005   4
   1   0  -1 169.792  10.015   3
   1   0  -1 160.632  11.288   1
   0   0   1 490.995 111.637   1
  -1   0  -1 9.40249 2.44835   7
  -2   0  -1 -4.4005  2.2931   4
  -2   0  -1 0.45304 1.70924   1
   2   0   1 -9.4329  2.3853   1
   2   0   1 -5.7969  2.2697   4
   2   0   1 6.08604 1.97989   7
  -3   0  -1 608.450  37.389   4
   3   0   1 560.922  37.369   1
  -3   0  -1 520.814  38.250   1
   3   0   1 638.722  35.347   7
   3   0   1 619.511  37.169   4
  -4   0  -1 251.794  15.933   4
   4   0   1 257.999  16.078   2
  -4   0  -1 231.026  16.425   1
   4   0   1 254.349  16.893   4
   4   0   1 251.925  17.524   1
  -5   0  -1 6968.40  494.99   1
  -5   0  -1 7947.97  486.01   4
   5   0   1 7855.69  506.96   1
   5   0   1 8337.41  510.25   2
   5   0   1 7893.69  500.91   4
   6   0   1 519.803  33.376   7
   6   0   1 551.757  34.172   2
   6   0   1 532.049  33.668   1
  -6   0  -1 474.340  32.861   1
  -6   0  -1 550.890  33.960   4
   6   0   1 504.156  34.255   4
  -7   0  -1 118.435   8.279   1
  -7   0  -1 110.367   8.974   4
   7   0   1 104.897   8.363   7
   7   0   1 104.734  10.214   4
   7   0   1 124.355   9.550   1
   7   0   1 122.770   7.910   2
  -8   0  -1 297.362  22.945   4
   8   0   1 283.356  21.917   1
  -8   0  -1 327.106  20.031   1
   8   0   1 293.217  21.145   4
   8   0   1 285.862  20.052   7
   9   0   1 2452.79  156.70   1
   9   0   1 2332.14  156.10   7
   9   0   1 2282.68  172.01   4
  -9   0  -1 2297.03  153.37   1
   9   0   1 2267.84  142.40   6
  10   0   1 -2.9561  5.5485   6
  10   0   1 -14.217   7.381   3
 -10   0  -1 -4.0646  3.9858   1
  10   0   1 -0.0967  7.5143   4
  10   0   1 -0.8911  5.7997   7
  11   0   1 13.5015  6.2539   7
 -11   0  -1 11.1895  5.6659   1
  11   0   1  9.9061 11.0616   4
  11   0   1 -0.9939  7.3431   6
  11   0   1 -2.9106  5.8649   3
 -12   0  -1 8.03155 6.48951   1
  12   0   1  3.0117 14.0908   4
  12   0   1 22.5777  8.4861   6
  12   0   1 9.85818 7.43446   7
  13   0   1 138.256  15.179   6
  13   0   1 126.578  16.006   4
 -13   0  -1 136.393  17.396   1
  13   0   1 131.590  15.141   7
  14   0   1 -0.5898 11.2425   6
  14   0   1 -37.329  16.084   4
 -14   0  -1 -5.0064 10.0838   1
  14   0   1 -27.261  11.563   7
  14  -1  -1 -28.878  11.658   6
  14  -1  -1 -22.657  16.514   7
 -14  -1   1 -8.7734  7.6310   1
  14  -1  -1 -8.8514 14.3420   4
  14   1  -1 -5.7681 10.7719   6
  14   1  -1 -9.5704 11.5264   7
 -14   1   1 -22.789  10.184   1
  14   1  -1 -14.624  12.797   4
  13  -1  -1 49.0344 11.7240   7
 -13  -1   1 40.2356 12.2171   1
  13  -1  -1 49.0767 14.1059   4
  13  -1  -1 59.5026 10.3018   6
  13   1  -1 61.0165 11.2860   7
  13   1  -1 53.4649  8.4932   6
 -13   1   1 46.4470  9.1114   1
  13   1  -1 48.2423 12.7819   4
  12  -1  -1 11.3932  6.7537   7
 -12  -1   1 6.08493 9.18052   1
  12  -1  -1 15.9346  8.1600   6
  12  -1  -1 17.4189  9.0277   4
  12  -1  -1 -3.2839  5.2038   2
  12   1  -1 12.2079  8.2301   7
  12   1  -1 13.8280  8.4599   4
 -12   1   1 2.23056 7.79382   1
  12   1  -1 -1.5804  7.2298   6
  11  -1  -1 82.1380  9.2344   6
 -11  -1   1 86.4010  8.8478   1
  11  -1  -1 85.4462  7.8366   2
  11  -1  -1 56.0774  8.4577   3
  11  -1  -1 94.4904  9.4197   4
  11   1  -1 85.1270  8.9796   7
 -11   1   1 79.9091  8.9214   1
  11   1  -1 75.6666  8.4510   6
  11   1  -1 84.2091  9.2796   4
  10  -1  -1 73.0734  8.7205   1
  10  -1  -1 80.1166  8.8808   2
 -10  -1   1 93.7791  7.7445   1
  10  -1  -1 92.1677  8.1789   4
  10  -1  -1 83.5472  9.7649   6
  10  -1  -1 60.2179  8.2105   3
  10   1  -1 87.1824  8.3471   7
  10   1  -1 93.5781  7.5732   6
 -10   1   1 92.2220  9.1663   1
  10   1  -1 88.2009  8.0046   4
  10   1  -1 79.1423  9.5286   3
  10   1  -1 85.7215  8.0023   1
   9  -1  -1 30.2717  5.1104   2
   9  -1  -1 24.3553  5.2991   3
  -9  -1   1 41.2603  4.6444   1
   9  -1  -1 27.7142  5.1108   1
   9  -1  -1 30.2209  5.6955   4
  -9  -1   1 23.9469  5.7704   4
   9   1  -1 40.3948  5.0587   4
   9   1  -1 39.5417  4.5158   6
  -9   1   1 30.3694  4.5941   1
   9   1  -1 29.2872  6.9679   1
   8  -1  -1 317.961  23.319   2
   8  -1  -1 332.104  19.986   3
  -8  -1   1 313.293  20.305   1
   8  -1  -1 312.761  21.417   4
   8  -1  -1 269.684  21.404   1
  -8  -1   1 298.461  21.793   4
  -8   1   1 276.628  20.838   1
   8   1  -1 309.763  19.323   6
   8   1  -1 316.237  20.454   4
   8   1  -1 318.678  22.955   2
  -8   1   1 337.141  20.625   4
   8   1  -1 310.893  22.796   1
  -7  -1   1 1027.11   63.80   1
  -7  -1   1 1060.81   63.06   4
   7  -1  -1 1080.83   67.68   2
   7  -1  -1 910.222  66.283   1
   7  -1  -1 1016.11   63.47   3
   7  -1  -1 1041.53   64.42   4
   7   1  -1 987.661  62.544   4
  -7   1   1 941.620  62.751   4
   7   1  -1 1051.40   65.55   2
  -7   1   1 879.574  62.667   1
   7   1  -1 969.231  68.099   1
   7   1  -1 980.206  58.228   6
   6  -1  -1 26.9307  4.9192   4
  -6  -1   1 23.0202  3.9823   4
   6  -1  -1 23.1054  3.5195   2
   6  -1  -1 32.4148  4.6218   3
  -6  -1   1 32.2526  3.0789   1
   6  -1  -1 30.5233  1.9717   5
   6  -1  -1 22.1092  3.7567   1
   6   1  -1 33.7923  4.6933   6
   6   1  -1 34.1875  3.9143   4
   6   1  -1 33.3323  4.2916   2
   6   1  -1 32.2931  2.0842   5
   6   1  -1 31.6217  1.9915   5
  -6   1   1 34.6792  3.6309   4
   6   1  -1 33.3398  3.7612   1
  -6   1   1 30.3218  4.5178   1
  -5  -1   1 953.848  61.660   1
   5  -1  -1 982.024  59.783   3
   5  -1  -1 930.564  58.204   4
   5  -1  -1 923.525  61.148   2
   5  -1  -1 943.692  58.505   5
   5  -1  -1 905.413  61.897   1
  -5  -1   1 915.750  57.885   4
   5   1  -1 907.124  55.560   6
   5   1  -1 915.192  57.516   4
   5   1  -1 948.893  57.940   5
  -5   1   1 879.109  57.794   4
  -5   1   1 853.735  62.019   1
   5   1  -1 980.075  60.952   1
   5   1  -1 979.800  62.360   2
  -4  -1   1 316.143  21.716   4
  -4  -1   1 305.014  22.227   1
  -4  -1   1 326.108  23.301   2
   4  -1  -1 310.068  22.908   1
   4  -1  -1 337.459  22.298   3
   4  -1  -1 316.333  21.599   4
   4  -1  -1 318.378  21.798   5
   4   1  -1 395.871  22.185   5
  -4   1   1 357.676  25.211   1
   4   1  -1 392.450  21.627   6
   4   1  -1 401.713  23.682   2
   4   1  -1 383.805  22.475   4
   4   1  -1 404.562  23.140   1
  -4   1   1 380.153  21.995   4
   3  -1  -1 272.966  17.509   1
   3  -1  -1 246.638  16.648   5
  -3  -1   1 241.194  16.213   1
  -3  -1   1 245.077  17.632   2
  -3  -1   1 250.628  17.024   4
   3  -1  -1 256.890  16.503   3
   3  -1  -1 243.180  16.294   4
   3   1  -1 274.447  16.564   4
   3   1  -1 273.026  17.444   2
  -3   1   1 268.905  16.244   4
  -3   1   1 267.823  17.553   5
   3   1  -1 279.494  17.067   6
  -3   1   1 263.174  17.386   1
   3   1  -1 278.990  16.482   5
   3   1  -1 281.483  17.255   1
  -2   1   1 11.9262  1.4274   3
   2   1  -1 6.16879 1.33858   6
  -2   1   1 6.54629 1.98571   4
  -2   1   1 6.72404 1.13106   5
  -2   1   1 13.9133  1.5309   1
   2   1  -1 4.87236 1.84224   2
   2   1  -1 8.68928 1.11635   1
   2   1  -1 4.43463 1.50988   4
  -1  -1   1 664.901  39.522   4
  -1  -1   1 669.370  36.538   6
   1  -1  -1 699.664  39.019   3
   1  -1  -1 671.145  38.557   1
   1  -1  -1 668.650  39.799   5
  -1  -1   1 644.031  42.004   2
   1  -1  -1 656.803  38.369   4
   1   1  -1 576.996  38.267   1
  -1   1   1 568.275  40.094   5
  -1   1   1 548.048  37.807   4
   1   1  -1 539.292  40.521   4
   1   1  -1 606.327  43.786   2
   1   1  -1 543.806  36.916   6
  -1   1   1 572.013  37.714   3
   0  -1  -1 1197.26  119.31   5
   0   1   1 1139.73  125.86   7
   1  -1   1 329.586  21.682   1
  -1  -1  -1 322.324  21.029   5
  -1  -1  -1 325.543  21.898   1
  -1  -1  -1 333.472  19.671   6
   1  -1   1 329.196  21.491   4
  -1  -1  -1 336.402  20.389   7
  -1  -1  -1 343.071  20.815   4
   1   1   1 317.738  21.270   4
   1   1   1 323.321  22.602   7
   1   1   1 316.697  21.094   6
   1   1   1 298.440  21.866   1
   1   1   1 302.953  20.433   5
  -1   1  -1 316.882  21.912   1
  -1   1  -1 315.953  20.826   4
   2  -1   1 389.238  24.844   4
  -2  -1  -1 403.126  25.653   5
  -2  -1  -1 424.443  27.623   1
  -2  -1  -1 386.929  26.177   4
   2  -1   1 421.237  25.530   1
   2  -1   1 419.096  26.456   3
  -2  -1  -1 388.071  24.954   7
  -2   1  -1 397.905  25.528   4
   2   1   1 382.224  24.350   5
   2   1   1 393.043  24.126   1
  -2   1  -1 351.683  25.747   5
  -2   1  -1 388.759  26.367   1
   2   1   1 391.691  24.389   6
   2   1   1 356.060  27.719   4
   2   1   1 346.127  24.946   7
  -3  -1  -1 9252.18  654.77   4
   3  -1   1 9612.45  639.60   1
   3  -1   1 9999.99  628.64   4
   3   1   1 9784.61  637.89   7
   3   1   1 9812.82  645.38   6
   3   1   1 9954.88  660.14   4
  -3   1  -1 9952.84  651.65   1
  -4  -1  -1 981.430  63.944   2
  -4  -1  -1 904.687  65.014   1
  -4  -1  -1 902.208  67.700   4
   4  -1   1 848.471  59.881   1
   4  -1   1 928.428  58.891   4
  -4  -1  -1 940.740  62.194   5
   4   1   1 976.680  60.047   5
   4   1   1 972.162  58.211   7
   4   1   1 1006.06   59.65   4
  -4   1  -1 978.693  59.045   4
  -4   1  -1 989.825  60.982   1
  -4   1  -1 971.984  64.329   5
   4   1   1 1006.93   62.32   1
   5  -1   1 118.380   8.343   4
   5  -1   1 101.757   7.386   1
  -5  -1  -1 104.914   7.619   1
  -5  -1  -1 121.154   7.185   4
  -5   1  -1 93.8653  7.4332   4
   5   1   1 104.820   7.665   4
  -5   1  -1 104.407   9.289   1
  -5   1  -1 110.206   7.020   5
   5   1   1 99.0475  7.5471   1
   5   1   1 110.896   8.029   7
   5   1   1 93.9617  7.0931   6
   6  -1   1 466.527  30.520   2
   6  -1   1 464.449  28.662   4
   6  -1   1 410.824  29.558   1
  -6  -1  -1 443.111  29.672   4
  -6  -1  -1 449.025  29.079   1
   6   1   1 455.850  27.665   7
  -6   1  -1 483.398  28.526   1
   6   1   1 444.222  27.497   6
   6   1   1 456.078  28.849   4
   6   1   1 465.261  31.063   1
  -6   1  -1 472.732  29.128   4
  -7  -1  -1 2452.04  178.82   1
   7  -1   1 2638.46  163.24   2
   7  -1   1 2419.31  154.01   3
   7  -1   1 2493.45  170.87   1
   7  -1   1 2508.57  151.46   4
  -7  -1  -1 2436.51  162.07   4
   7   1   1 2493.39  170.92   1
  -7   1  -1 2578.59  156.68   1
   7   1   1 2443.57  162.26   4
   7   1   1 2510.75  153.69   7
   7   1   1 2192.44  143.52   6
  -7   1  -1 2465.92  166.92   4
   8  -1   1 19.1959  6.3324   1
   8  -1   1 17.3924  2.6911   2
  -8  -1  -1 13.9203  3.9475   1
   8  -1   1 13.8435  3.2573   3
   8  -1   1 19.2948  5.0154   4
  -8  -1  -1 14.0736  6.3526   4
  -8   1  -1 15.9269  5.6077   4
   8   1   1 18.8832  6.2635   1
   8   1   1 1.98242 6.28986   6
   8   1   1 16.2855  5.4775   4
   8   1   1 11.8502  4.3473   7
  -8   1  -1 14.4963  6.0985   1
   9  -1   1 9.84675 2.62426   2
   9  -1   1 13.2577  6.1095   1
  -9  -1  -1 9.94260 4.32677   1
   9  -1   1 5.80492 5.67049   4
   9  -1   1 4.46679 5.54582   3
   9   1   1 11.4007  6.7907   4
  -9   1  -1 8.82874 4.63931   1
   9   1   1 1.74568 5.40310   1
   9   1   1 10.0663  5.0055   6
   9   1   1 -1.1526  7.3968   7
  10  -1   1 64.7791  7.5617   4
 -10  -1  -1 71.1131  7.4026   1
  10  -1   1 52.6538  6.7866   3
  10  -1   1 60.1172 10.3040   7
  10   1   1 53.5993  7.4532   6
  10   1   1 60.4281  8.3519   7
  10   1   1 59.3077 10.6869   4
 -10   1  -1 71.5727  8.2715   1
  11  -1   1 193.093  18.243   3
  11  -1   1 226.812  17.990   6
  11  -1   1 226.399  19.408   4
 -11  -1  -1 224.338  17.613   1
  11  -1   1 245.618  19.375   7
  11   1   1 222.550  17.642   4
  11   1   1 211.174  17.319   6
 -11   1  -1 254.730  18.010   1
  11   1   1 220.881  17.325   7
  12  -1   1 19.1326  9.7785   4
  12  -1   1 32.6490  9.6579   7
  12  -1   1 22.3342 10.2477   6
 -12  -1  -1 19.5410  6.8978   1
 -12   1  -1 21.1836  9.4766   1
  12   1   1 23.6541  8.1351   6
  12   1   1 34.6391  9.0537   4
  12   1   1 8.36781 8.14405   7
  13  -1   1  6.6806 10.6723   7
 -13  -1  -1 3.98605 7.58565   1
  13  -1   1 2.40567 8.92811   6
  13  -1   1 -1.2944 10.3973   4
  13   1   1 7.73144 8.68202   6
 -13   1  -1 0.00453 8.45452   1
  13   1   1 -0.4662 12.8347   7
  13   1   1  3.0240 11.7081   4
  14  -1   1 -17.762  14.920   4
 -14  -1  -1 -20.106  14.173   1
  14  -1   1 -25.612  12.413   7
  14  -1   1 -8.5638 10.2126   6
  14   1   1 -39.159  16.897   7
  14   1   1 -22.154  12.965   6
 -14   1  -1 -7.7544 11.1863   1
  14   1   1 -28.640  19.947   4
  14  -2  -1 -21.386  15.286   6
 -14  -2   1 -6.3427 11.3152   1
  14  -2  -1  7.6174 16.4214   4
  14  -2  -1 -19.661  14.652   7
 -14   2   1 -2.7902 13.1192   1
  14   2  -1 -2.0502 10.9438   7
  14   2  -1 -9.1390 10.2979   6
  14   2  -1  9.8640 15.4423   4
  13  -2  -1 35.1449 11.2613   4
  13  -2  -1 32.7067 11.1060   7
  13  -2  -1 38.5931  9.0295   6
 -13  -2   1 46.4524 10.0278   1
  13   2  -1 -0.6513 16.7582   6
  13   2  -1 43.7668 10.3703   7
  13   2  -1 45.9632  9.7922   4
 -13   2   1 49.6407  7.2938   1
  12  -2  -1 6.23107 9.84929   4
  12  -2  -1 12.3735  6.7352   2
  12  -2  -1 7.91481 6.76821   6
 -12  -2   1 9.09467 8.66931   1
  12   2  -1 19.0837  9.4334   4
  12   2  -1 7.26483 8.11250   6
  12   2  -1 20.2527  7.1940   7
 -12   2   1 1.65018 9.74759   1
  11  -2  -1 92.8040 11.2821   3
 -11  -2   1 142.039  10.106   1
  11  -2  -1 123.509  12.897   2
  11  -2  -1 131.479  11.567   6
  11  -2  -1 131.643  12.801   4
 -11   2   1 134.531  10.871   1
  11   2  -1 114.867  11.434   7
  11   2  -1 118.354  12.013   4
  11   2  -1 114.831  10.623   6
 -10  -2   1 4.66236 3.73397   1
  10  -2  -1 -16.845   9.075   1
  10  -2  -1 2.47055 5.70323   3
  10  -2  -1 10.7498  7.6974   4
  10  -2  -1 3.41598 3.51364   2
 -10   2   1 4.96831 4.58029   1
  10   2  -1 -0.2172  5.1874   7
  10   2  -1 3.86994 5.38594   6
  10   2  -1 11.2853  7.3114   4
   9  -2  -1 843.023  72.886   1
  -9  -2   1 1048.26   67.67   1
   9  -2  -1 1013.13   69.45   4
   9  -2  -1 931.000  66.277   3
   9  -2  -1 1089.44   71.54   2
  -9  -2   1 935.111  73.889   4
  -9   2   1 1086.37   64.57   1
   9   2  -1 988.362  74.505   4
   9   2  -1 1023.92   62.00   6
   9   2  -1 1008.71   70.54   7
   9   2  -1 970.576  80.118   1
  -8  -2   1 398.060  25.079   1
   8  -2  -1 357.191  24.709   4
   8  -2  -1 402.022  26.926   2
   8  -2  -1 355.843  25.020   3
   8  -2  -1 376.807  25.293   1
  -8  -2   1 359.935  25.424   4
   8   2  -1 368.519  22.081   6
  -8   2   1 378.780  24.798   4
   8   2  -1 367.706  24.439   4
  -8   2   1 362.101  26.639   1
   8   2  -1 331.595  26.795   1
   8   2  -1 350.762  24.174   7
   7  -2  -1 813.554  49.764   5
   7  -2  -1 797.148  54.023   4
  -7  -2   1 794.866  52.962   1
   7  -2  -1 825.991  53.721   2
   7  -2  -1 768.785  52.320   3
  -7  -2   1 839.107  52.841   4
   7  -2  -1 783.724  51.151   1
   7   2  -1 790.548  53.135   4
  -7   2   1 830.085  56.353   1
   7   2  -1 833.506  50.383   7
   7   2  -1 791.656  46.998   6
   7   2  -1 757.757  60.623   1
   7   2  -1 832.051  49.829   5
  -7   2   1 779.182  51.215   4
   6  -2  -1 63.4497  5.2468   1
  -6  -2   1 57.4218  5.0229   1
   6  -2  -1 55.6948  3.5054   5
  -6  -2   1 48.9578  5.0030   4
   6  -2  -1 50.1938  5.0006   4
   6  -2  -1 51.6547  4.3665   3
  -6  -2   1 59.8359  6.1902   2
  -6   2   1 51.6658  4.8598   1
   6   2  -1 49.6061  4.0313   7
  -6   2   1 47.9504  5.7590   4
   6   2  -1 52.6282  4.8115   1
   6   2  -1 55.3137  3.6041   5
   6   2  -1 49.2856  4.7034   4
   6   2  -1 51.6972  4.3700   6
   5  -2  -1 612.468  40.399   1
   5  -2  -1 634.498  38.425   4
  -5  -2   1 576.022  40.037   1
  -5  -2   1 683.902  42.148   2
  -5  -2   1 628.311  39.343   4
   5  -2  -1 656.518  40.298   5
   5  -2  -1 653.895  38.177   3
  -5   2   1 554.938  39.229   5
  -5   2   1 589.024  39.812   1
   5   2  -1 611.093  36.278   6
   5   2  -1 628.179  39.402   1
  -5   2   1 603.240  38.241   4
   5   2  -1 625.020  39.225   4
   5   2  -1 638.299  38.913   5
  -4  -2   1 126.533   8.108   4
   4  -2  -1 124.542   7.604   3
   4  -2  -1 126.680   8.034   1
  -4  -2   1 125.924   7.568   6
   4  -2  -1 124.669   7.835   4
  -4  -2   1 113.611   8.060   1
  -4  -2   1 120.221   8.680   2
   4  -2  -1 120.062   7.725   5
   4   2  -1 121.368   7.986   4
   4   2  -1 118.635   7.584   5
   4   2  -1 105.062   7.786   6
  -4   2   1 120.745   8.670   1
   4   2  -1 114.469   7.857   1
  -4   2   1 122.102   7.864   5
  -4   2   1 117.255   7.780   4
  -3  -2   1 54.5175  4.4232   1
   3  -2  -1 54.7876  4.6607   4
   3  -2  -1 53.6307  4.2058   5
  -3  -2   1 56.2958  4.3113   6
   3  -2  -1 61.1752  4.6107   3
   3  -2  -1 56.7844  4.3847   1
  -3  -2   1 47.7215  4.8695   2
  -3  -2   1 58.8054  4.5477   4
   3   2  -1 72.8180  4.8478   6
  -3   2   1 68.7584  4.8050   4
   3   2  -1 72.9184  5.0044   4
   3   2  -1 67.1325  4.5374   1
   3   2  -1 82.3107  5.3354   7
  -3   2   1 72.4453  4.5149   1
  -3   2   1 74.1799  4.4145   3
  -3   2   1 76.6052  4.3943   5
   3   2  -1 70.7832  4.1092   5
  -2  -2   1 808.789  49.618   5
   2  -2  -1 798.355  47.969   4
  -2  -2   1 776.811  49.102   1
  -2  -2   1 765.613  45.094   6
   2  -2  -1 805.156  48.232   3
   2  -2  -1 794.073  48.001   1
   2  -2  -1 769.751  48.461   5
  -2  -2   1 800.201  51.265   4
  -2   2   1 772.149  47.646   3
  -2   2   1 768.997  49.044   1
  -2   2   1 791.196  49.922   5
   2   2  -1 767.268  52.819   4
   2   2  -1 751.083  47.198   5
   2   2  -1 740.076  45.565   6
  -2   2   1 771.389  47.733   4
   2   2  -1 715.994  50.266   7
   2   2  -1 776.998  48.694   1
  -1  -2   1 366.029  20.540   6
  -1  -2   1 369.216  22.522   5
  -1  -2   1 392.057  24.576   7
  -1  -2   1 332.790  24.607   4
   1  -2  -1 370.383  22.530   5
  -1  -2   1 352.291  21.862   1
   1  -2  -1 393.633  22.681   3
   1  -2  -1 385.294  22.737   1
   1   2  -1 328.724  21.606   5
  -1   2   1 343.373  22.180   3
  -1   2   1 333.084  21.913   5
   1   2  -1 326.092  21.662   1
   1   2  -1 330.277  21.058   6
   1   2  -1 338.573  22.749   4
   1   2  -1 326.288  21.949   7
  -1   2   1 316.916  21.410   1
   0  -2  -1 3495.85  208.32   6
   0  -2  -1 3371.63  220.40   1
   0  -2   1 3423.45  214.86   1
   0  -2   1 3398.05  228.16   5
   0  -2   1 3524.59  204.71   6
   0  -2  -1 3489.63  208.34   7
   0  -2  -1 3455.38  222.59   5
   0   2  -1 3450.95  225.02   1
   0   2  -1 3452.13  207.12   6
   0   2   1 3592.16  217.89   1
   0   2   1 3462.02  211.15   7
   0   2   1 3441.53  218.52   5
   0   2  -1 3387.10  217.54   5
   1  -2   1 1520.67   99.70   1
   1  -2   1 1567.23   99.55   4
  -1  -2  -1 1612.67   93.68   6
   1  -2   1 1521.49   99.73   5
  -1  -2  -1 1549.84  102.78   1
  -1  -2  -1 1570.62   96.01   7
  -1  -2  -1 1554.08  102.39   5
   1   2   1 1639.73   99.10   6
   1   2   1 1625.65   98.20   7
   1   2   1 1616.25  100.50   1
  -1   2  -1 1618.11  104.02   4
  -1   2  -1 1628.68  102.01   1
  -1   2  -1 1656.97  100.07   5
   1   2   1 1653.59   99.19   5
   2  -2   1 585.593  40.387   1
  -2  -2  -1 602.571  38.625   6
  -2  -2  -1 559.615  42.490   1
   2  -2   1 585.881  40.254   5
   2  -2   1 590.463  40.782   4
  -2  -2  -1 645.051  40.627   7
  -2  -2  -1 617.677  43.871   5
  -2  -2  -1 630.483  41.509   4
   2   2   1 754.845  44.619   7
   2   2   1 728.134  43.708   4
   2   2   1 737.065  40.896   1
  -2   2  -1 690.424  40.298   4
   2   2   1 707.455  44.810   6
   2   2   1 710.994  40.852   5
  -2   2  -1 666.809  42.223   1
  -2   2  -1 705.395  40.256   5
  -2   2  -1 719.363  40.258   3
  -3  -2  -1 478.591  30.316   5
  -3  -2  -1 493.795  31.530   4
  -3  -2  -1 454.236  30.289   1
   3  -2   1 488.271  32.394   1
  -3  -2  -1 497.295  30.177   7
   3  -2   1 485.833  30.870   4
   3  -2   1 506.763  29.880   3
  -3  -2  -1 499.623  28.439   6
   3   2   1 502.209  28.424   6
   3   2   1 477.084  30.328   1
   3   2   1 470.182  29.705   5
   3   2   1 457.104  30.573   7
  -3   2  -1 494.740  30.398   1
  -3   2  -1 483.764  32.441   4
  -3   2  -1 481.665  29.835   5
   3   2   1 456.829  32.632   4
  -4  -2  -1 321.322  19.953   2
   4  -2   1 324.903  18.532   3
  -4  -2  -1 293.842  19.663   4
   4  -2   1 314.429  19.775   4
  -4  -2  -1 329.294  20.518   5
  -4  -2  -1 321.926  19.559   1
   4  -2   1 348.929  23.767   1
  -4   2  -1 293.410  19.200   1
   4   2   1 298.601  20.291   7
   4   2   1 295.655  21.709   4
   4   2   1 317.404  19.882   1
  -4   2  -1 294.521  20.413   4
   4   2   1 281.821  20.000   5
  -4   2  -1 284.280  18.960   5
   4   2   1 294.120  18.509   6
   5   2   1 40.8405  4.8844   4
  -5   2  -1 44.9197  2.8038   5
   5   2   1 38.2068  2.8867   5
  -5   2  -1 40.7737  3.6508   4
  -5   2  -1 43.5416  4.7751   1
   5   2   1 45.2856  4.1868   7
   5   2   1 41.9636  3.9506   6
   5   2   1 33.4698  4.0237   1
   6  -2   1 175.152  11.262   4
  -6  -2  -1 159.174  11.444   4
  -6  -2  -1 181.675  10.931   5
   6  -2   1 179.764  11.087   3
   6  -2   1 169.715  11.596   1
  -6  -2  -1 181.336  11.917   2
  -6  -2  -1 190.321  11.755   1
   6   2   1 164.057  10.399   6
  -6   2  -1 170.198  10.686   5
  -6   2  -1 155.603  11.884   4
   6   2   1 164.280  12.564   4
   6   2   1 157.152  10.653   5
  -6   2  -1 174.538  11.500   1
   6   2   1 162.265  11.586   7
   6   2   1 161.645  10.986   1
   7  -2   1 150.167   9.726   3
   7  -2   1 145.925  10.061   4
  -7  -2  -1 125.204  11.088   4
   7  -2   1 143.412   9.968   2
  -7  -2  -1 136.839   9.560   1
   7  -2   1 122.366  10.351   1
  -7   2  -1 153.640  10.100   1
   7   2   1 146.238   9.312   6
   7   2   1 140.968  10.065   4
   7   2   1 137.077  10.645   1
  -7   2  -1 148.648  11.013   4
   7   2   1 145.824   9.746   7
   8  -2   1 182.757  13.859   3
   8  -2   1 209.178  15.202   2
   8  -2   1 223.466  13.669   4
   8  -2   1 187.447  14.240   1
  -8  -2  -1 197.179  13.153   1
  -8  -2  -1 181.497  15.708   4
   8   2   1 179.468  12.855   6
   8   2   1 189.228  13.815   7
   8   2   1 186.577  15.857   4
  -8   2  -1 208.574  13.634   1
   8   2   1 165.758  15.268   1
  -8   2  -1 180.950  15.102   4
   9  -2   1 22.8802  2.8320   2
   9  -2   1 22.5674  8.9444   4
   9  -2   1 14.4182  3.6487   3
   9  -2   1 16.1039  5.5175   1
  -9  -2  -1 22.9869  4.5516   1
  -9   2  -1 30.3777  4.4349   1
   9   2   1 26.0534  5.0501   7
   9   2   1 15.1594  5.1758   4
   9   2   1 24.2336  6.2073   1
   9   2   1 18.4005  7.9108   6
  10  -2   1 2.54995 6.67552   3
 -10  -2  -1 4.74016 7.67909   1
  10  -2   1 6.41736 5.72487   4
  10  -2   1 7.49194 3.03130   2
  10   2   1 7.23451 7.60340   4
  10   2   1 0.75985 6.20453   6
  10   2   1 7.41315 6.07021   7
 -10   2  -1 3.21952 5.67370   1
  11  -2   1 10.7639  3.4377   2
  11  -2   1 6.71206 7.23205   7
  11  -2   1 8.34394 4.84597   3
  11  -2   1 10.3786  7.4248   4
 -11  -2  -1 5.51247 6.61835   1
  11   2   1 4.17685 7.04994   7
  11   2   1 12.1624  7.7944   6
 -11   2  -1 16.7069  6.5821   1
  11   2   1 13.9817  9.0623   4
  12  -2   1 38.9234  9.8435   4
  12  -2   1 40.9190  9.0775   7
 -12  -2  -1 42.5749  7.2644   1
  12  -2   1 38.8433  8.9580   6
  12   2   1 44.2173 13.8685   4
  12   2   1 55.1788 12.2807   7
 -12   2  -1 55.1990 10.3131   1
  12   2   1 23.5616 11.8745   6
  13  -2   1 -5.3655  7.9093   6
 -13  -2  -1 -12.552  10.538   1
  13  -2   1 -5.4961 14.1217   7
  13  -2   1  8.9812 26.0850   4
  13   2   1 -6.6921  7.3675   7
  13   2   1  7.0208 10.5553   4
  13   2   1 -9.8716  8.5006   6
 -13   2  -1 2.97280 8.23357   1
  14  -2   1 -7.2410 16.8116   4
 -14  -2  -1 3.91422 9.38155   1
  14  -2   1 14.0714 18.1658   7
  14  -2   1 -14.544  16.213   6
 -14   2  -1 -18.595  15.892   1
  14   2   1  9.3050 12.4646   6
  14   2   1 13.6386 13.1182   4
  14   2   1 -2.1045 10.7299   7
  14  -3  -1 -14.994  13.158   7
  14  -3  -1  9.8625 19.7697   4
  14  -3  -1 -17.908  11.707   6
 -14  -3   1 -1.7330  8.1150   1
  14   3  -1 -7.3267 11.4642   4
  14   3  -1 -1.8548 12.2099   6
  14   3  -1 10.1888  9.7608   7
 -14   3   1 2.59232 9.30873   1
  13  -3  -1 33.7808 11.8056   4
 -13  -3   1 34.7127  6.6999   1
  13  -3  -1 29.6411  8.2801   6
  13   3  -1 34.3194  9.5360   6
 -13   3   1 29.4781  8.1960   1
  13   3  -1 28.6026 16.6329   4
  13   3  -1 17.3502  8.8844   7
  12  -3  -1 -2.4177  6.0897   2
  12  -3  -1 -5.1079  7.5366   4
  12  -3  -1 -7.6837  7.5514   6
 -12  -3   1 -2.2497  8.7206   1
  12   3  -1 -1.6412 10.5281   6
  12   3  -1 -4.1891  7.2737   7
 -12   3   1 -0.3247  8.5404   1
  12   3  -1 -1.6523 15.1617   4
 -11  -3   1 17.2819  4.1569   1
  11  -3  -1 -3.0993  6.6213   3
  11  -3  -1 18.6192  8.6008   4
  11  -3  -1 20.5619  5.6792   2
  11   3  -1 19.6105  5.8373   4
 -11   3   1 21.8446  7.6909   1
  11   3  -1 21.1179  6.6302   6
  11   3  -1 22.4116  6.8475   7
  10  -3  -1 100.057  10.543   3
  10  -3  -1 86.4936  9.7427   1
  10  -3  -1 95.8319  9.3438   2
  10  -3  -1 95.0793  9.9225   4
 -10  -3   1 110.459   9.188   1
  10   3  -1 91.8009 10.2897   4
 -10   3   1 113.012   9.262   1
  10   3  -1 110.776   8.537   6
  10   3  -1 101.627   9.073   7
  -9  -3   1 601.324  44.120   4
   9  -3  -1 582.041  45.116   1
   9  -3  -1 644.593  45.731   4
   9  -3  -1 659.185  49.932   2
   9  -3  -1 551.276  43.912   3
  -9  -3   1 656.574  42.708   1
   9   3  -1 537.706  49.429   1
   9   3  -1 645.459  43.697   7
  -9   3   1 685.651  43.930   1
   9   3  -1 690.882  44.717   4
   9   3  -1 694.929  39.501   6
   8  -3  -1 162.771  13.281   3
   8  -3  -1 187.979  13.029   1
   8  -3  -1 196.469  13.703   4
  -8  -3   1 183.183  13.203   4
  -8  -3   1 201.180  12.531   1
  -8   3   1 164.447  13.887   4
  -8   3   1 206.794  14.107   1
   8   3  -1 187.606  11.596   5
   8   3  -1 179.260  13.390   1
   8   3  -1 181.776  14.041   4
   8   3  -1 188.134  13.672   6
   8   3  -1 178.999  13.667   7
  -7  -3   1 469.270  31.957   4
   7  -3  -1 486.684  28.959   5
  -7  -3   1 498.712  34.123   2
  -7  -3   1 494.178  29.589   1
   7  -3  -1 455.674  30.873   1
   7  -3  -1 492.966  30.637   4
   7  -3  -1 455.856  31.363   3
  -7   3   1 477.184  30.340   1
   7   3  -1 448.679  31.964   5
   7   3  -1 454.283  28.131   6
  -7   3   1 444.853  29.922   4
   7   3  -1 446.663  29.964   7
   7   3  -1 450.181  29.430   4
   7   3  -1 460.237  30.870   1
  -6  -3   1 85.8305  6.4161   1
   6  -3  -1 91.9958  6.7915   1
  -6  -3   1 94.2009  8.4072   2
   6  -3  -1 91.9416  6.3602   5
  -6  -3   1 92.2605  7.1295   4
   6  -3  -1 92.1824  7.2020   3
   6  -3  -1 88.0625  7.2529   4
   6   3  -1 107.391   7.699   4
  -6   3   1 110.267   7.100   1
   6   3  -1 105.459   9.160   1
  -6   3   1 103.400   7.119   4
  -6   3   1 103.184   6.501   5
   6   3  -1 108.775   7.188   6
   6   3  -1 111.021   6.521   5
   6   3  -1 110.216   7.118   7
  -5  -3   1 2465.22  159.91   2
   5  -3  -1 2410.44  149.78   3
   5  -3  -1 2437.10  154.60   5
  -5  -3   1 2424.30  141.31   6
   5  -3  -1 2456.02  152.29   1
   5  -3  -1 2369.70  147.55   4
  -5  -3   1 2466.05  150.96   4
  -5  -3   1 2298.94  150.54   1
   5   3  -1 2346.14  151.50   7
   5   3  -1 2463.53  148.48   5
  -5   3   1 2401.23  154.14   5
   5   3  -1 2219.90  144.04   6
   5   3  -1 2374.13  154.28   4
  -5   3   1 2368.39  154.51   4
  -5   3   1 2450.98  161.88   1
   5   3  -1 2456.05  151.81   1
  -4  -3   1 241.504  15.145   4
   4  -3  -1 225.823  15.229   1
  -4  -3   1 234.902  13.744   6
   4  -3  -1 219.596  14.253   5
   4  -3  -1 256.386  14.846   3
   4  -3  -1 221.121  15.073   4
  -4  -3   1 176.620  14.650   5
  -4  -3   1 225.454  16.313   2
  -4  -3   1 214.700  15.013   1
   4   3  -1 231.812  15.678   4
  -4   3   1 239.914  14.326   5
   4   3  -1 217.417  13.492   6
   4   3  -1 219.502  15.417   7
   4   3  -1 239.089  14.211   5
  -4   3   1 240.324  14.527   1
  -4   3   1 227.338  14.208   4
   4   3  -1 235.001  14.421   1
  -4   3   1 222.741  13.871   3
  -3  -3   1 245.762  16.792   5
   3  -3  -1 269.575  16.732   3
   3  -3  -1 256.580  16.486   4
  -3  -3   1 250.029  15.555   6
  -3  -3   1 251.717  16.629   1
   3  -3  -1 272.587  17.641   1
   3  -3  -1 241.550  16.336   5
  -3  -3   1 256.295  17.437   4
   3   3  -1 246.860  18.287   4
  -3   3   1 280.972  16.609   1
  -3   3   1 282.945  17.006   5
   3   3  -1 276.108  16.404   1
  -3   3   1 269.558  15.925   3
   3   3  -1 262.804  15.691   6
  -3   3   1 274.843  16.431   4
   3   3  -1 260.890  18.510   7
   3   3  -1 261.054  16.410   5
   2  -3  -1 1350.85   85.85   5
  -2  -3   1 1239.83   92.48   4
  -2  -3   1 1430.30   96.43   1
  -2  -3   1 1398.32   81.34   6
   2  -3  -1 1490.86   86.11   3
  -2  -3   1 1340.06   90.66   5
   2  -3  -1 1343.08   85.41   4
   2  -3  -1 1454.12   91.17   1
  -2  -3   1 1220.84   91.91   7
   2   3  -1 1371.41   83.20   5
   2   3  -1 1397.09   85.09   1
   2   3  -1 1334.42   83.44   6
  -2   3   1 1401.19   88.96   3
  -2   3   1 1404.92   88.09   5
  -2   3   1 1366.84   84.44   4
   2   3  -1 1437.15   93.99   4
  -2   3   1 1397.37   85.28   1
   2   3  -1 1389.01   91.81   7
   1  -3  -1 670.788  52.311   6
   1  -3  -1 360.452  46.530   1
  -1   3   1 780.190  92.937   1
   1   3  -1 481.399  47.910   1
  -1   3   1 580.720  63.979   1
   0  -3   1 2281.99  125.77   6
   0  -3  -1 2229.35  127.29   6
   0  -3   1 2166.68  131.34   1
   0  -3  -1 2153.22  137.99   5
   0  -3  -1 2210.37  133.72   1
   0  -3   1 2163.56  135.75   5
   0  -3  -1 2219.76  127.26   7
   0  -3   1 2178.31  135.85   4
   0   3  -1 2092.88  131.69   5
   0   3   1 2162.63  132.97   5
   0   3   1 2110.71  133.12   1
   0   3  -1 1949.52  131.82   1
   0   3   1 2108.94  126.15   6
   0   3  -1 2107.40  127.08   6
   0   3   1 2104.67  128.21   7
  -1  -3  -1 1389.56   88.68   5
  -1  -3  -1 1420.71   82.23   6
   1  -3   1 1389.69   86.43   1
  -1  -3  -1 1411.03   85.04   7
   1  -3   1 1365.16   85.68   5
   1  -3   1 1421.23   88.75   4
   1  -3   1 1417.34   82.44   6
  -1  -3  -1 1403.12   88.36   1
  -1   3  -1 1383.56   86.95   1
   1   3   1 1406.67   90.59   7
  -1   3  -1 1421.24   87.33   5
   1   3   1 1415.13   87.43   1
  -1   3  -1 1448.21   89.89   4
   1   3   1 1387.97   83.99   6
   1   3   1 1444.63   88.46   5
  -2  -3  -1 701.112  46.051   7
  -2  -3  -1 671.452  45.484   6
  -2  -3  -1 681.188  47.269   5
   2  -3   1 660.242  46.100   5
   2  -3   1 683.390  48.301   4
  -2  -3  -1 642.264  46.951   1
   2  -3   1 659.117  46.861   1
  -2  -3  -1 697.116  47.737   4
  -2   3  -1 860.261  46.742   5
   2   3   1 890.525  49.127   5
   2   3   1 839.207  44.928   6
  -2   3  -1 863.561  50.971   1
   2   3   1 839.891  47.288   1
  -2   3  -1 847.033  47.333   4
  -2   3  -1 900.890  48.573   3
   2   3   1 866.593  47.523   7
   3  -3   1 5857.59  369.99   4
  -3  -3  -1 6282.03  358.50   6
  -3  -3  -1 6042.54  382.64   5
  -3  -3  -1 5764.40  426.93   1
   3  -3   1 5959.73  366.99   1
   3  -3   1 6082.05  381.83   5
  -3  -3  -1 6070.38  363.69   7
  -3  -3  -1 6079.19  380.64   4
   3   3   1 5866.11  370.06   6
  -3   3  -1 5831.71  375.46   4
   3   3   1 6055.94  393.95   7
  -3   3  -1 5838.07  385.23   1
  -3   3  -1 5915.73  375.03   3
   3   3   1 6025.31  374.75   1
  -3   3  -1 5994.05  404.87   5
   3   3   1 6119.20  374.56   5
   3   3   1 5767.12  395.81   4
   4  -3   1 110.864   7.166   1
   4  -3   1 103.494   6.257   5
   4  -3   1 108.453   6.658   4
   4  -3   1 111.495   6.411   3
  -4  -3  -1 108.622   8.022   1
  -4  -3  -1 105.248   6.417   5
  -4  -3  -1 106.466   6.901   7
  -4  -3  -1 118.320   6.342   6
  -4  -3  -1 104.146   6.959   4
  -4   3  -1 91.6619  6.9609   4
   4   3   1 88.3624  6.3703   5
  -4   3  -1 87.4423  6.8046   1
   4   3   1 86.9958  6.4320   6
   4   3   1 87.5841  6.8045   1
   4   3   1 85.2547  6.6398   7
   4   3   1 84.5610  7.5995   4
  -4   3  -1 92.7042  6.1981   5
  -5  -3  -1 700.006  43.742   1
   5  -3   1 707.571  40.860   3
   5  -3   1 694.692  42.038   4
  -5  -3  -1 677.597  43.772   2
  -5  -3  -1 672.775  39.913   5
   5  -3   1 677.482  40.738   1
  -5  -3  -1 618.118  40.745   4
   5   3   1 610.621  45.306   5
   5   3   1 611.765  41.174   4
   5   3   1 623.714  39.641   6
  -5   3  -1 619.440  39.714   4
   5   3   1 600.343  40.111   7
  -5   3  -1 621.162  39.498   5
   5   3   1 617.574  41.366   1
  -5   3  -1 625.016  43.928   1
  -6  -3  -1 390.719  28.881   4
  -6  -3  -1 420.005  29.388   2
  -6  -3  -1 414.519  27.840   1
  -6  -3  -1 433.520  27.103   5
   6  -3   1 428.155  27.888   4
   6  -3   1 408.848  26.210   3
   6  -3   1 408.738  26.841   1
   6   3   1 433.646  27.351   5
   6   3   1 429.554  25.051   6
   6   3   1 433.294  28.586   1
   6   3   1 459.540  28.330   4
  -6   3  -1 453.045  26.905   1
  -6   3  -1 423.959  26.950   5
  -6   3  -1 429.475  26.976   4
   6   3   1 436.111  26.844   7
  -7  -3  -1 1043.83   71.16   2
  -7  -3  -1 979.136  65.043   1
  -7  -3  -1 896.849  68.215   4
   7  -3   1 934.294  68.828   1
  -7  -3  -1 1008.13   62.82   5
   7  -3   1 1061.71   66.16   4
   7  -3   1 955.632  64.888   3
   7   3   1 1099.42   66.05   7
  -7   3  -1 1079.04   63.85   4
   7   3   1 1117.07   65.02   4
   7   3   1 1050.86   60.53   6
  -7   3  -1 1083.30   64.95   1
  -7   3  -1 1048.74   63.57   5
   7   3   1 1030.11   70.86   1
   7   3   1 1052.87   65.62   5
   8  -3   1 23.8295  7.2792   1
  -8  -3  -1 43.4796  6.7951   4
   8  -3   1 52.2294  6.5416   4
  -8  -3  -1 43.1358  5.3564   1
   8  -3   1 48.0693  4.3301   3
   8   3   1 50.0540  5.4784   4
  -8   3  -1 49.5254  5.4072   1
   8   3   1 68.4904  5.4909   7
   8   3   1 45.8991  5.8181   1
   8   3   1 53.8654  6.0128   6
  -8   3  -1 51.2408  6.0529   4
   9  -3   1 0.01793 4.73598   1
   9  -3   1 7.68520 5.32430   4
   9  -3   1 2.54468 2.56595   3
  -9  -3  -1 -3.8824  4.0004   1
   9  -3   1 2.79090 3.64661   2
  -9   3  -1 4.37121 4.07894   1
   9   3   1 -0.4423  4.6665   6
   9   3   1 5.24162 6.42517   4
   9   3   1 5.44420 4.69476   7
 -10  -3  -1 8.19570 5.21225   1
  10  -3   1 -0.3383  3.7990   2
  10  -3   1 0.58526 6.32084   4
  10  -3   1 -0.3780  3.7986   3
  10   3   1 6.30467 5.37646   6
 -10   3  -1 -0.8251  4.5540   1
  10   3   1 -2.2969  4.9935   4
  10   3   1 0.70875 4.94347   7
  11  -3   1 121.119   9.649   3
  11  -3   1 118.286  10.002   2
 -11  -3  -1 114.977  10.971   1
  11  -3   1 144.560  13.791   4
  11   3   1 110.915  13.661   6
  11   3   1 116.889  14.222   4
 -11   3  -1 120.492  11.977   1
  11   3   1 105.693  10.981   7
 -12  -3  -1 43.5662  9.6853   1
  12  -3   1 56.4187  9.6509   4
  12  -3   1 50.5110  9.2023   7
  12   3   1 42.3894  7.9644   7
  12   3   1 47.9538  8.8323   6
  12   3   1 55.1493  8.9719   4
 -12   3  -1 58.9916  8.2879   1
  13  -3   1 26.4797 11.4884   7
  13  -3   1 40.3727  7.2930   6
 -13  -3  -1 30.0899  8.6905   1
  13  -3   1 25.6629 12.9712   4
  13   3   1 33.6979  9.0096   7
  13   3   1 23.0650  9.5282   6
  13   3   1 21.1260  9.4078   4
 -13   3  -1 36.8089 11.7907   1
  14  -3   1  1.0122 20.1932   7
  14  -3   1 -5.7154 12.1181   6
  14  -3   1 -43.512  16.344   4
 -14  -3  -1 -2.0349  9.8972   1
  14   3   1 -14.783  10.381   7
  14   3   1 -1.9486 17.1723   4
  14   3   1  0.5071 10.3638   6
 -14   3  -1  2.5104 10.2163   1
  14  -4  -1 -8.4935  9.9683   6
 -14  -4   1 6.94605 9.32511   1
  14  -4  -1 -3.9245 20.1235   4
  14   4  -1 -14.502  14.125   4
  14   4  -1 -9.2183 13.0194   7
 -14   4   1 0.53065 8.77846   1
  13  -4  -1  1.8455 10.3114   4
 -13  -4   1 -9.9338  7.4588   1
  13   4  -1 -1.4730 10.5798   4
  13   4  -1 -1.6294 10.6092   6
 -13   4   1 -7.9945  8.9387   1
  13   4  -1 -2.1575  8.6921   7
 -12  -4   1 46.9462  9.7106   1
  12  -4  -1 39.2647  7.7214   2
  12  -4  -1 41.3996  9.1895   4
  12   4  -1 37.0338 12.7372   4
 -12   4   1 44.1655  8.7855   1
  12   4  -1 37.0874  8.2407   6
  12   4  -1 39.0432  8.0032   7
  11  -4  -1 92.3450  9.5360   4
  11  -4  -1 37.8408  8.2337   3
  11  -4  -1 75.3048  9.6456   2
 -11  -4   1 85.0967  8.2945   1
  11   4  -1 76.1024  9.4469   7
  11   4  -1 69.6686  9.6959   6
  11   4  -1 57.4670  9.9856   4
 -11   4   1 103.014   9.031   1
  10  -4  -1  0.6042 10.3502   4
 -10  -4   1 14.0346  4.3436   1
  10  -4  -1 10.9601  6.1300   3
  10  -4  -1 18.3151  6.1491   2
  10   4  -1 13.4760  6.2516   6
  10   4  -1 19.4568  6.6916   4
 -10   4   1 8.43819 7.05948   1
  10   4  -1 16.5708  5.5917   7
   9  -4  -1 140.712  11.597   1
  -9  -4   1 138.506  12.049   4
  -9  -4   1 160.469  10.557   1
   9  -4  -1 186.792  12.225   4
   9  -4  -1 123.191  10.839   3
   9   4  -1 150.598  12.049   7
   9   4  -1 152.158   9.978   5
   9   4  -1 124.336  11.813   1
  -9   4   1 148.747  11.518   1
   9   4  -1 142.157  11.889   4
   9   4  -1 150.550  10.240   6
   8  -4  -1 372.915  28.962   3
   8  -4  -1 435.380  28.176   1
  -8  -4   1 454.749  29.031   4
   8  -4  -1 431.382  30.461   5
  -8  -4   1 443.793  31.430   2
  -8  -4   1 453.330  27.526   1
   8  -4  -1 443.433  27.573   4
  -8   4   1 441.171  30.020   1
  -8   4   1 363.599  29.610   4
   8   4  -1 427.400  28.724   4
   8   4  -1 378.826  30.124   1
  -8   4   1 456.721  28.487   5
   8   4  -1 410.030  25.503   6
   8   4  -1 442.077  27.298   7
   8   4  -1 414.463  30.700   5
   7  -4  -1 395.086  23.302   3
  -7  -4   1 377.627  27.745   2
  -7  -4   1 380.341  23.269   1
   7  -4  -1 401.164  23.881   4
  -7  -4   1 370.051  25.059   4
   7  -4  -1 373.405  24.697   1
   7  -4  -1 371.119  26.180   5
  -7   4   1 338.373  25.034   4
  -7   4   1 358.810  23.866   1
   7   4  -1 372.316  23.060   6
   7   4  -1 378.508  25.224   4
  -7   4   1 329.916  23.251   5
   7   4  -1 351.722  26.878   1
   7   4  -1 357.929  25.142   5
   7   4  -1 380.469  23.541   7
  -6  -4   1 126.484   8.152   6
   6  -4  -1 118.454   8.181   1
  -6  -4   1 114.996   9.100   2
   6  -4  -1 125.450   7.799   5
   6  -4  -1 120.084   8.954   3
   6  -4  -1 112.043   8.741   4
  -6  -4   1 124.119   8.699   4
  -6  -4   1 114.234   8.111   1
   6   4  -1 125.431   8.039   6
   6   4  -1 113.718   8.232   5
   6   4  -1 122.953   9.311   1
  -6   4   1 115.922   8.629   4
  -6   4   1 123.865   7.964   5
   6   4  -1 116.401   8.653   7
   6   4  -1 133.520   9.466   4
  -6   4   1 122.918   8.274   1
   5  -4  -1 486.984  31.486   1
   5  -4  -1 511.347  31.231   5
  -5  -4   1 513.897  35.161   2
   5  -4  -1 524.281  31.211   3
  -5  -4   1 537.012  30.812   5
  -5  -4   1 512.417  32.176   4
  -5  -4   1 497.982  30.734   6
  -5  -4   1 459.831  31.476   1
   5  -4  -1 502.938  31.924   4
  -5   4   1 505.221  30.842   4
  -5   4   1 477.987  31.155   3
  -5   4   1 472.359  31.290   1
   5   4  -1 522.425  35.351   4
  -5   4   1 524.728  31.898   5
   5   4  -1 505.152  29.574   6
   5   4  -1 463.074  33.464   7
   5   4  -1 498.410  33.085   1
   5   4  -1 506.850  32.245   5
   4  -4  -1 186.830  12.739   4
   4  -4  -1 195.299  12.578   1
  -4  -4   1 187.476  12.734   1
  -4  -4   1 185.161  12.582   5
   4  -4  -1 189.030  12.585   5
  -4  -4   1 191.391  13.336   4
   4  -4  -1 205.726  12.555   3
  -4  -4   1 190.886  12.439   6
  -4   4   1 212.882  12.863   1
   4   4  -1 199.010  12.126   6
   4   4  -1 216.778  12.684   5
   4   4  -1 183.332  13.592   4
   4   4  -1 209.247  12.770   7
  -4   4   1 236.276  13.266   5
  -4   4   1 210.954  12.850   4
   4   4  -1 230.887  13.966   1
  -4   4   1 202.090  12.424   3
   3  -4  -1 3253.29  205.38   1
   3  -4  -1 3086.34  191.31   5
  -3  -4   1 3007.39  194.37   5
  -3  -4   1 3188.68  187.44   6
  -3  -4   1 2723.71  209.63   4
  -3  -4   1 2704.65  195.86   7
  -3  -4   1 3027.28  189.90   1
   3  -4  -1 3231.37  195.40   3
   3  -4  -1 3099.45  192.05   4
  -3   4   1 3156.89  194.13   4
   3   4  -1 3130.77  196.26   1
  -3   4   1 3099.48  191.65   1
   3   4  -1 2965.03  185.33   6
  -3   4   1 3050.22  191.44   3
   3   4  -1 3155.34  210.55   4
   3   4  -1 3130.12  206.48   7
   3   4  -1 3119.96  190.21   5
  -3   4   1 3212.79  191.99   5
  -2  -4   1 602.059  40.530   5
   2  -4  -1 595.471  40.071   4
  -2  -4   1 625.665  38.261   6
   2  -4  -1 599.655  40.083   5
  -2  -4   1 650.060  41.956   7
  -2  -4   1 636.789  44.484   4
   2  -4  -1 665.196  41.060   1
  -2  -4   1 616.064  40.816   1
   2  -4  -1 625.029  38.911   6
   2   4  -1 725.683  40.964   1
   2   4  -1 696.062  41.480   7
   2   4  -1 691.541  40.627   5
  -2   4   1 709.289  40.727   5
  -2   4   1 684.072  40.672   1
   2   4  -1 693.902  40.798   6
  -2   4   1 707.979  42.143   3
  -1  -4   1 6844.06  434.14   5
   1  -4  -1 6882.63  433.17   5
   1  -4  -1 6965.13  410.99   7
  -1  -4   1 6935.04  432.25   1
  -1  -4   1 7198.18  405.99   6
  -1   4   1 6729.66  415.22   6
   1   4  -1 6746.45  413.28   6
  -1   4   1 6790.36  425.85   1
  -1   4   1 6968.53  429.86   5
   1   4  -1 6959.92  430.03   5
   0  -4  -1 2046.98  128.13   1
   0  -4  -1 2127.07  122.38   6
   0  -4   1 2121.68  121.54   6
   0  -4   1 2047.78  132.78   4
   0  -4   1 2053.18  129.71   5
   0  -4  -1 2054.91  129.86   5
   0  -4  -1 2111.35  124.23   7
   0  -4   1 2037.83  127.67   1
   0   4  -1 2083.68  135.55   1
   0   4  -1 2142.65  128.89   5
   0   4   1 2138.96  129.53   5
   0   4  -1 2099.55  122.86   6
   0   4   1 2042.20  128.18   1
   0   4   1 2067.24  124.74   7
   0   4   1 2102.28  122.07   6
  -1  -4  -1 677.205  41.830   6
   1  -4   1 681.578  44.206   6
   1  -4   1 644.321  43.773   1
   1  -4   1 642.909  43.637   5
   1  -4   1 683.452  46.334   4
  -1  -4  -1 631.662  44.329   1
  -1  -4  -1 646.035  44.473   5
  -1  -4  -1 668.030  43.895   7
  -1   4  -1 788.542  44.521   1
  -1   4  -1 782.528  45.947   6
   1   4   1 788.152  44.753   1
   1   4   1 780.545  44.112   5
  -1   4  -1 803.017  44.239   4
   1   4   1 770.372  44.092   7
   1   4   1 762.540  42.384   6
  -1   4  -1 787.045  44.838   5
  -2  -4  -1 120.828   7.434   6
  -2  -4  -1 118.885   7.972   4
  -2  -4  -1 121.733   7.760   5
   2  -4   1 130.925   7.927   6
   2  -4   1 121.028   7.746   4
   2  -4   1 125.666   7.961   5
  -2  -4  -1 113.404   7.820   1
  -2  -4  -1 125.094   7.421   7
   2  -4   1 118.209   7.529   1
   2   4   1 110.819   7.681   5
   2   4   1 114.490   8.036   7
   2   4   1 114.404   7.142   6
  -2   4  -1 121.633   7.642   5
  -2   4  -1 108.229   7.614   1
  -2   4  -1 114.778   7.540   4
   2   4   1 120.660   8.088   1
  -3  -4  -1 607.658  34.182   6
   3  -4   1 603.404  36.146   4
   3  -4   1 591.383  35.412   5
  -3  -4  -1 612.403  36.802   4
  -3  -4  -1 602.644  36.149   5
  -3  -4  -1 579.493  37.921   1
  -3  -4  -1 614.506  35.627   7
   3  -4   1 613.750  35.792   1
  -3   4  -1 546.853  35.782   1
   3   4   1 581.087  37.083   5
   3   4   1 589.856  40.634   4
   3   4   1 568.154  36.227   7
  -3   4  -1 546.979  35.397   4
  -3   4  -1 537.604  35.619   3
  -3   4  -1 560.435  35.835   5
   3   4   1 570.841  35.463   1
   3   4   1 533.004  33.930   6
   4  -4   1 776.117  49.066   5
  -4  -4  -1 878.912  47.018   6
  -4  -4  -1 825.935  49.736   4
  -4  -4  -1 831.841  48.511   7
   4  -4   1 788.819  49.558   1
  -4  -4  -1 758.030  49.791   1
   4  -4   1 812.313  49.064   4
  -4  -4  -1 834.235  52.623   5
  -4   4  -1 774.917  48.423   4
   4   4   1 800.525  50.841   5
   4   4   1 800.930  50.057   1
   4   4   1 779.149  53.190   7
  -4   4  -1 793.642  48.066   3
   4   4   1 767.752  46.352   6
   4   4   1 770.241  49.923   4
  -4   4  -1 805.850  50.275   5
  -4   4  -1 735.913  49.290   1
   5  -4   1 1972.14  126.00   1
   5  -4   1 2039.96  124.34   5
  -5  -4  -1 2038.60  128.00   7
   5  -4   1 2005.97  125.18   4
  -5  -4  -1 2035.13  127.41   4
  -5  -4  -1 2001.63  130.06   5
   5  -4   1 1884.59  123.43   3
  -5  -4  -1 2026.53  121.43   6
  -5  -4  -1 1897.65  126.19   1
   5   4   1 1930.84  126.76   7
  -5   4  -1 2134.39  130.55   5
  -5   4  -1 2107.31  126.67   1
   5   4   1 1889.23  127.97   4
   5   4   1 2183.50  124.26   1
  -5   4  -1 2009.92  122.78   4
   5   4   1 1989.58  118.35   6
   5   4   1 2113.20  131.05   5
   6  -4   1 85.4918  7.3337   1
   6  -4   1 96.8475  6.8694   4
   6  -4   1 90.0132  6.0206   3
  -6  -4  -1 100.814   6.501   1
  -6  -4  -1 100.434   6.003   5
  -6  -4  -1 89.1539  8.6826   4
  -6  -4  -1 96.8005  6.6994   2
   6   4   1 70.9247  6.6018   7
   6   4   1 84.8256  6.2366   6
  -6   4  -1 75.3758  7.6661   1
  -6   4  -1 77.6279  6.6753   4
   6   4   1 94.1732  8.3143   4
  -6   4  -1 86.6964  5.9694   5
   6   4   1 70.9706  7.4336   1
   6   4   1 85.8690  5.8992   5
   7  -4   1 284.972  20.381   1
  -7  -4  -1 264.216  20.860   4
  -7  -4  -1 286.975  22.418   2
   7  -4   1 279.156  19.821   3
  -7  -4  -1 303.251  19.685   1
   7  -4   1 313.090  20.505   4
  -7  -4  -1 284.561  19.277   5
   7   4   1 336.042  19.739   5
  -7   4  -1 306.760  19.785   4
  -7   4  -1 318.653  20.699   1
   7   4   1 344.172  19.963   6
  -7   4  -1 304.930  19.835   5
   7   4   1 321.240  20.539   4
   7   4   1 331.996  19.706   7
   7   4   1 284.209  22.992   1
  -8  -4  -1 153.830  11.520   1
  -8  -4  -1 151.836   9.349   5
  -8  -4  -1 121.562  13.121   4
   8  -4   1 140.684  10.013   3
   8  -4   1 127.191  11.926   1
  -8  -4  -1 127.685  11.303   2
   8  -4   1 157.581  12.038   4
   8   4   1 145.176  10.508   7
   8   4   1 162.669  10.596   6
  -8   4  -1 144.954  12.839   4
   8   4   1 153.903  10.862   5
   8   4   1 141.799  11.524   1
   8   4   1 149.477  12.525   4
  -8   4  -1 151.449  13.995   1
  -8   4  -1 144.480   9.407   5
   9  -4   1 384.951  26.202   4
   9  -4   1 348.493  28.187   3
  -9  -4  -1 392.823  24.941   1
   9   4   1 366.128  22.447   6
   9   4   1 374.454  26.305   7
  -9   4  -1 368.033  26.557   1
   9   4   1 364.235  27.456   4
  10  -4   1 -2.4668  7.2543   4
  10  -4   1 3.84236 3.90291   3
  10  -4   1 5.03287 2.90937   2
 -10  -4  -1 3.48297 5.40306   1
 -10   4  -1 0.65198 4.91839   1
  10   4   1 -6.5026  6.9585   7
  10   4   1 0.40767 8.53402   6
  10   4   1 -0.0263  5.7792   4
  11  -4   1 12.6723 10.7335   4
  11  -4   1 14.5479  3.5731   2
 -11  -4  -1 13.9018  6.2644   1
  11   4   1 14.3157  8.0516   6
 -11   4  -1 9.74032 6.18942   1
  11   4   1 7.84842 9.77942   4
  11   4   1 18.7502  5.8393   7
 -12  -4  -1 3.74098 6.92435   1
  12  -4   1 18.1998 10.1655   4
  12   4   1 1.90750 8.88164   6
  12   4   1 16.4199  8.9367   4
 -12   4  -1 14.1071  6.2238   1
  12   4   1 -1.2105  7.3733   7
  13  -4   1 21.7552 11.1385   7
  13  -4   1  5.4487 12.8529   4
 -13  -4  -1 8.06952 8.24906   1
 -13   4  -1 6.79647 8.68431   1
  13   4   1 4.12318 8.00472   7
  13   4   1 22.5706 10.7797   4
  13   4   1 12.9217 10.5201   6
  14  -4   1 10.5063 21.2529   7
 -14  -4  -1 -5.5281 14.6060   1
  14   4   1 -14.495  12.774   7
  14   4   1  4.3717 12.4083   4
 -14   4  -1 -2.7169 13.1063   1
 -13  -5   1 -12.559   7.920   1
  13  -5  -1 -7.4137 12.9849   4
 -13   5   1 -8.8560  7.3519   1
  13   5  -1 -7.7669 13.1793   6
  13   5  -1  7.6154 10.0864   4
  13   5  -1 -6.7904  7.6366   7
  12  -5  -1 0.57588 8.26034   2
 -12  -5   1 7.35667 8.99292   1
  12  -5  -1 -4.1859 10.2202   4
  12   5  -1 -10.613  11.414   4
  12   5  -1 -3.1102  9.6829   6
 -12   5   1 9.35577 8.29922   1
  12   5  -1 -2.6663  5.4750   7
  11  -5  -1 23.6234  7.7229   2
 -11  -5   1 13.4536  5.5840   1
  11  -5  -1 3.71222 6.72398   4
  11   5  -1 13.5967  5.5472   7
  11   5  -1 5.79170 7.48967   4
  11   5  -1 13.0820  7.2188   6
 -11   5   1 8.97049 8.47323   1
 -10  -5   1 41.5584  5.6411   1
  10  -5  -1 26.0606  6.0272   3
  10  -5  -1 40.0690 10.4325   4
  10   5  -1 35.6764  6.7584   4
  10   5  -1 34.3192  6.7694   7
 -10   5   1 38.0488  6.2890   1
  10   5  -1 40.5760  6.6068   6
   9  -5  -1 185.569  14.704   4
  -9  -5   1 199.733  12.342   1
   9  -5  -1 159.551  12.888   1
   9  -5  -1 137.661  13.131   3
  -9  -5   1 163.742  14.055   2
  -9  -5   1 149.709  13.976   4
   9  -5  -1 176.991  11.804   5
  -9   5   1 179.360  11.445   5
   9   5  -1 165.321  10.802   5
  -9   5   1 160.322  13.001   1
   9   5  -1 172.771  15.031   4
   9   5  -1 161.275  11.138   6
   9   5  -1 153.104  12.991   7
   8  -5  -1 61.2894  6.5998   4
  -8  -5   1 52.8671  6.2825   4
   8  -5  -1 62.5707  7.0410   1
  -8  -5   1 58.4883  7.4759   2
   8  -5  -1 46.8640  5.6491   3
  -8  -5   1 55.0123  5.2790   1
   8  -5  -1 58.4200  4.5869   5
   8   5  -1 63.2837  5.6519   6
   8   5  -1 63.4318  4.6085   5
   8   5  -1 54.4486  6.1526   1
   8   5  -1 64.7740  5.1631   7
  -8   5   1 52.3392  5.8793   1
  -8   5   1 53.0231  4.4862   5
   8   5  -1 66.3884  6.3170   4
   7  -5  -1 326.804  20.701   1
   7  -5  -1 292.404  21.424   3
   7  -5  -1 332.465  20.106   5
  -7  -5   1 314.045  22.284   4
   7  -5  -1 328.757  21.442   4
  -7  -5   1 316.444  24.173   2
  -7  -5   1 315.043  20.422   6
  -7  -5   1 304.468  20.133   1
  -7   5   1 299.689  21.525   5
   7   5  -1 330.965  21.497   4
   7   5  -1 341.148  20.564   5
   7   5  -1 308.036  21.694   1
   7   5  -1 321.722  21.660   7
   7   5  -1 322.581  19.207   6
  -7   5   1 292.313  20.954   1
  -7   5   1 295.565  20.678   4
  -6  -5   1 160.634  11.502   4
   6  -5  -1 161.528  11.046   3
  -6  -5   1 147.338  11.080   1
  -6  -5   1 168.676  12.463   2
  -6  -5   1 156.760  11.326   6
   6  -5  -1 168.248  11.185   4
   6  -5  -1 159.367  11.016   5
   6  -5  -1 165.782  10.992   1
   6   5  -1 166.577  10.340   6
  -6   5   1 178.986  11.016   5
  -6   5   1 174.813  10.915   3
   6   5  -1 164.435  12.022   4
   6   5  -1 185.332  11.023   5
   6   5  -1 168.235  11.517   1
  -6   5   1 177.389  11.070   1
  -6   5   1 170.027  11.373   4
   6   5  -1 161.582  10.965   7
  -5  -5   1 1533.92   93.19   5
   5  -5  -1 1512.56   92.06   1
  -5  -5   1 1440.18   98.08   4
   5  -5  -1 1552.85   97.55   4
  -5  -5   1 1451.65   91.57   1
  -5  -5   1 1543.96   95.62   6
   5  -5  -1 1516.10   95.95   3
  -5  -5   1 1502.66  105.92   2
   5  -5  -1 1557.73   95.57   5
  -5   5   1 1476.23   98.66   1
   5   5  -1 1394.07   88.87   6
   5   5  -1 1559.82   98.91   1
  -5   5   1 1472.50   91.25   4
  -5   5   1 1539.72   97.32   5
   5   5  -1 1472.42   95.08   7
   5   5  -1 1390.76   94.88   4
  -5   5   1 1465.39   91.60   3
   5   5  -1 1515.59   95.17   5
  -4  -5   1 635.081  44.177   7
  -4  -5   1 707.429  42.758   6
  -4  -5   1 702.402  45.121   5
   4  -5  -1 700.125  44.947   1
  -4  -5   1 647.614  46.309   4
   4  -5  -1 747.962  45.975   5
   4  -5  -1 722.035  44.442   4
  -4  -5   1 735.949  44.305   1
   4   5  -1 722.383  47.787   4
   4   5  -1 724.644  44.198   5
  -4   5   1 731.373  43.852   4
   4   5  -1 694.831  42.214   6
  -4   5   1 799.457  45.979   5
  -4   5   1 720.366  44.553   1
   4   5  -1 737.160  46.278   1
  -4   5   1 712.494  43.869   3
   4   5  -1 762.389  46.448   7
  -3  -5   1 2278.53  149.21   5
   3  -5  -1 2275.76  142.63   5
  -3  -5   1 2359.98  137.65   6
  -3  -5   1 2151.24  152.69   4
   3  -5  -1 2259.73  141.19   1
   3  -5  -1 2229.82  142.54   4
  -3  -5   1 2287.97  156.33   1
  -3  -5   1 2371.74  152.51   7
  -3   5   1 2342.12  141.47   4
   3   5  -1 2364.50  142.52   1
  -3   5   1 2293.69  145.73   3
   3   5  -1 2244.76  147.63   7
  -3   5   1 2485.43  148.56   5
  -3   5   1 2274.16  141.60   1
   3   5  -1 2262.94  134.01   6
   3   5  -1 2320.87  140.78   5
   2  -5  -1 151.074   9.179   5
  -2  -5   1 135.804   9.471   1
  -2  -5   1 153.890   9.533   4
   2  -5  -1 135.180   9.407   4
  -2  -5   1 153.680   9.332   7
   2  -5  -1 141.854   8.920   6
   2  -5  -1 149.359   9.460   1
  -2  -5   1 151.425   9.229   6
  -2  -5   1 142.298   9.347   5
  -2   5   1 154.803   9.638   3
   2   5  -1 146.107   9.858   1
   2   5  -1 153.338   9.464   7
  -2   5   1 149.932   9.310   5
   2   5  -1 150.437   9.475   5
  -2   5   1 139.749   9.336   1
   2   5  -1 150.724   9.852   6
  -1  -5   1 4889.26  313.14   5
  -1  -5   1 5204.88  297.21   6
  -1  -5   1 4948.35  312.88   1
  -1  -5   1 5239.98  309.27   7
   1  -5  -1 4971.35  319.84   5
   1  -5  -1 5063.88  299.91   7
   1  -5  -1 5109.19  295.35   6
  -1   5   1 5177.74  318.79   5
   1   5  -1 5196.34  312.44   5
   1   5  -1 5097.86  309.67   1
   1   5  -1 4792.98  312.61   1
   1   5  -1 5094.07  296.93   6
  -1   5   1 5025.47  321.58   6
  -1   5   1 5030.14  313.15   1
   0  -5  -1 345.203  21.679   5
   0  -5   1 341.958  20.803   7
   0  -5   1 363.200  20.764   6
   0  -5  -1 346.107  20.801   6
   0  -5   1 333.578  21.564   5
   0  -5   1 332.714  21.643   4
   0  -5  -1 347.486  21.742   1
   0  -5  -1 354.713  21.093   7
   0   5   1 350.360  21.943   1
   0   5   1 360.982  22.038   5
   0   5   1 358.393  20.997   7
   0   5  -1 369.531  21.644   5
   0   5  -1 355.122  20.607   6
   0   5  -1 361.894  21.775   1
   0   5   1 343.655  20.643   6
   0   5  -1 348.140  21.800   1
  -1  -5  -1 926.245  63.443   5
   1  -5   1 984.839  62.745   1
   1  -5   1 953.584  59.469   6
  -1  -5  -1 966.113  61.841   7
   1  -5   1 915.013  62.726   4
  -1  -5  -1 947.120  63.109   1
  -1  -5  -1 1025.95   61.02   6
   1  -5   1 934.412  62.328   5
   1   5   1 1129.07   64.16   5
   1   5   1 1125.90   63.68   1
  -1   5  -1 1106.47   63.01   5
  -1   5  -1 1158.17   67.94   1
   1   5   1 1091.65   62.12   7
  -1   5  -1 1086.19   60.63   6
   1   5   1 1066.36   60.56   6
  -2  -5  -1 80.5538  5.6630   5
   2  -5   1 64.6626  5.7544   5
  -2  -5  -1 73.7630  5.6490   7
  -2  -5  -1 75.3403  5.8473   4
  -2  -5  -1 75.3748  5.7324   1
   2  -5   1 76.0165  5.5558   1
  -2  -5  -1 72.0644  5.2476   6
   2  -5   1 72.6906  5.2246   6
   2  -5   1 73.7796  5.4081   4
   2   5   1 96.1455  5.9900   5
  -2   5  -1 99.2996  6.3450   1
   2   5   1 90.3090  5.2038   6
   2   5   1 89.4853  5.3219   7
  -2   5  -1 94.0594  5.4690   5
  -2   5  -1 96.7890  5.7256   4
   2   5   1 95.6832  5.9971   1
  -3  -5  -1 1499.37   90.36   7
  -3  -5  -1 1482.76   92.06   4
  -3  -5  -1 1390.29   90.26   1
  -3  -5  -1 1516.89   86.52   6
   3  -5   1 1430.90   91.60   4
   3  -5   1 1456.34   92.43   5
   3  -5   1 1406.68   89.19   1
  -3  -5  -1 1431.74   95.19   5
  -3   5  -1 1504.59   90.25   5
  -3   5  -1 1413.88   89.97   1
   3   5   1 1421.53   85.57   6
   3   5   1 1473.22   91.58   1
   3   5   1 1472.11   95.92   5
   3   5   1 1424.19   93.30   7
  -3   5  -1 1486.68   89.21   4
  -3   5  -1 1452.80   91.68   3
  -4  -5  -1 229.416  16.604   1
  -4  -5  -1 248.282  16.292   6
   4  -5   1 261.451  17.113   4
   4  -5   1 250.072  16.412   1
  -4  -5  -1 256.297  16.938   7
  -4  -5  -1 252.955  17.408   4
   4  -5   1 236.802  16.397   5
  -4  -5  -1 278.568  19.134   5
  -4   5  -1 277.119  16.370   1
   4   5   1 266.641  16.040   6
   4   5   1 276.355  17.615   5
  -4   5  -1 271.753  16.678   5
   4   5   1 266.559  16.447   7
   4   5   1 275.564  18.843   1
  -4   5  -1 278.574  16.806   4
  -4   5  -1 265.699  16.209   3
   4   5   1 285.835  17.044   4
   5  -5   1 279.765  17.066   4
  -5  -5  -1 268.237  16.419   5
  -5  -5  -1 289.700  17.963   4
  -5  -5  -1 294.253  17.061   7
  -5  -5  -1 274.270  17.067   6
   5  -5   1 316.050  17.462   1
   5  -5   1 278.924  16.967   5
  -5  -5  -1 270.694  16.752   1
  -5   5  -1 242.189  17.049   4
   5   5   1 258.116  17.588   4
  -5   5  -1 266.318  17.360   1
  -5   5  -1 247.485  16.501   5
  -5   5  -1 252.700  16.379   3
   5   5   1 253.592  17.802   1
   5   5   1 243.871  16.889   7
   5   5   1 251.949  15.770   6
   5   5   1 259.986  17.215   5
  -6  -5  -1 421.569  28.267   4
  -6  -5  -1 426.081  26.915   1
   6  -5   1 438.742  27.264   4
  -6  -5  -1 430.158  26.331   5
   6  -5   1 419.497  28.511   5
   6  -5   1 431.572  27.083   1
  -6  -5  -1 414.210  28.014   6
  -6   5  -1 427.439  27.599   4
   6   5   1 423.371  27.094   7
  -6   5  -1 441.968  28.003   5
  -6   5  -1 445.318  27.462   1
   6   5   1 431.396  29.003   5
   6   5   1 458.604  25.323   6
   6   5   1 376.947  27.239   4
   6   5   1 435.930  28.271   1
  -7  -5  -1 498.342  38.978   2
   7  -5   1 460.666  33.950   3
  -7  -5  -1 489.712  34.797   4
  -7  -5  -1 499.059  31.055   5
   7  -5   1 472.671  31.461   1
  -7  -5  -1 506.647  30.831   1
   7  -5   1 530.887  32.987   4
   7   5   1 459.460  35.108   1
  -7   5  -1 482.609  30.832   5
   7   5   1 480.626  28.553   6
  -7   5  -1 451.382  33.745   1
   7   5   1 489.165  34.531   5
   7   5   1 454.436  30.264   7
  -7   5  -1 490.600  31.372   4
   7   5   1 486.713  33.156   4
  -8  -5  -1 165.817  10.598   5
  -8  -5  -1 144.594  13.448   2
   8  -5   1 181.433  12.508   4
  -8  -5  -1 183.754  11.025   1
  -8  -5  -1 145.555  12.737   4
   8  -5   1 149.754  12.371   1
   8  -5   1 167.747  10.614   3
   8   5   1 161.231  10.909   5
   8   5   1 152.539  10.907   6
  -8   5  -1 161.023  10.540   5
   8   5   1 170.626  11.854   7
   8   5   1 161.178  12.208   4
  -8   5  -1 160.548  12.627   1
   8   5   1 145.690  13.277   1
  -9  -5  -1 20.9112  4.9718   1
  -9  -5  -1 15.8304  4.2465   2
   9  -5   1 10.5173  3.8945   3
   9  -5   1 0.25708 8.16958   4
  -9   5  -1 7.02730 6.04434   1
  -9   5  -1 8.87595 2.54410   5
   9   5   1 14.2399  6.8351   4
   9   5   1 14.3629  4.4985   7
   9   5   1 9.33158 2.21088   5
   9   5   1 14.8670  7.6449   6
  10  -5   1 34.7698  6.2955   3
 -10  -5  -1 46.1963  5.8355   1
  10  -5   1 42.6326  7.6333   4
 -10   5  -1 42.4975  6.4899   1
  10   5   1 39.4968  6.2524   4
  10   5   1 43.4852  8.8283   6
  10   5   1 39.4076  6.8974   7
  11  -5   1 32.6840  5.1935   2
 -11  -5  -1 46.3324  6.9285   1
  11  -5   1 40.6340  8.6457   4
  11   5   1 45.5906  7.5312   7
 -11   5  -1 48.2844  8.1836   1
  11   5   1 51.9946  6.7203   4
  11   5   1 43.3916  7.8561   6
  12  -5   1 -13.941  10.686   4
 -12  -5  -1 -11.979   7.302   1
  12   5   1 -2.4372 11.5874   4
 -12   5  -1 -2.9117  7.4176   1
  12   5   1 10.6175  6.3994   7
  12   5   1 -6.9196  9.1398   6
  13  -5   1 -6.7488 12.2545   7
 -13  -5  -1 6.35089 7.73284   1
  13  -5   1 -41.580  12.843   4
  13   5   1 6.81980 8.76710   7
 -13   5  -1 3.32235 7.05782   1
  13   5   1 -4.6841 11.2677   6
  13   5   1 -1.1140  8.8701   4
  13  -6  -1 -28.518  18.544   4
 -13  -6   1 -9.6011 12.1989   1
  13   6  -1 -4.0882  9.2867   4
  13   6  -1 -1.3841  7.5136   7
  13   6  -1 -3.8688  7.8826   6
 -13   6   1 -2.3102  8.2188   1
 -12  -6   1 0.93863 6.65563   1
  12  -6  -1  1.3383 10.1366   4
  12  -6  -1 -4.6580  7.5976   2
  12   6  -1 4.67338 7.50958   6
  12   6  -1 10.3617 12.5568   4
  12   6  -1 1.65868 5.81923   7
 -12   6   1 5.51852 6.14528   1
 -11  -6   1 76.6980  7.7378   1
  11  -6  -1 68.1978  9.3154   4
  11   6  -1 76.6525  9.3543   6
  11   6  -1 76.5514  9.2785   7
  11   6  -1 72.9872 10.0500   4
 -11   6   1 69.7905 10.8057   1
 -10  -6   1 -3.1230  5.6649   1
 -10  -6   1 -6.5336  8.1356   2
  10  -6  -1 -1.3939  9.8445   4
  10  -6  -1 -11.722   7.768   3
 -10   6   1 -14.911   7.134   1
  10   6  -1 -1.0132  5.9429   4
  10   6  -1 3.13235 5.86383   7
  10   6  -1 -0.4887  5.7268   6
  -9  -6   1 13.2702  3.5761   1
   9  -6  -1 5.31175 4.47852   1
  -9  -6   1 9.44968 6.40652   2
   9  -6  -1 6.53708 4.41732   3
   9  -6  -1 3.58216 5.66677   4
  -9  -6   1  4.8795 10.0719   4
   9  -6  -1 10.4759  2.6491   5
  -9   6   1 -2.2627  6.4740   1
  -9   6   1 4.40918 3.42295   5
   9   6  -1 4.36185 5.20213   4
   9   6  -1 10.4569  4.3190   6
   9   6  -1 5.96216 3.19523   5
   9   6  -1 1.97845 3.37543   7
  -8  -6   1 -1.2836  6.4190   4
  -8  -6   1 1.87027 3.42919   1
   8  -6  -1 -0.1278  5.6500   3
   8  -6  -1 4.39653 2.11683   5
  -8  -6   1 -2.3396  5.2682   2
   8  -6  -1 -0.0448  5.2476   1
   8  -6  -1 -8.3954  5.5808   4
  -8   6   1 4.13151 5.26464   1
   8   6  -1 1.24191 4.73143   6
   8   6  -1 4.33849 6.01137   4
  -8   6   1 -3.0905  3.4739   5
   8   6  -1 3.33622 1.89278   5
   8   6  -1 -7.5365  4.9634   7
   8   6  -1 -0.7183  5.2015   1
  -7  -6   1 1737.54  110.19   1
   7  -6  -1 1789.89  109.18   5
  -7  -6   1 1626.21  112.02   6
  -7  -6   1 1806.64  112.57   2
   7  -6  -1 1715.42  110.94   4
   7  -6  -1 1686.19  112.72   1
   7  -6  -1 1545.50  106.56   3
  -7  -6   1 1653.92  108.48   4
   7   6  -1 1700.28  117.52   1
   7   6  -1 1639.24  110.89   4
  -7   6   1 1747.80  113.36   1
  -7   6   1 1748.71  107.76   3
   7   6  -1 1755.07  115.69   5
  -7   6   1 1607.40  109.25   4
  -7   6   1 1641.05  108.24   5
   7   6  -1 1655.91  108.56   7
   7   6  -1 1717.19  104.16   6
  -6  -6   1 434.951  30.343   6
   6  -6  -1 470.542  30.271   4
   6  -6  -1 473.444  29.157   5
  -6  -6   1 446.658  33.185   2
  -6  -6   1 448.475  28.007   1
  -6  -6   1 431.729  30.612   4
  -6  -6   1 492.389  28.264   5
   6  -6  -1 443.686  29.215   1
   6  -6  -1 425.041  30.388   3
   6   6  -1 453.703  31.752   5
   6   6  -1 481.188  29.704   7
  -6   6   1 432.926  28.995   4
   6   6  -1 455.428  29.878   4
  -6   6   1 460.996  30.877   1
   6   6  -1 457.001  27.643   6
  -6   6   1 427.828  28.954   3
  -6   6   1 460.535  31.330   5
   6   6  -1 461.232  31.702   1
   5  -6  -1 155.270  10.249   5
   5  -6  -1 159.693  11.094   4
  -5  -6   1 157.973  11.014   6
  -5  -6   1 156.008  10.903   4
  -5  -6   1 157.190  10.068   5
   5  -6  -1 160.635  10.413   1
  -5  -6   1 155.363  10.375   1
  -5   6   1 148.327  10.444   4
   5   6  -1 150.090  10.827   5
  -5   6   1 170.526  10.330   5
   5   6  -1 149.642  10.216   1
  -5   6   1 146.387  10.198   3
   5   6  -1 147.332   9.784   6
   5   6  -1 146.520  10.062   4
   5   6  -1 160.919  10.037   7
  -5   6   1 142.607  10.050   1
   4  -6  -1 27.5579  3.5449   4
   4  -6  -1 28.2532  2.7159   1
  -4  -6   1 26.5231  3.6849   1
  -4  -6   1 35.4886  3.2972   5
  -4  -6   1 29.2861  3.4119   7
  -4  -6   1 36.1340  3.6945   4
  -4  -6   1 27.7982  3.5951   6
  -4   6   1 35.0607  3.7948   1
   4   6  -1 31.6279  3.3394   6
   4   6  -1 30.0646  4.0531   1
  -4   6   1 23.9580  3.2174   5
  -4   6   1 28.7530  3.5113   4
   4   6  -1 29.9513  2.6846   7
  -4   6   1 30.6274  3.0014   3
   3  -6  -1 5437.72  395.02   5
   2  -6  -1 2087.28  136.33   4
  -2  -6   1 2246.26  129.41   6
   2  -6  -1 2217.23  129.24   6
  -2  -6   1 2252.85  134.98   7
   2  -6  -1 2304.49  139.51   1
  -2  -6   1 2319.86  143.59   4
  -2  -6   1 2216.74  148.43   5
  -2  -6   1 2159.19  135.61   1
   2  -6  -1 2171.78  136.96   5
  -2   6   1 2216.88  143.62   5
   2   6  -1 2258.07  134.85   5
   2   6  -1 2279.71  139.51   1
   2   6  -1 2244.55  135.34   7
   2   6  -1 2164.86  128.60   6
  -2   6   1 2198.84  136.51   1
  -1  -6   1 10.2908  2.9033   5
   1  -6  -1 20.1735  2.4190   5
   1  -6  -1 17.2139  2.1414   6
   1  -6  -1 16.3620  2.0684   7
  -1  -6   1 14.9940  2.3405   6
   1   6  -1 1.74512 3.29435   1
  -1   6   1 7.03139 3.14676   5
  -1   6   1 8.41857 2.38866   1
   1   6  -1 8.79288 2.55952   6
   1   6  -1 6.08818 2.48147   1
  -1   6   1 6.09314 2.42398   6
   1   6  -1 14.1750  2.5147   5
  -1   6   1 1.68204 3.48572   1
   0  -6  -1 1887.62  111.48   7
   0  -6  -1 1738.76  109.69   5
   0  -6   1 1717.87  107.71   5
   0  -6  -1 1807.54  103.44   6
   0  -6   1 1851.56  105.77   7
   0  -6   1 1812.52  102.99   6
   0  -6  -1 1759.93  108.33   1
   0   6  -1 1741.10  108.11   1
   0   6   1 1711.42  102.89   6
   0   6  -1 1799.53  108.10   5
   0   6  -1 1783.69  111.91   6
   0   6  -1 1703.83  108.55   1
   0   6   1 1791.31  108.88   1
   0   6   1 1788.54  108.57   5
   0   6   1 1750.18  110.80   7
   0   6   1 1702.36  107.57   1
  -1  -6  -1 5863.83  338.28   7
  -1  -6  -1 5519.08  340.54   1
  -1  -6  -1 5692.73  334.60   6
  -1  -6  -1 5393.75  347.37   5
   1  -6   1 5470.71  349.13   5
   1  -6   1 5626.73  322.59   6
   1  -6   1 5417.89  344.96   4
  -1   6  -1 5659.04  326.79   6
   1   6   1 5571.47  330.14   6
   1   6   1 5745.53  342.12   5
  -1   6  -1 5655.76  345.06   5
   1   6   1 5642.40  330.45   7
  -1   6  -1 5321.62  339.52   1
   1   6   1 5419.55  345.16   1
   2  -6   1 123.092   8.643   5
  -2  -6  -1 126.993   8.456   7
  -2  -6  -1 131.322   9.115   5
  -2  -6  -1 128.257   8.386   6
   2  -6   1 132.972   9.358   1
   2  -6   1 136.899   8.621   6
   2  -6   1 121.810   8.717   4
  -2  -6  -1 128.059   9.169   1
  -2   6  -1 145.216   8.735   4
   2   6   1 134.936   8.179   6
  -2   6  -1 144.956   8.752   1
   2   6   1 143.502   9.322   1
   2   6   1 143.378   9.392   5
  -2   6  -1 148.425   8.763   5
   2   6   1 145.582   8.701   7
  -3  -6  -1 57.7971  4.6608   4
  -3  -6  -1 48.3270  4.0358   5
   3  -6   1 46.8361  3.9836   6
   3  -6   1 45.9561  3.6999   5
   3  -6   1 48.8855  4.1062   1
  -3  -6  -1 46.4832  3.9861   7
  -3  -6  -1 48.2176  4.1395   1
   3  -6   1 44.5931  4.1341   4
  -3  -6  -1 48.2811  3.8069   6
   3   6   1 42.0224  4.3093   1
  -3   6  -1 56.3627  5.0524   5
   3   6   1 43.3589  4.6209   6
   3   6   1 45.6218  3.7538   5
  -3   6  -1 43.5359  4.0584   1
   3   6   1 47.3457  3.5990   7
  -3   6  -1 48.3564  3.5102   3
  -3   6  -1 52.6279  3.7960   4
  -4  -6  -1 84.7430  6.1770   5
  -4  -6  -1 70.6900  5.6656   1
   4  -6   1 66.1423  5.8031   1
  -4  -6  -1 80.3811  5.6095   7
  -4  -6  -1 71.5443  6.5368   6
   4  -6   1 71.2959  5.7096   4
  -4  -6  -1 74.9432  6.4640   4
   4  -6   1 66.9843  5.2610   5
   4   6   1 78.9247  5.3733   6
  -4   6  -1 83.6460  7.1047   4
  -4   6  -1 77.5091  5.9710   1
  -4   6  -1 81.6764  5.2698   3
   4   6   1 82.5958  5.1300   7
  -4   6  -1 81.3804  5.3922   5
   4   6   1 80.2056  6.5444   1
   4   6   1 80.6891  6.1560   5
  -5  -6  -1 3080.80  194.01   5
   5  -6   1 3005.04  192.58   5
   5  -6   1 3097.93  187.07   4
  -5  -6  -1 3058.11  190.54   7
  -5  -6  -1 2982.91  194.61   4
  -5  -6  -1 2801.05  184.55   1
   5  -6   1 2917.15  185.02   1
  -5  -6  -1 3087.69  204.30   6
  -5   6  -1 2840.75  195.92   3
  -5   6  -1 2891.81  193.79   4
  -5   6  -1 2933.01  185.66   1
   5   6   1 3063.17  206.06   5
   5   6   1 2984.50  189.14   7
   5   6   1 3102.44  205.75   1
   5   6   1 2853.99  175.65   6
   5   6   1 3007.41  194.86   4
  -5   6  -1 3094.67  185.23   5
   6  -6   1 266.744  18.334   1
  -6  -6  -1 275.123  19.466   4
  -6  -6  -1 278.934  17.785   1
  -6  -6  -1 278.448  18.394   7
  -6  -6  -1 277.534  18.642   6
   6  -6   1 286.552  18.690   5
  -6  -6  -1 275.137  17.289   5
   6  -6   1 298.998  22.203   4
  -6   6  -1 269.118  18.954   3
   6   6   1 287.934  19.285   1
   6   6   1 281.058  16.673   6
  -6   6  -1 275.578  18.147   5
  -6   6  -1 319.389  19.634   1
   6   6   1 273.565  19.000   5
   6   6   1 272.448  19.155   4
  -6   6  -1 266.347  18.748   4
   6   6   1 270.904  18.466   7
  -7  -6  -1 182.269  14.366   2
  -7  -6  -1 201.712  12.249   1
   7  -6   1 185.347  12.416   5
  -7  -6  -1 163.258  13.431   4
   7  -6   1 166.814  13.365   1
   7  -6   1 187.399  12.436   4
  -7  -6  -1 173.004  11.741   5
   7   6   1 175.739  12.746   7
  -7   6  -1 193.511  13.722   1
  -7   6  -1 179.550  14.568   4
  -7   6  -1 203.729  11.741   5
   7   6   1 166.212  12.330   4
   7   6   1 174.052  12.885   5
   7   6   1 190.537  13.703   1
   7   6   1 187.787  11.526   6
  -8  -6  -1 270.658  19.803   5
  -8  -6  -1 271.621  19.398   1
   8  -6   1 303.788  22.218   4
   8  -6   1 262.140  20.131   1
  -8  -6  -1 273.234  22.534   2
  -8  -6  -1 254.764  21.766   4
  -8   6  -1 313.965  20.488   1
   8   6   1 297.473  18.702   7
   8   6   1 295.452  20.958   5
  -8   6  -1 282.204  18.944   5
   8   6   1 295.929  20.492   4
   8   6   1 322.535  18.410   6
  -9  -6  -1 248.409  23.294   2
   9  -6   1 310.546  23.975   4
  -9  -6  -1 300.952  20.705   1
  -9  -6  -1 288.924  18.665   5
  -9   6  -1 235.982  22.579   5
   9   6   1 317.086  19.747   6
   9   6   1 322.608  19.349   7
  -9   6  -1 305.796  23.583   1
   9   6   1 310.785  21.265   4
   9   6   1 315.521  20.410   5
  10  -6   1 7.98966 5.46468   3
  10  -6   1 15.5469  8.4718   4
 -10  -6  -1 18.7292  5.9606   1
  10   6   1 3.29299 9.55802   6
 -10   6  -1 4.99556 8.29937   1
  10   6   1 16.7292  5.3753   4
  10   6   1 15.4690  6.2512   7
 -10   6  -1 13.9356  2.1902   5
  11  -6   1 -0.5756 13.2875   4
 -11  -6  -1 3.73713 6.26626   1
  11   6   1 9.14304 6.16530   7
 -11   6  -1 17.8625  7.1113   1
  11   6   1 16.9519  6.3520   4
  11   6   1  6.3977 10.8472   6
 -12  -6  -1 18.8542 11.2130   1
  12  -6   1 16.5231 12.6583   4
  12   6   1 39.4564  8.8972   7
 -12   6  -1 28.7922  8.0326   1
  12   6   1 19.5039  9.0048   6
  12   6   1 26.4707 12.0723   4
 -13  -6  -1 -9.7750  7.8621   1
  13  -6   1 -5.8675 13.7963   4
  13   6   1  8.4317 11.5708   6
  13   6   1  6.2630 10.3619   4
 -13   6  -1 -0.3594  8.6226   1
  13   6   1 -0.6183  7.7245   7
 -13  -7   1 18.5631  8.2837   1
  13  -7  -1 -1.0611 12.9771   4
  13   7  -1 16.5234  8.4300   4
 -13   7   1  7.0711 11.7249   1
  13   7  -1 13.6415 11.6521   6
 -12  -7   1 0.30723 7.65445   1
  12  -7  -1 -11.913  10.499   4
  12  -7  -1 -5.7965  6.4997   2
  12   7  -1 -7.7975 12.1759   6
  12   7  -1  0.6678 10.6387   4
 -12   7   1 -7.9022  6.3859   1
  12   7  -1 -26.588   9.500   7
 -11  -7   1 35.7931  7.0406   1
  11  -7  -1 38.9203 12.8594   4
  11   7  -1 40.4151  7.5051   7
 -11   7   1 44.2216  7.8463   1
  11   7  -1 37.6646 11.3780   4
  11   7  -1 48.7168 10.0073   6
  10  -7  -1 30.4525  3.4214   5
  10  -7  -1 19.3052  7.1353   3
 -10  -7   1 17.4232  6.7078   2
 -10  -7   1 32.2490  6.6296   1
  10  -7  -1 35.6097 11.5399   4
 -10   7   1 30.9255  6.6982   1
  10   7  -1 39.3830  6.7312   7
  10   7  -1 49.6106  8.1501   4
  10   7  -1 38.2207  6.8846   6
   9  -7  -1 130.746   9.450   5
   9  -7  -1 134.141  11.454   4
   9  -7  -1 115.154  10.126   3
  -9  -7   1 114.981  12.197   2
  -9  -7   1 147.635   9.208   1
  -9  -7   1 119.300  13.268   4
  -9   7   1 148.368  11.137   1
   9   7  -1 110.528  10.036   5
  -9   7   1 106.166  10.052   5
   9   7  -1 134.928  10.722   4
   9   7  -1 130.664  10.122   6
   9   7  -1 124.022   9.556   7
   8  -7  -1 181.755  11.970   5
   8  -7  -1 187.822  13.011   4
  -8  -7   1 164.435  14.772   4
  -8  -7   1 177.591  11.887   1
   8  -7  -1 149.069  12.567   1
  -8  -7   1 171.605  14.488   2
   8   7  -1 174.858  12.770   7
  -8   7   1 185.119  13.260   1
   8   7  -1 166.616  12.813   4
   8   7  -1 186.103  11.654   6
   8   7  -1 182.080  12.061   5
  -8   7   1 149.932  12.813   5
  -7  -7   1 60.0325  5.1946   5
   7  -7  -1 59.4077  5.2603   5
  -7  -7   1 66.7999  5.0853   1
   7  -7  -1 49.7300  6.4721   1
   7  -7  -1 60.8525  5.6353   4
  -7  -7   1 56.7199  6.2640   2
  -7  -7   1 49.3879  6.6811   4
  -7   7   1 48.3687  5.1000   3
   7   7  -1 50.4267  4.7312   6
  -7   7   1 54.9936  5.3289   5
   7   7  -1 43.4549  4.5300   5
   7   7  -1 40.1651  7.7659   1
   7   7  -1 44.2966  4.9146   7
   7   7  -1 45.3195  5.3713   4
  -7   7   1 50.6023  4.9441   1
  -6  -7   1 45.8715  4.9713   5
  -6  -7   1 38.9712  4.3353   1
  -6  -7   1 38.7891  7.4518   6
  -6  -7   1 39.9372  4.6364   4
   6  -7  -1 39.5802  3.8136   5
   6  -7  -1 40.8382  4.6886   1
   6  -7  -1 40.9363  4.9545   4
   6   7  -1 42.0375  5.1773   1
   6   7  -1 35.5827  4.1467   5
  -6   7   1 40.4587  4.1135   5
   6   7  -1 40.4282  4.3942   4
  -6   7   1 32.5720  5.0321   4
   6   7  -1 44.0102  4.3670   6
   6   7  -1 40.1743  3.2702   7
  -6   7   1 45.2838  5.0468   1
  -6   7   1 37.2097  3.6146   3
   5  -7  -1 2183.07  136.81   1
  -5  -7   1 2136.27  133.18   7
   5  -7  -1 2186.47  133.83   5
  -5  -7   1 2093.54  131.95   1
  -5  -7   1 2114.41  132.88   6
  -5  -7   1 2134.59  132.06   5
  -5  -7   1 2107.22  132.78   4
   5  -7  -1 2071.03  131.28   4
  -5   7   1 2028.12  134.90   4
  -5   7   1 2252.86  132.37   5
   5   7  -1 2090.19  148.27   5
  -5   7   1 2031.57  139.22   3
   5   7  -1 2052.49  122.44   6
   5   7  -1 1975.40  139.54   7
   5   7  -1 2139.74  145.91   1
  -5   7   1 2114.66  132.12   1
   4  -7  -1 381.471  23.918   4
  -4  -7   1 376.917  25.306   4
  -4  -7   1 374.536  23.516   5
   4  -7  -1 359.523  22.713   6
   4  -7  -1 364.251  23.214   5
  -4  -7   1 384.137  23.093   7
   4  -7  -1 352.911  23.984   1
  -4  -7   1 365.467  23.120   1
  -4  -7   1 401.228  22.645   6
   4   7  -1 365.237  25.911   1
   4   7  -1 407.927  23.579   5
  -4   7   1 376.592  24.254   5
   4   7  -1 363.479  22.789   7
  -4   7   1 366.735  24.179   3
   4   7  -1 366.997  22.016   6
  -4   7   1 368.205  23.304   1
   3  -7  -1 60.3380  4.6160   1
  -3  -7   1 61.8053  4.9013   5
  -3  -7   1 59.3095  3.9287   7
  -3  -7   1 55.4911  4.8676   1
   3  -7  -1 58.4803  4.6726   5
  -3  -7   1 58.0010  4.7871   6
   3  -7  -1 52.1531  5.4461   6
   3  -7  -1 54.6207  4.7814   4
  -3  -7   1 57.0336  5.0813   4
   3   7  -1 61.8014  3.9121   7
  -3   7   1 66.8173  5.1164   3
  -3   7   1 63.4105  4.7390   5
   3   7  -1 66.4506  4.4841   6
  -3   7   1 61.3712  4.7764   1
   3   7  -1 63.3286  5.1556   1
   3   7  -1 57.5408  5.4086   5
   2  -7  -1 296.760  17.838   7
  -2  -7   1 294.415  18.404   1
  -2  -7   1 296.429  18.051   7
  -2  -7   1 317.679  18.101   6
   2  -7  -1 304.954  17.573   6
  -2  -7   1 304.389  18.788   4
   2  -7  -1 293.168  18.549   5
  -2  -7   1 300.214  18.450   5
   2  -7  -1 277.786  18.457   4
   2  -7  -1 321.808  18.469   1
  -2   7   1 306.218  19.357   1
  -2   7   1 280.283  18.639   1
   2   7  -1 286.305  17.791   7
   2   7  -1 276.531  17.624   6
   2   7  -1 284.378  18.231   5
   2   7  -1 283.360  18.529   1
  -2   7   1 291.098  18.911   5
  -1  -7   1 2574.10  166.21   5
  -1  -7   1 2690.35  159.17   6
  -1  -7   1 2693.25  164.37   7
   1  -7  -1 2517.51  164.33   5
   1  -7  -1 2644.99  162.23   7
   1  -7  -1 2701.14  159.13   6
   1   7  -1 2828.49  164.66   5
   1   7  -1 2784.71  166.98   1
  -1   7   1 2791.48  166.74   1
  -1   7   1 2788.30  159.60   6
  -1   7   1 2746.06  166.47   1
   1   7  -1 2752.52  166.04   1
  -1   7   1 2752.29  168.20   5
   1   7  -1 2713.87  157.38   6
   0  -7  -1 347.337  21.231   5
   0  -7  -1 356.937  20.646   7
   0  -7   1 350.926  20.135   6
   0  -7   1 329.534  21.403   4
   0  -7   1 341.003  21.119   5
   0  -7  -1 357.722  20.170   6
   0  -7   1 356.851  20.661   7
   0   7   1 319.720  21.379   1
   0   7  -1 336.723  20.043   6
   0   7  -1 351.618  21.492   5
   0   7   1 320.251  21.040   1
   0   7  -1 331.412  21.357   1
   0   7  -1 354.232  21.925   1
   0   7   1 343.719  21.684   5
   0   7   1 346.639  22.081   6
   1  -7   1 971.188  58.085   1
   1  -7   1 974.424  55.232   6
  -1  -7  -1 946.595  57.583   1
   1  -7   1 933.618  57.365   5
  -1  -7  -1 932.425  58.001   5
  -1  -7  -1 1037.04   58.15   7
  -1  -7  -1 971.951  56.447   6
   1  -7   1 916.154  58.401   4
   1   7   1 913.436  55.750   7
   1   7   1 926.613  58.340   5
   1   7   1 924.878  58.460   1
  -1   7  -1 935.868  55.259   6
  -1   7  -1 913.578  57.368   1
   1   7   1 906.760  54.377   6
  -1   7  -1 931.887  58.040   5
   2  -7   1 601.650  38.334   4
  -2  -7  -1 631.048  36.677   6
   2  -7   1 607.089  36.363   6
  -2  -7  -1 607.903  38.002   5
  -2  -7  -1 636.842  38.453   7
   2  -7   1 640.747  38.371   1
  -2  -7  -1 616.271  37.964   1
   2  -7   1 584.001  38.099   5
  -2   7  -1 615.289  38.470   1
   2   7   1 612.641  39.680   5
  -2   7  -1 664.682  39.941   5
   2   7   1 597.761  37.168   7
   2   7   1 628.803  38.744   6
   2   7   1 642.939  38.768   1
   3  -7   1 745.398  47.553   4
  -3  -7  -1 754.979  51.567   4
   3  -7   1 767.327  48.997   5
  -3  -7  -1 747.303  47.113   5
  -3  -7  -1 774.790  47.557   7
   3  -7   1 760.699  45.439   6
   3  -7   1 740.279  48.109   1
  -3  -7  -1 768.377  47.183   6
  -3  -7  -1 736.679  47.221   1
   3   7   1 799.520  48.718   5
  -3   7  -1 815.916  47.794   5
   3   7   1 794.295  49.341   1
   3   7   1 767.323  44.620   6
  -3   7  -1 767.459  47.664   4
   3   7   1 778.303  47.623   7
  -3   7  -1 793.601  47.360   1
   4  -7   1 200.308  14.358   4
   4  -7   1 210.142  13.101   6
  -4  -7  -1 202.231  13.765   1
  -4  -7  -1 222.289  13.912   6
   4  -7   1 197.093  13.793   1
  -4  -7  -1 211.191  14.307   4
   4  -7   1 204.934  13.479   5
  -4  -7  -1 208.341  13.436   5
  -4  -7  -1 215.497  13.984   7
  -4   7  -1 227.932  14.170   1
   4   7   1 208.824  15.173   1
   4   7   1 204.677  13.244   7
  -4   7  -1 220.661  13.661   4
   4   7   1 225.274  13.369   6
   4   7   1 220.144  14.791   5
  -4   7  -1 232.140  13.957   3
  -4   7  -1 216.684  13.693   5
  -5  -7  -1 130.965   9.560   7
   5  -7   1 146.381   9.763   4
  -5  -7  -1 139.234  11.090   4
  -5  -7  -1 155.148  10.853   1
  -5  -7  -1 150.177  10.321   6
   5  -7   1 141.753   9.405   5
  -5  -7  -1 150.701   9.381   5
   5  -7   1 159.232  10.205   1
   5   7   1 142.954  10.601   6
  -5   7  -1 132.414   9.781   4
  -5   7  -1 132.421   9.348   3
   5   7   1 141.598   9.677   7
  -5   7  -1 143.676   9.541   1
   5   7   1 140.955   9.959   5
   5   7   1 143.840  10.646   1
  -5   7  -1 135.224   9.605   5
   6  -7   1 267.818  18.179   4
   6  -7   1 260.635  18.083   1
  -6  -7  -1 278.135  16.833   5
   6  -7   1 260.725  18.130   5
  -6  -7  -1 271.216  19.364   7
  -6  -7  -1 283.569  17.505   1
  -6  -7  -1 276.148  20.462   4
  -6  -7  -1 266.955  18.636   6
   6   7   1 269.182  18.834   5
   6   7   1 287.153  17.352   7
   6   7   1 270.336  16.150   6
  -6   7  -1 265.082  18.349   5
  -6   7  -1 273.211  18.268   3
  -6   7  -1 280.556  19.152   1
  -6   7  -1 259.128  18.069   4
   6   7   1 271.295  19.674   1
   7  -7   1 466.397  28.677   1
   7  -7   1 450.370  29.460   4
   7  -7   1 467.934  30.347   5
  -7  -7  -1 450.503  27.579   1
  -7  -7  -1 435.566  33.519   4
  -7  -7  -1 450.065  28.606   5
   7   7   1 415.759  29.009   7
   7   7   1 422.009  26.325   6
  -7   7  -1 409.251  29.876   4
  -7   7  -1 438.114  31.008   3
  -7   7  -1 397.900  30.298   5
   7   7   1 419.874  29.782   4
  -7   7  -1 444.837  29.742   1
   7   7   1 453.209  28.235   5
  -8  -7  -1 40.8459  5.7149   2
  -8  -7  -1 43.5697  4.6941   5
   8  -7   1 51.6463  7.4437   4
  -8  -7  -1 52.7501  7.8169   1
  -8  -7  -1 23.1805  9.6396   4
  -8   7  -1 53.7990  6.3967   1
  -8   7  -1 46.5400  5.3786   5
   8   7   1 64.5646  6.0674   7
   8   7   1 48.7467  6.3938   4
   8   7   1 41.1608  7.0765   6
   8   7   1 45.7223  5.1614   5
  -9  -7  -1 20.5831  4.3458   1
   9  -7   1 14.5768  6.0216   4
  -9  -7  -1 14.4641  4.4832   2
  -9  -7  -1 16.0261  3.1225   5
   9   7   1 10.6058  6.6812   7
  -9   7  -1 18.1158  5.3594   1
   9   7   1 9.76559 4.63411   5
   9   7   1 10.9006  4.7712   6
   9   7   1 12.5904  5.8800   4
  -9   7  -1 6.78752 3.30006   5
 -10  -7  -1 8.35910 6.92273   1
  10  -7   1 15.4457  8.4896   4
  10   7   1 8.12342 9.23928   6
 -10   7  -1 8.34353 6.45418   1
  10   7   1 8.84728 5.84571   7
  10   7   1 28.1610  8.2813   4
 -11  -7  -1 18.0992  6.7745   1
  11  -7   1 17.7550  9.6731   4
  11   7   1 27.8931  7.0222   4
  11   7   1  5.1063 11.6165   6
  11   7   1 23.5017  6.2737   7
 -11   7  -1 19.1142  7.4989   1
  12  -7   1  7.6730 10.7558   4
 -12  -7  -1 12.8652  9.1934   1
  12   7   1 19.1560  6.7760   4
  12   7   1 12.3709  7.6862   7
  12   7   1 -6.4278 13.6862   6
 -12   7  -1 9.71509 9.24924   1
  13  -7   1 -25.509  17.813   4
 -13  -7  -1 -2.4362  9.8371   1
  13   7   1 4.93859 7.09821   7
 -13   7  -1  4.7986 13.5606   1
  13   7   1  1.1007 11.2977   6
  13   7   1  9.3006 14.9104   4
 -13  -8   1 -1.9388  9.4751   1
 -13   8   1 -1.9599  8.8714   1
  13   8  -1 2.69921 9.44155   4
 -12  -8   1 10.4326 10.5151   1
  12  -8  -1 -6.7316 15.1963   4
 -12   8   1 11.5693  8.8145   1
  12   8  -1 4.84344 7.73617   7
  12   8  -1 6.47676 9.63341   6
  12   8  -1 17.4114  7.5479   4
  11  -8  -1 4.96789 8.53625   4
 -11  -8   1 -4.4770  8.7878   1
 -11   8   1 2.48736 5.80354   1
  11   8  -1 0.29948 6.92935   4
  11   8  -1 -9.2073  9.0457   6
  11   8  -1 2.21730 5.12878   7
  10  -8  -1 11.8067  7.6123   4
 -10  -8   1 8.69361 5.53184   1
  10   8  -1 -7.1832  6.6757   6
  10   8  -1 9.43246 4.88999   7
  10   8  -1 5.66853 6.37744   4
 -10   8   1 13.6649 10.6661   1
  -9  -8   1 70.6663 10.6098   2
  -9  -8   1 107.336   8.172   1
   9  -8  -1 97.9563  8.9363   4
   9  -8  -1 104.769   7.539   5
  -9  -8   1 75.1073 11.8810   4
   9   8  -1 103.713   8.975   6
  -9   8   1 76.2792  8.0219   5
  -9   8   1 89.5345  8.5718   1
   9   8  -1 83.3480  9.1966   4
   9   8  -1 95.6303  7.9706   5
   9   8  -1 94.5527  7.9589   7
   8  -8  -1 108.549   7.348   5
   8  -8  -1 79.7405  8.3039   1
  -8  -8   1 77.3434  9.5550   2
  -8  -8   1 96.5044  7.5170   1
   8  -8  -1 97.5495  8.5734   4
  -8  -8   1 62.4865  8.7593   4
   8   8  -1 96.5282  7.5556   6
  -8   8   1 76.5285  7.4382   5
  -8   8   1 95.3064  8.0658   1
   8   8  -1 85.6546  7.9920   4
  -8   8   1 87.0240  7.3166   3
   8   8  -1 87.9868  7.8930   5
   8   8  -1 107.624   7.878   7
  -7  -8   1 88.1275 12.2325   2
  -7  -8   1 106.067   7.400   5
   7  -8  -1 105.422   8.741   4
  -7  -8   1 72.0660 10.0452   4
   7  -8  -1 98.8920  7.7355   5
   7  -8  -1 101.933   8.354   1
  -7  -8   1 112.194   8.138   1
  -7   8   1 98.4299  8.1126   5
  -7   8   1 101.358   7.767   1
   7   8  -1 105.337   7.779   7
   7   8  -1 96.6140  8.1441   5
   7   8  -1 105.772   7.295   6
   7   8  -1 116.104   8.365   4
  -7   8   1 99.9562  7.6156   3
   6  -8  -1 54.5233  5.1154   5
   6  -8  -1 56.4705  5.9880   4
  -6  -8   1 51.8025  7.9783   4
   6  -8  -1 52.2641  6.5385   1
  -6  -8   1 53.4551  6.3166   6
  -6  -8   1 67.4103  5.3775   1
  -6  -8   1 66.3502  5.0121   5
   6   8  -1 59.5659  4.2861   7
   6   8  -1 51.9938  6.7203   1
   6   8  -1 56.4797  5.0860   5
   6   8  -1 70.1143  6.9807   6
  -6   8   1 58.5137  7.9930   4
  -6   8   1 56.2354  5.5910   3
  -6   8   1 61.4015  5.1339   1
  -6   8   1 54.4460  5.9347   5
  -5  -8   1 199.118  12.752   5
  -5  -8   1 186.878  13.445   6
   5  -8  -1 194.065  12.910   6
   5  -8  -1 192.019  13.006   5
   5  -8  -1 183.055  13.935   1
  -5  -8   1 205.191  13.198   7
  -5  -8   1 202.327  13.059   1
  -5  -8   1 197.307  13.949   4
   5  -8  -1 197.409  18.952   4
  -5   8   1 207.927  13.961   3
  -5   8   1 200.566  13.521   1
   5   8  -1 210.224  13.573   6
   5   8  -1 220.682  12.781   7
   5   8  -1 198.330  14.586   1
  -5   8   1 210.893  13.736   5
   5   8  -1 208.626  14.277   5
  -4  -8   1 33.3825  6.9595   6
   4  -8  -1 35.3568  3.9450   5
   4  -8  -1 36.9316  3.9497   1
   4  -8  -1 30.6620  5.0338   6
  -4  -8   1 39.9597  3.1507   7
  -4  -8   1 36.8384  3.8709   1
  -4  -8   1 39.6075  4.2282   4
   4  -8  -1 37.6962  4.5374   4
  -4  -8   1 43.2712  3.8795   5
  -4   8   1 40.6648  4.0840   3
   4   8  -1 30.8995  4.7251   6
   4   8  -1 38.9022  2.7999   7
   4   8  -1 47.3229  5.3575   5
  -4   8   1 43.2263  5.2036   1
   4   8  -1 39.9409  4.4580   1
  -4   8   1 36.5731  4.1840   5
  -3  -8   1 664.207  42.455   7
   3  -8  -1 615.819  41.450   4
  -3  -8   1 643.289  40.076   6
  -3  -8   1 624.800  40.374   5
   3  -8  -1 622.708  41.995   1
   3  -8  -1 610.753  40.750   6
  -3  -8   1 623.177  40.720   1
  -3  -8   1 690.818  42.990   4
   3  -8  -1 636.573  40.520   5
   3   8  -1 734.090  44.564   5
  -3   8   1 720.917  43.986   3
   3   8  -1 689.004  38.867   6
   3   8  -1 674.385  43.418   1
   3   8  -1 704.357  40.377   7
  -3   8   1 687.687  41.792   1
  -3   8   1 729.281  42.771   5
  -2  -8   1 410.095  25.215   1
  -2  -8   1 384.504  23.672   5
  -2  -8   1 397.247  23.787   7
   2  -8  -1 386.319  23.951   5
   2  -8  -1 385.382  23.913   4
   2  -8  -1 394.616  23.171   6
  -2  -8   1 400.298  23.541   6
   2  -8  -1 406.648  24.095   7
   2   8  -1 371.454  22.756   7
   2   8  -1 369.081  24.072   5
   2   8  -1 369.954  22.421   6
   2   8  -1 363.143  24.540   1
  -2   8   1 355.304  24.032   1
  -2   8   1 366.668  23.655   1
  -2   8   1 388.962  24.376   5
   1  -8  -1 500.169  31.089   5
  -1  -8   1 508.174  30.674   6
   1  -8  -1 514.380  30.432   6
  -1  -8   1 506.150  31.345   5
  -1  -8   1 540.658  31.282   7
   1  -8  -1 530.960  30.510   7
  -1   8   1 503.188  32.086   1
  -1   8   1 506.909  32.015   5
   1   8  -1 492.592  31.602   1
   1   8  -1 512.995  29.845   6
  -1   8   1 519.032  30.134   6
   1   8  -1 504.205  31.774   1
  -1   8   1 502.678  31.666   1
   1   8  -1 507.330  31.583   5
   0  -8   1 552.050  33.663   5
   0  -8   1 593.246  33.948   6
   0  -8   1 582.143  35.606   4
   0  -8  -1 618.591  34.196   7
   0  -8   1 627.708  33.657   7
   0  -8  -1 554.306  33.973   5
   0  -8  -1 584.842  33.220   6
   0   8  -1 515.933  33.855   1
   0   8  -1 522.658  34.258   1
   0   8  -1 533.759  34.424   5
   0   8  -1 529.779  32.001   6
   0   8   1 534.841  33.754   1
   0   8   1 495.536  34.614   1
   0   8   1 520.730  34.831   5
   0   8   1 530.047  32.000   6
  -1  -8  -1 354.798  23.270   1
   1  -8   1 348.473  23.793   1
  -1  -8  -1 403.638  23.487   6
   1  -8   1 358.499  23.437   4
  -1  -8  -1 374.765  23.397   5
  -1  -8  -1 408.914  23.390   7
   1  -8   1 389.619  23.478   5
   1  -8   1 391.702  22.980   7
   1  -8   1 404.729  23.008   6
  -1   8  -1 346.273  23.240   1
   1   8   1 372.440  24.093   5
  -1   8  -1 389.187  22.344   6
   1   8   1 383.849  22.666   7
   1   8   1 352.835  24.065   1
   1   8   1 382.202  22.041   6
  -1   8  -1 345.756  23.706   1
  -1   8  -1 374.278  23.812   5
   2  -8   1 92.8804  7.6177   4
   2  -8   1 103.181   8.650   5
  -2  -8  -1 94.5493  7.5230   6
  -2  -8  -1 99.9539  7.5591   1
  -2  -8  -1 96.7881  7.6415   7
  -2  -8  -1 102.102   7.225   5
   2  -8   1 111.233   7.383   1
   2  -8   1 114.174   7.701   6
   2   8   1 111.596   7.864   5
   2   8   1 121.284   7.698   6
  -2   8  -1 114.523   7.488   5
   2   8   1 108.868   7.693   1
   2   8   1 119.504   7.177   7
  -2   8  -1 119.482   7.483   1
   3  -8   1 424.332  25.362   1
  -3  -8  -1 417.102  24.997   5
  -3  -8  -1 398.118  26.661   6
   3  -8   1 397.173  25.659   4
   3  -8   1 386.515  24.793   6
  -3  -8  -1 400.436  27.819   4
   3  -8   1 417.262  26.473   5
  -3  -8  -1 395.836  25.637   7
  -3  -8  -1 406.377  25.120   1
   3   8   1 399.748  23.974   6
  -3   8  -1 404.904  25.514   5
   3   8   1 436.773  27.860   1
   3   8   1 393.983  24.808   7
   3   8   1 419.981  26.104   5
  -3   8  -1 397.360  25.717   1
  -4  -8  -1 103.599   7.102   7
   4  -8   1 96.7659  6.5438   6
  -4  -8  -1 96.1710  6.6554   5
  -4  -8  -1 102.015   7.947   1
  -4  -8  -1 92.0430  8.1748   6
   4  -8   1 96.1691  7.6740   1
   4  -8   1 95.8418  7.1236   4
  -4  -8  -1 97.1585  7.1791   4
   4  -8   1 103.640   7.437   5
  -4   8  -1 84.2084  6.9142   5
   4   8   1 89.2758  6.5402   7
  -4   8  -1 93.3685  6.3774   3
   4   8   1 93.9417  7.5248   6
  -4   8  -1 93.9575  7.1957   1
   4   8   1 78.8119  6.9086   1
  -4   8  -1 80.5997  7.3342   4
   4   8   1 78.1211  6.6219   5
   5  -8   1 577.586  36.648   6
  -5  -8  -1 600.746  41.894   4
  -5  -8  -1 605.607  39.055   7
   5  -8   1 591.089  38.819   5
  -5  -8  -1 580.973  36.204   1
  -5  -8  -1 596.882  36.327   5
  -5  -8  -1 594.314  38.390   6
   5  -8   1 574.395  38.121   1
   5  -8   1 600.405  39.380   4
  -5   8  -1 574.956  42.206   3
  -5   8  -1 579.675  38.348   1
   5   8   1 596.370  43.082   5
  -5   8  -1 625.883  38.304   5
   5   8   1 578.126  40.608   1
   5   8   1 576.817  36.441   7
   5   8   1 593.190  34.830   6
  -5   8  -1 550.544  37.602   4
   6  -8   1 174.272  11.402   5
  -6  -8  -1 168.230  12.455   6
  -6  -8  -1 167.590  10.852   1
  -6  -8  -1 174.512  10.934   5
  -6  -8  -1 159.430  13.390   4
  -6  -8  -1 166.294  12.778   7
   6  -8   1 160.432  12.151   1
   6  -8   1 166.807  12.600   4
  -6   8  -1 166.877  10.952   3
   6   8   1 161.219  10.707   6
  -6   8  -1 163.872  11.367   1
   6   8   1 148.827  13.194   1
  -6   8  -1 141.915  12.642   4
   6   8   1 165.297  11.183   7
  -6   8  -1 161.336  12.292   5
   6   8   1 152.732  11.579   5
   7  -8   1 71.9869  6.5297   5
   7  -8   1 102.994   9.497   4
  -7  -8  -1 65.8396  8.9326   4
  -7  -8  -1 86.5867  7.2597   1
  -7  -8  -1 74.9248  6.1498   5
  -7  -8  -1 79.6004  8.4608   7
   7   8   1 91.2448  7.1411   6
   7   8   1 86.5738  6.5734   5
  -7   8  -1 78.1177  6.8410   5
   7   8   1 78.9656  7.3576   7
  -7   8  -1 81.7953  7.3251   1
  -7   8  -1 79.8996  6.2015   3
   8  -8   1 48.0803  4.3131   5
  -8  -8  -1 48.2639  6.3501   2
  -8  -8  -1 41.0662 10.6455   4
  -8  -8  -1 39.2410  5.2212   5
  -8  -8  -1 43.1725  7.2726   1
   8  -8   1 52.0342  5.5321   4
   8   8   1 39.4439  4.8930   5
   8   8   1 41.4983  5.3562   4
  -8   8  -1 36.3429  4.5157   5
  -8   8  -1 37.6712  6.0326   1
   8   8   1 50.6991  5.6839   6
   8   8   1 42.2485  5.6344   7
   9  -8   1 13.6164  6.5352   4
  -9  -8  -1 20.8709  6.5230   1
  -9  -8  -1 10.4238  4.9394   2
  -9  -8  -1 14.5604  4.1723   5
   9   8   1 -0.7467  8.2348   4
  -9   8  -1 11.3280  7.2608   1
   9   8   1 16.9192  6.9050   7
   9   8   1 7.52981 3.90254   5
  -9   8  -1 9.05542 4.67097   5
   9   8   1 9.14511 6.32779   6
  10  -8   1 -7.1037 11.0001   4
 -10  -8  -1 6.21965 6.88342   1
  10   8   1 2.17315 6.47176   4
  10   8   1 12.9046 10.4000   6
 -10   8  -1 0.78806 7.01593   1
  10   8   1 2.35104 7.28391   7
 -11  -8  -1 34.3381  8.0585   1
  11  -8   1 19.2883 10.5357   4
 -11   8  -1 23.6687  9.7280   1
  11   8   1 25.9090  7.5581   7
  11   8   1 30.9278  8.2250   6
  11   8   1 14.7916 10.9833   4
  12  -8   1 -1.2180 16.2989   4
 -12  -8  -1 7.11191 8.70554   1
  12   8   1 -0.0804  9.3012   4
  12   8   1 5.58878 7.91102   7
  12   8   1 3.79041 9.73287   6
 -12   8  -1 -1.2080  9.7513   1
 -13  -8  -1 -6.0951 10.8497   1
 -13   8  -1  8.6579 10.4146   1
  13   8   1 11.3558 11.0821   4
  13   8   1 9.06383 9.00306   7
  12  -9  -1  1.0836 10.6044   4
 -12  -9   1 -6.3536  8.7506   1
  12   9  -1  5.7166 10.0315   6
  12   9  -1 -3.4809  8.7211   4
 -12   9   1 -10.729  11.828   1
  11  -9  -1 24.9052 10.3555   4
 -11  -9   1 43.7958  7.4297   1
  11   9  -1 27.6814  7.3450   7
  11   9  -1 21.8704  7.7262   4
 -11   9   1 50.2180  7.4236   1
  11   9  -1 32.7232  9.3381   6
  10  -9  -1 90.1213 13.4911   4
 -10  -9   1 117.500  10.618   1
  10   9  -1 76.7906  9.4887   4
  10   9  -1 111.263  11.985   6
 -10   9   1 96.2759 10.2540   1
  10   9  -1 90.1972  8.8511   7
  -9  -9   1 32.3597  8.6888   4
   9  -9  -1 59.7613  7.9764   4
  -9  -9   1 56.7567  6.8120   1
   9  -9  -1 64.4763  6.2308   5
   9   9  -1 56.8008  5.4342   7
  -9   9   1 39.7615  5.9520   5
   9   9  -1 41.7473  7.4558   5
   9   9  -1 56.4710  9.7003   6
  -9   9   1 62.6301  7.2836   1
  -8  -9   1 8.26336 5.68726   4
  -8  -9   1 1.83354 4.07902   5
   8  -9  -1 5.43869 4.77455   5
   8  -9  -1 18.5541  6.2115   4
  -8  -9   1 13.6150  6.5456   1
  -8  -9   1 7.83732 7.35840   2
  -8   9   1 5.06627 5.87310   5
   8   9  -1 20.2845  5.4732   6
  -8   9   1 21.0652  4.1349   1
  -8   9   1 18.0839  4.7237   3
   8   9  -1 13.7785  4.4310   5
   8   9  -1 22.5038  3.7025   7
   7  -9  -1 105.471   9.262   5
  -7  -9   1 90.4267  9.7694   4
   7  -9  -1 97.1383  8.9466   1
   7  -9  -1 129.462  10.741   4
  -7  -9   1 113.497   9.708   1
  -7  -9   1 105.682   8.470   5
  -7   9   1 118.601   9.773   5
   7   9  -1 99.5371  8.8542   5
   7   9  -1 113.197   7.597   7
  -7   9   1 108.714   8.408   3
   7   9  -1 108.810   7.925   6
  -7   9   1 117.375   8.594   1
   6  -9  -1 66.7188  6.2716   5
   6  -9  -1 58.4249  6.4331   4
  -6  -9   1 45.1061  6.2952   4
  -6  -9   1 54.1180  5.7391   1
   6  -9  -1 52.4055  5.8294   1
   6  -9  -1 52.2741  5.2113   6
  -6  -9   1 54.0015  5.0989   5
   6   9  -1 54.1383  5.1696   6
   6   9  -1 52.0209  5.6519   5
  -6   9   1 61.5026  6.9688   5
   6   9  -1 49.9697  4.1637   7
  -6   9   1 47.0586  5.0563   3
  -6   9   1 62.2662  5.6748   1
  -5  -9   1 2128.08  131.37   1
  -5  -9   1 2035.40  138.40   7
   5  -9  -1 2009.63  132.90   6
   5  -9  -1 2100.23  135.04   5
  -5  -9   1 1992.14  140.72   4
  -5  -9   1 2051.76  137.47   6
   5  -9  -1 2132.19  130.59   4
  -5  -9   1 2118.57  130.62   5
   5  -9  -1 2078.86  141.04   1
   5   9  -1 2182.51  136.68   5
   5   9  -1 1995.13  137.80   7
  -5   9   1 2183.02  135.98   1
   5   9  -1 2109.04  122.87   6
  -5   9   1 2080.73  141.04   3
   5   9  -1 2005.49  144.68   1
  -5   9   1 2109.40  140.43   5
  -4  -9   1 10.6194  3.5994   5
  -4  -9   1 9.29684 2.12661   7
   4  -9  -1 8.68255 2.94067   6
  -4  -9   1 7.75832 4.36128   4
  -4  -9   1 8.03465 5.82604   1
  -4  -9   1 8.63816 6.52135   6
   4  -9  -1 6.18200 3.71354   1
   4  -9  -1 15.3698  3.7589   5
   4  -9  -1 12.8760  5.0176   4
   4   9  -1 7.57496 6.78915   1
  -4   9   1 9.30122 5.26844   1
   4   9  -1 9.23721 5.74505   5
  -4   9   1 6.92745 3.95168   5
   4   9  -1 11.8711  3.9639   6
   4   9  -1 11.0162  2.7776   7
  -4   9   1 18.2850  3.2202   3
  -3  -9   1 103.202   7.475   4
   3  -9  -1 99.4354  8.4034   7
   3  -9  -1 87.3459  7.4130   5
   3  -9  -1 87.2596  7.4749   4
  -3  -9   1 98.0621  7.4478   1
  -3  -9   1 99.1504  7.4736   6
   3  -9  -1 84.4585  7.3772   1
  -3  -9   1 100.832   7.256   5
  -3  -9   1 111.211   6.991   7
   3  -9  -1 88.9906  7.3238   6
  -3   9   1 121.260   7.540   3
   3   9  -1 106.512   6.575   7
  -3   9   1 100.890   8.308   1
   3   9  -1 107.935   7.292   6
   3   9  -1 107.665   7.852   1
  -3   9   1 110.593   8.192   1
  -3   9   1 110.744   7.604   5
   3   9  -1 119.516   7.860   5
   2  -9  -1 111.107   8.766   4
  -2  -9   1 117.619   9.387   6
   2  -9  -1 123.460   8.674   6
  -2  -9   1 125.645   8.258   7
  -2  -9   1 116.730   8.662   5
   2  -9  -1 119.667   8.820   7
   2  -9  -1 127.889   9.585   5
   2   9  -1 139.009   9.353   5
  -2   9   1 133.953   9.117   5
   2   9  -1 145.800   8.806   6
  -2   9   1 145.422   8.940   1
   2   9  -1 139.851   9.774   1
  -2   9   1 135.727   9.255   1
   2   9  -1 144.009   8.799   1
  -1  -9   1 2629.22  161.48   5
  -1  -9   1 2851.93  164.68   7
   1  -9  -1 2878.48  161.45   7
   1  -9  -1 2556.20  162.61   5
  -1  -9   1 2771.68  157.30   6
   1  -9  -1 2692.00  166.11   6
  -1   9   1 2621.30  155.58   6
   1   9  -1 2649.19  170.73   1
  -1   9   1 2469.91  173.23   1
   1   9  -1 2637.22  153.18   6
   1   9  -1 2634.19  172.95   5
  -1   9   1 2510.29  161.79   1
  -1   9   1 2646.47  172.27   5
   1   9  -1 2557.32  160.93   1
   0  -9  -1 427.535  26.825   6
   0  -9   1 444.340  27.093   5
   0  -9  -1 431.196  26.552   5
   0  -9  -1 462.118  27.250   7
   0  -9   1 433.489  26.380   6
   0  -9   1 452.321  26.621   7
   0  -9   1 427.123  27.494   4
   0   9   1 424.232  27.839   1
   0   9   1 417.759  25.635   6
   0   9  -1 431.245  27.418   1
   0   9  -1 438.784  28.400   5
   0   9  -1 437.803  25.884   6
   0   9  -1 437.125  27.110   1
   0   9   1 423.648  27.708   5
   0   9   1 452.979  26.796   1
   1  -9   1 679.148  38.769   7
   1  -9   1 629.399  39.111   6
  -1  -9  -1 669.334  40.334   1
   1  -9   1 630.216  39.351   5
  -1  -9  -1 713.850  39.156   7
   1  -9   1 641.918  40.026   4
  -1  -9  -1 654.534  40.414   6
  -1  -9  -1 673.042  42.049   5
   1   9   1 617.245  40.617   5
  -1   9  -1 620.303  40.844   5
   1   9   1 593.516  37.850   7
   1   9   1 625.836  41.727   1
  -1   9  -1 596.739  40.652   1
   1   9   1 647.741  40.412   6
  -1   9  -1 645.192  39.469   1
  -1   9  -1 620.871  37.742   6
  -2  -9  -1 352.332  21.817   5
   2  -9   1 355.810  21.928   5
   2  -9   1 346.764  22.477   4
  -2  -9  -1 338.166  21.565   6
   2  -9   1 374.521  22.980   1
   2  -9   1 350.874  21.170   6
  -2  -9  -1 391.329  22.691   1
  -2  -9  -1 347.398  21.528   7
   2   9   1 327.962  20.876   6
   2   9   1 334.632  21.259   7
  -2   9  -1 340.163  22.618   5
   2   9   1 332.573  23.646   1
  -2   9  -1 348.721  22.238   1
   2   9   1 370.240  22.814   5
   3  -9   1 2325.88  152.93   1
   3  -9   1 2440.26  149.46   4
  -3  -9  -1 2410.50  145.26   5
  -3  -9  -1 2346.08  144.87   1
   3  -9   1 2400.07  145.36   6
  -3  -9  -1 2455.66  164.61   6
  -3  -9  -1 2445.90  174.39   4
   3  -9   1 2500.05  148.13   5
  -3  -9  -1 2500.69  160.56   7
  -3   9  -1 2315.70  151.14   5
   3   9   1 2193.43  164.93   1
   3   9   1 2222.09  139.65   6
   3   9   1 2395.94  157.47   5
  -3   9  -1 2428.71  149.63   1
   3   9   1 2343.90  142.83   7
   4  -9   1 185.597  13.266   6
  -4  -9  -1 202.462  13.758   5
   4  -9   1 196.453  14.810   1
  -4  -9  -1 196.880  14.684   6
   4  -9   1 214.651  13.929   5
  -4  -9  -1 197.172  14.981   4
  -4  -9  -1 226.648  13.863   1
   4  -9   1 210.150  13.646   4
  -4  -9  -1 218.843  13.619   7
   4   9   1 200.496  17.484   6
   4   9   1 194.209  12.899   7
  -4   9  -1 194.015  14.219   3
   4   9   1 192.413  14.423   5
  -4   9  -1 208.784  13.867   5
   4   9   1 194.323  14.279   1
  -4   9  -1 210.206  19.153   1
   5  -9   1 211.717  15.541   1
  -5  -9  -1 217.851  15.208   6
  -5  -9  -1 241.259  14.741   1
   5  -9   1 216.783  15.293   5
  -5  -9  -1 230.168  17.154   4
   5  -9   1 223.519  17.140   4
  -5  -9  -1 241.518  15.152   7
  -5  -9  -1 238.862  14.793   5
   5  -9   1 209.449  14.895   6
  -5   9  -1 206.849  15.326   4
  -5   9  -1 219.673  16.629   3
  -5   9  -1 241.909  15.419   1
   5   9   1 226.867  13.863   6
   5   9   1 228.031  17.129   5
  -5   9  -1 212.551  16.007   5
   5   9   1 211.181  14.135   7
   5   9   1 218.443  15.843   1
  -6  -9  -1 77.1117  6.4632   1
   6  -9   1 75.4495  6.1953   5
   6  -9   1 70.0644  6.4687   4
  -6  -9  -1 68.4787  6.1940   5
  -6  -9  -1 52.1178  6.6496   7
  -6  -9  -1 58.3951  8.3771   4
  -6   9  -1 73.6864  6.5129   5
  -6   9  -1 70.6682  8.4739   4
  -6   9  -1 65.7150  5.9393   3
  -6   9  -1 83.0307  6.6712   1
   6   9   1 79.7399  7.3268   5
   6   9   1 78.6651  6.8228   6
   6   9   1 81.0045  5.8880   7
  -7  -9  -1 917.846  75.807   4
  -7  -9  -1 968.579  65.524   5
   7  -9   1 988.591  72.884   5
  -7  -9  -1 969.179  72.136   7
   7  -9   1 1005.44   69.99   4
  -7  -9  -1 1003.85   62.92   1
  -7   9  -1 1086.60   73.79   1
   7   9   1 933.399  75.408   5
   7   9   1 1007.09   66.46   7
  -7   9  -1 1025.52   73.60   3
   7   9   1 1057.22   61.40   6
  -7   9  -1 865.317  77.727   5
  -8  -9  -1 29.2471  5.3687   5
  -8  -9  -1 43.9228  7.3705   1
   8  -9   1 42.3880  5.1868   5
   8  -9   1 34.8264  5.2773   4
  -8   9  -1 29.0114  3.2439   3
  -8   9  -1 33.2785  5.3547   1
   8   9   1 34.0606  6.3424   5
  -8   9  -1 25.0749  5.2242   5
   8   9   1 38.1181  5.5588   7
   8   9   1 33.3118  5.7832   6
   9  -9   1 -2.3058  6.7424   4
  -9  -9  -1 -0.5992  6.5414   2
  -9  -9  -1 3.95208 6.08278   1
  -9  -9  -1 7.99102 5.33261   5
   9   9   1 -1.6020  4.2708   7
  -9   9  -1 -7.2256  8.5824   1
  -9   9  -1 1.15796 4.40289   5
   9   9   1 5.00598 6.98440   6
 -10  -9  -1 4.89041 4.28763   5
  10  -9   1 7.50392 7.16748   4
 -10  -9  -1 5.76384 7.10549   1
 -10   9  -1 5.29080 5.79684   1
  10   9   1 3.52379 4.87560   7
  10   9   1  3.1469 10.0575   6
 -11  -9  -1 51.1760  8.4868   1
  11  -9   1 63.8613 14.2902   4
  11   9   1 18.8864  9.7663   4
  11   9   1 53.4665 10.2535   6
 -11   9  -1 66.6293 13.8753   1
  11   9   1 48.9876  6.4994   7
  12  -9   1 -2.8306 12.4624   4
 -12  -9  -1 -2.6122 11.3547   1
  12   9   1  5.0389 10.3280   6
  12   9   1  4.8386 10.5377   7
  12   9   1  8.1787 10.3754   4
 -12   9  -1 -1.3746 10.1002   1
  12 -10  -1 -0.3113 17.2250   4
 -12 -10   1 11.5526  9.6619   1
  12  10  -1 -0.9967 16.2151   6
 -12  10   1  4.6257 11.3368   1
 -11 -10   1 0.07953 7.88758   1
  11 -10  -1 14.1402  9.4117   4
 -11  10   1 12.0240 11.1306   1
  11  10  -1 -3.8329  8.9657   6
  10 -10  -1 -8.8970  8.0214   4
 -10 -10   1 -3.0718  6.5575   1
  10  10  -1 -5.3927  5.9952   7
 -10  10   1 -7.5767  7.2027   1
  10  10  -1 0.30958 7.21339   6
   9 -10  -1 29.1102  5.4788   5
   9 -10  -1 25.2694  9.5485   4
  -9 -10   1 21.7229  8.2270   1
  -9  10   1 21.5822  5.3927   3
   9  10  -1 26.7919  6.8148   6
   9  10  -1 21.7825  5.8907   7
  -9  10   1 28.8195  6.8411   1
  -8 -10   1 54.1930 12.2206   4
   8 -10  -1 96.8348  9.1823   4
   8 -10  -1 95.8539  7.3183   5
  -8 -10   1 105.942   8.303   1
  -8 -10   1 94.1357  8.1524   5
   8  10  -1 81.0230  7.8301   6
   8  10  -1 70.0085  7.2548   5
  -8  10   1 59.2743 10.1071   5
  -8  10   1 72.9435  8.2872   1
  -8  10   1 83.8191  7.3687   3
   8  10  -1 97.2849  6.8554   7
   7 -10  -1 203.368  15.200   4
  -7 -10   1 196.229  13.587   1
  -7 -10   1 165.708  15.006   4
   7 -10  -1 196.330  13.381   5
  -7 -10   1 200.253  13.171   5
  -7  10   1 181.974  14.131   3
   7  10  -1 181.171  13.279   7
   7  10  -1 175.445  13.918   5
  -7  10   1 172.138  14.583   5
   7  10  -1 204.470  12.516   6
  -7  10   1 188.951  13.090   1
   6 -10  -1 112.214   8.477   4
   6 -10  -1 116.614   8.333   5
  -6 -10   1 112.875   8.723   5
  -6 -10   1 98.8131  9.1840   4
  -6 -10   1 96.4593  8.2966   7
  -6 -10   1 125.770   9.678   1
   6 -10  -1 110.672   8.639   1
  -6  10   1 128.086   8.648   3
  -6  10   1 103.810   8.568   1
   6  10  -1 104.530   9.239   6
  -6  10   1 99.5130  8.8021   5
   6  10  -1 103.205   7.949   7
   6  10  -1 102.688   9.050   5
  -5 -10   1 57.2481  6.3192   5
   5 -10  -1 52.9719  5.7399   4
   5 -10  -1 52.8469  5.4298   5
   5 -10  -1 46.1245  5.6894   1
  -5 -10   1 51.4250  5.8990   1
   5 -10  -1 55.1905  7.0694   6
  -5 -10   1 50.9433  5.6947   7
  -5 -10   1 49.1142  6.3109   4
  -5  10   1 48.8878  4.8392   3
   5  10  -1 47.4500  3.8293   7
   5  10  -1 46.5683  6.8379   6
  -5  10   1 51.0568  8.0868   5
  -5  10   1 45.4657  4.8353   1
   5  10  -1 42.8742  6.9906   5
  -4 -10   1 20.4562  4.0828   1
  -4 -10   1 21.4003  5.2660   6
  -4 -10   1 22.3286  3.8392   7
   4 -10  -1 27.4641  4.2279   1
  -4 -10   1 27.3187  4.0436   4
   4 -10  -1 20.4536  5.2103   7
   4 -10  -1 33.4449  5.7440   4
   4 -10  -1 26.0053  4.4698   5
   4 -10  -1 19.3030  4.0935   6
  -4 -10   1 16.7924  6.6024   5
   4  10  -1 20.9788  2.5520   7
  -4  10   1 30.9630  7.0536   1
  -4  10   1 23.4506  2.7699   3
   4  10  -1 20.4675  4.9159   5
   4  10  -1 14.3153  5.3963   1
   4  10  -1 17.7615  4.0216   6
  -4  10   1 16.8376  5.1172   5
  -3 -10   1 898.309  49.181   6
   3 -10  -1 847.326  53.260   7
  -3 -10   1 820.393  51.121   5
  -3 -10   1 892.777  54.894   4
   3 -10  -1 788.637  51.476   6
  -3 -10   1 880.629  50.963   7
   3 -10  -1 830.427  51.385   4
  -3 -10   1 842.134  51.804   1
   3 -10  -1 818.681  51.025   5
   3  10  -1 826.081  49.623   6
   3  10  -1 779.616  51.309   7
  -3  10   1 839.472  52.768   1
   3  10  -1 781.364  55.963   5
  -3  10   1 830.983  57.968   3
  -3  10   1 785.847  54.626   1
   3  10  -1 814.500  55.110   1
  -3  10   1 762.065  56.516   5
   2 -10  -1 170.544  12.289   5
  -2 -10   1 160.510  10.697   5
  -2 -10   1 155.005  10.840   6
   2 -10  -1 154.752  11.188   7
   2 -10  -1 146.842  11.143   6
   2 -10  -1 152.697  10.687   4
  -2 -10   1 161.195  10.420   7
   2  10  -1 169.856  10.195   6
  -2  10   1 164.907  12.129   5
   2  10  -1 181.605  10.953   1
  -2  10   1 164.479  12.241   1
   2  10  -1 170.050  12.972   1
   2  10  -1 159.353  11.507   5
  -2  10   1 165.819  10.955   1
  -1 -10   1 432.751  25.584   5
  -1 -10   1 415.199  26.210   6
   1 -10  -1 455.095  26.360   7
   1 -10  -1 421.982  26.376   4
   1 -10  -1 428.059  25.684   5
  -1 -10   1 448.478  25.531   7
   1 -10  -1 427.531  26.049   6
  -1  10   1 403.128  25.669   1
   1  10  -1 401.376  24.417   6
   1  10  -1 408.237  28.138   5
  -1  10   1 391.623  27.514   5
   1  10  -1 378.342  27.850   1
  -1  10   1 399.124  24.851   6
  -1  10   1 398.574  27.146   1
   1  10  -1 408.531  25.765   1
   0 -10   1 340.347  21.537   4
   0 -10   1 340.084  20.991   7
   0 -10  -1 337.960  21.951   7
   0 -10  -1 341.980  21.195   5
   0 -10   1 328.652  21.780   6
   0 -10   1 338.866  20.950   5
   0 -10  -1 346.291  21.821   6
   0  10   1 340.999  20.805   1
   0  10   1 332.612  20.109   6
   0  10  -1 333.971  21.179   1
   0  10  -1 340.398  20.438   6
   0  10   1 326.663  22.779   5
   0  10  -1 323.657  21.884   1
   0  10  -1 329.761  22.487   5
   0  10   1 323.532  22.359   1
  -1 -10  -1 1809.89  104.32   6
  -1 -10  -1 1755.69  110.90   7
   1 -10   1 1650.71  109.87   4
   1 -10   1 1708.49  109.62   7
   1 -10   1 1699.88  106.84   5
  -1 -10  -1 1768.56  109.53   5
   1 -10   1 1693.01  108.47   6
  -1  10  -1 1740.27  117.31   1
  -1  10  -1 1735.06  107.74   1
   1  10   1 1721.18  100.92   6
  -1  10  -1 1699.74  117.53   5
   1  10   1 1735.55  113.21   5
  -1  10  -1 1735.28  103.13   6
   1  10   1 1728.93  105.78   1
   1  10   1 1705.31  115.82   1
  -2 -10  -1 85.0550  5.9738   7
  -2 -10  -1 74.6216  7.8584   6
  -2 -10  -1 86.2408  6.6848   1
   2 -10   1 79.5200  7.1277   5
   2 -10   1 87.4865  6.8367   1
  -2 -10  -1 92.4088  5.8663   5
   2 -10   1 84.4309  7.1145   7
   2 -10   1 82.8618  5.9960   4
   2 -10   1 70.9375  6.9240   6
  -2  10  -1 75.6974  6.9742   1
   2  10   1 80.4144  5.8302   7
  -2  10  -1 88.8102  8.2350   1
   2  10   1 66.0554  7.3584   5
   2  10   1 80.3179  5.9404   6
  -2  10  -1 69.7384  6.4552   5
   2  10   1 64.1676  7.8240   1
   3 -10   1 143.704   9.694   6
  -3 -10  -1 131.366   9.031   5
  -3 -10  -1 121.614  10.253   4
  -3 -10  -1 136.181   9.408   7
   3 -10   1 141.260   9.299   4
  -3 -10  -1 126.542   9.262   6
   3 -10   1 138.079  10.187   1
  -3 -10  -1 141.111  10.360   1
   3 -10   1 130.309   9.112   5
  -3  10  -1 127.398   8.967   1
   3  10   1 122.056   9.650   5
   3  10   1 115.806  10.188   1
   3  10   1 128.205   8.444   7
  -3  10  -1 125.957  10.644   5
   3  10   1 122.229   9.288   6
   4 -10   1 83.5168  6.6760   4
  -4 -10  -1 68.9513  7.5673   6
  -4 -10  -1 86.8228  8.1580   1
  -4 -10  -1 95.0211  7.4905   5
   4 -10   1 77.3380  7.3391   1
   4 -10   1 74.9715  7.4541   6
  -4 -10  -1 89.1103  8.5878   4
   4 -10   1 77.2376  6.4743   5
  -4 -10  -1 89.4517  6.8615   7
   4  10   1 76.2060  6.3850   6
  -4  10  -1 74.7356  8.5303   5
   4  10   1 72.5857  9.2381   1
   4  10   1 88.7562  6.3396   7
  -4  10  -1 81.8130  6.9709   1
   4  10   1 76.3180  7.3069   5
  -4  10  -1 82.1813  7.6422   3
  -5 -10  -1 534.698  32.236   5
  -5 -10  -1 535.744  34.176   7
   5 -10   1 512.848  34.911   5
  -5 -10  -1 491.630  36.545   4
   5 -10   1 523.802  35.431   4
  -5 -10  -1 511.198  32.330   1
  -5  10  -1 541.952  35.710   1
   5  10   1 497.389  33.865   7
  -5  10  -1 491.696  39.866   3
   5  10   1 516.253  38.040   5
   5  10   1 539.945  30.996   6
  -5  10  -1 481.518  35.936   5
   6 -10   1 65.1405  6.6373   4
  -6 -10  -1 60.2376 10.2993   4
   6 -10   1 68.8581  5.7308   5
  -6 -10  -1 64.7832  7.6719   1
  -6 -10  -1 65.9052  7.6100   7
  -6 -10  -1 67.7223  7.0710   5
  -6  10  -1 55.6808  5.3182   3
   6  10   1 74.0004  7.7194   6
   6  10   1 63.5884  5.7245   7
  -6  10  -1 54.5807  8.1946   5
  -6  10  -1 64.4790  6.6042   1
   6  10   1 51.2733  7.8829   5
  -7 -10  -1 4.01869 8.61084   4
   7 -10   1 14.5844  3.4606   5
  -7 -10  -1 9.37742 4.74892   1
  -7 -10  -1 8.13287 5.97237   5
  -7 -10  -1 -1.4763  5.9416   7
   7 -10   1 12.8082  5.5837   4
  -7  10  -1 14.2924  3.6590   3
   7  10   1 13.0219  4.6036   5
  -7  10  -1 16.3948  4.9616   1
  -7  10  -1 17.7003  7.0074   5
   7  10   1 17.2609  3.4999   7
   7  10   1 18.2840  4.8933   6
  -8 -10  -1 -0.6699  5.5004   5
   8 -10   1 3.43594 4.28567   5
   8 -10   1 4.00725 6.45830   4
  -8 -10  -1 1.90250 4.27918   1
   8  10   1 -3.3187  4.7610   5
  -8  10  -1 -3.7453  5.0386   5
   8  10   1 4.10417 5.62708   7
  -8  10  -1 -8.3624  8.5364   1
   8  10   1 0.84565 5.37379   6
  -8  10  -1 -1.8811  2.9359   3
  -9 -10  -1 73.4273 10.6103   5
  -9 -10  -1 126.224  10.160   1
   9 -10   1 115.963  12.197   4
   9  10   1 115.808   9.128   7
  -9  10  -1 114.137  10.516   1
   9  10   1 126.666  10.677   6
 -10 -10  -1 -8.0960  9.3203   1
  10 -10   1 -1.3473 11.6474   4
 -10 -10  -1 9.12523 4.92925   5
  10  10   1 2.26287 5.94556   7
  10  10   1 -8.5794  7.5394   6
 -10  10  -1 -2.1496  7.6782   1
 -11 -10  -1 1.54018 9.95491   1
  11 -10   1 3.61138 9.00531   4
  11  10   1 5.59493 8.97574   6
 -11  10  -1 2.67282 8.26370   1
  11  10   1 2.90551 9.41578   7
 -12 -10  -1 0.05096 9.73457   1
  12 -10   1 -6.6602 26.3769   4
 -12  10  -1 -10.437  13.292   1
  12  10   1 -10.080  10.577   6
  11 -11  -1 29.3043 14.9510   4
 -11 -11   1  0.2927 11.5304   1
 -11  11   1 24.8246 12.3134   1
  11  11  -1 14.7077 15.5466   6
 -10 -11   1 19.7295  7.3064   1
  10 -11  -1 16.7325  8.9478   4
 -10  11   1 6.49375 8.50640   1
  10  11  -1 9.41709 7.44378   6
   9 -11  -1 0.50861 6.99546   5
   9 -11  -1 6.15740 7.19518   4
  -9 -11   1 19.4223  6.4679   1
   9  11  -1 11.5862  6.5801   6
  -9  11   1 1.92776 7.18780   1
  -9  11   1 -0.2397  7.5676   3
   9  11  -1 5.61288 2.96551   7
  -8 -11   1 53.7701  8.3666   5
   8 -11  -1 42.4085  6.9005   4
   8 -11  -1 52.0561  5.5218   5
  -8 -11   1 44.9153  7.5087   1
  -8  11   1 53.7864  6.5414   3
   8  11  -1 52.0539  6.4194   6
  -8  11   1 33.0428  8.8716   5
   8  11  -1 41.1709  4.7108   7
  -8  11   1 46.3344  8.4922   1
   7 -11  -1 22.9190  6.4594   4
  -7 -11   1 30.4199  6.4714   1
  -7 -11   1 16.4346  7.3743   4
  -7 -11   1 21.7966  5.2007   5
   7 -11  -1 33.1323  6.3355   5
  -7  11   1 26.2247  5.5319   3
  -7  11   1 32.8921  5.5351   1
  -7  11   1 29.4511  6.7250   5
   7  11  -1 32.3201  4.2904   7
   7  11  -1 28.3570  6.5726   6
   6 -11  -1 3.17158 4.67928   5
  -6 -11   1 2.63964 5.96580   7
  -6 -11   1 4.55416 4.89583   1
   6 -11  -1 1.69515 6.08707   4
  -6 -11   1 -0.2702  5.0865   4
  -6 -11   1 6.17321 3.93238   5
  -6  11   1 10.2598  4.1652   3
   6  11  -1 3.96053 3.09017   7
  -6  11   1 5.44527 5.52993   5
  -6  11   1 7.26099 6.27362   1
   6  11  -1 3.36586 6.25911   6
   5 -11  -1 237.357  16.757   4
  -5 -11   1 234.620  16.366   7
   5 -11  -1 236.548  17.409   5
  -5 -11   1 219.852  16.641   1
  -5 -11   1 235.638  15.907   5
  -5 -11   1 211.003  18.093   4
  -5  11   1 257.274  17.287   3
  -5  11   1 261.209  16.722   1
  -5  11   1 253.551  18.469   5
   5  11  -1 245.031  17.751   5
   5  11  -1 236.108  17.096   7
   5  11  -1 262.175  15.780   6
   4 -11  -1 40.9479  7.3245   4
  -4 -11   1 51.8769  5.0186   7
   4 -11  -1 45.4850  7.0024   7
  -4 -11   1 59.9615  7.2388   5
  -4 -11   1 55.6656  6.6432   4
   4 -11  -1 55.6652  4.9690   5
  -4 -11   1 51.7929  5.8371   1
   4 -11  -1 48.3121  5.6704   6
  -4  11   1 52.1881  7.4672   5
  -4  11   1 52.7715  5.1494   3
  -4  11   1 51.5818  7.3505   1
   4  11  -1 53.1504  3.9495   7
   4  11  -1 45.1270  6.0681   5
  -4  11   1 44.9949  8.2685   1
   4  11  -1 48.4977  7.1575   6
  -3 -11   1 18.3237  5.2552   1
   3 -11  -1 16.9134  4.9835   6
   3 -11  -1 11.4121  7.4556   7
   3 -11  -1 27.3018  4.0023   5
  -3 -11   1 24.2659  5.9951   5
  -3 -11   1 24.3028  3.1689   4
   3 -11  -1 15.5810  6.1418   4
  -3 -11   1 23.3530  2.9592   7
   3  11  -1 7.31098 6.84628   5
  -3  11   1 14.5040  6.4589   5
  -3  11   1 14.8569  5.0938   1
   3  11  -1 9.32143 4.34021   6
   3  11  -1 17.6553  6.0306   1
  -3  11   1 17.4995  4.0240   1
  -2 -11   1 111.274   8.470   5
  -2 -11   1 106.894   8.193   6
   2 -11  -1 111.672   8.646   5
   2 -11  -1 104.713   8.551   7
  -2 -11   1 107.885   7.601   7
   2 -11  -1 107.505   8.817   4
   2 -11  -1 100.725   8.201   6
   2  11  -1 98.3376  7.8442   1
  -2  11   1 103.832   8.199   5
  -2  11   1 97.7323  8.7022   1
   2  11  -1 101.153   7.644   6
   2  11  -1 98.8395  8.3397   5
  -2  11   1 93.2415  8.3306   1
   2  11  -1 84.1881  8.6380   1
   1 -11  -1 377.837  22.819   4
   1 -11  -1 375.457  21.723   5
   1 -11  -1 390.026  23.647   7
  -1 -11   1 401.364  22.774   5
  -1 -11   1 386.178  22.621   7
  -1 -11   1 350.995  23.606   6
   1 -11  -1 360.507  22.335   6
  -1  11   1 282.674  23.354   5
   1  11  -1 331.304  21.048   6
  -1  11   1 332.982  21.241   6
   1  11  -1 348.888  22.019   1
   1  11  -1 295.112  23.184   5
   1  11  -1 300.684  23.618   1
  -1  11   1 343.753  21.967   1
  -1  11   1 298.022  23.378   1
   0 -11   1 152.529  11.847   6
   0 -11  -1 170.135  11.412   5
   0 -11   1 151.869  11.109   5
   0 -11   1 160.087  11.246   4
   0 -11  -1 170.825  11.604   7
   0 -11   1 190.442  11.170   7
   0 -11  -1 154.297  11.114   6
   0  11   1 166.679  11.350   6
   0  11   1 151.683  12.431   1
   0  11  -1 178.294  11.082   6
   0  11   1 159.087  11.883   5
   0  11  -1 161.447  12.247   5
   0  11  -1 162.175  12.452   1
   0  11  -1 177.654  11.262   1
   0  11   1 188.583  11.407   1
  -1 -11  -1 309.724  19.219   5
  -1 -11  -1 280.682  18.888   6
   1 -11   1 283.491  18.785   6
   1 -11   1 297.757  18.438   7
  -1 -11  -1 282.072  18.602   7
   1 -11   1 278.370  18.808   5
   1 -11   1 302.198  19.236   4
  -1  11  -1 283.345  20.597   1
   1  11   1 287.043  17.848   6
  -1  11  -1 291.739  17.829   6
  -1  11  -1 289.232  18.573   1
   1  11   1 291.582  20.417   1
   1  11   1 269.083  19.803   5
   1  11   1 306.173  18.345   1
  -1  11  -1 278.343  19.844   5
  -2 -11  -1 22.0319  4.6065   1
  -2 -11  -1 22.9454  4.1427   7
   2 -11   1 25.8615  4.0404   4
   2 -11   1 20.9481  5.0136   6
  -2 -11  -1 19.0578  5.0581   5
   2 -11   1 19.4491  3.7509   7
   2 -11   1 18.0061  4.2862   5
  -2 -11  -1 17.2685  7.4816   6
  -2  11  -1 22.7139  7.3225   1
   2  11   1 26.1123  5.0417   5
  -2  11  -1 29.1707  5.6256   1
   2  11   1 34.2467  6.5765   1
   2  11   1 29.1087  5.0880   1
   2  11   1 26.7595  3.0819   7
   2  11   1 17.2226  5.2363   6
  -2  11  -1 20.5305  5.7008   5
  -3 -11  -1 11.3435  4.8792   6
   3 -11   1 -3.7305  3.8687   7
   3 -11   1 4.65828 5.11829   6
   3 -11   1 6.98786 3.05328   4
  -3 -11  -1 6.45639 5.63760   5
   3 -11   1 4.82228 4.08189   5
  -3 -11  -1 7.20205 3.53920   7
  -3 -11  -1 3.39515 4.18364   1
  -3 -11  -1 6.47064 5.44271   4
  -3  11  -1 14.6591  3.8014   1
   3  11   1 19.9395  3.2008   6
   3  11   1 14.5478  4.9280   5
  -3  11  -1 16.4157  4.7767   5
   3  11   1 15.7596  4.2271   7
  -4 -11  -1 79.4698  6.9997   7
  -4 -11  -1 94.2046  7.7925   5
   4 -11   1 93.1190  7.5567   5
  -4 -11  -1 85.5982  7.5627   1
  -4 -11  -1 90.7911  8.0911   4
   4 -11   1 105.533   8.303   4
  -4  11  -1 107.031   7.744   3
  -4  11  -1 85.7117  8.0681   5
   4  11   1 83.8394  8.7354   5
  -4  11  -1 103.151   8.275   1
   4  11   1 85.9786  6.8073   7
   4  11   1 91.2224  6.5481   6
  -5 -11  -1 68.5005  6.7373   5
  -5 -11  -1 66.7112  6.8329   7
   5 -11   1 72.3470  6.5219   4
  -5 -11  -1 59.2944  7.7387   4
   5 -11   1 73.2939  6.8447   5
  -5 -11  -1 78.1456  8.5706   1
  -5  11  -1 80.6068  7.7415   1
   5  11   1 76.4205  6.4535   6
  -5  11  -1 74.3565  9.2704   5
   5  11   1 74.2981  6.1456   7
   5  11   1 70.6658  7.6496   5
  -5  11  -1 72.1549  6.2939   3
  -6 -11  -1 102.433   7.764   1
  -6 -11  -1 63.1586 10.7885   4
  -6 -11  -1 71.1186  8.4891   7
   6 -11   1 95.5397  7.8579   4
  -6 -11  -1 90.0546  7.4994   5
   6 -11   1 94.5710  7.6130   5
  -6  11  -1 86.3316  7.2665   3
  -6  11  -1 99.0838  8.4056   1
   6  11   1 96.0878  9.3974   6
  -6  11  -1 78.4298  8.8108   5
   6  11   1 77.8022 12.9751   5
   6  11   1 87.1343  7.3677   7
  -7 -11  -1 112.299   9.068   1
  -7 -11  -1 90.2458 11.0314   7
  -7 -11  -1 118.378   8.761   5
  -7 -11  -1 84.9558 10.6393   4
   7 -11   1 116.889   9.233   5
   7 -11   1 113.126   9.114   4
   7  11   1 103.536   7.964   7
  -7  11  -1 71.4746 10.4414   5
  -7  11  -1 112.303   8.780   1
  -7  11  -1 102.631   8.354   3
   7  11   1 108.697   8.553   6
  -8 -11  -1 15.0616  6.2659   5
   8 -11   1 27.1257  7.1400   5
  -8 -11  -1 40.4964  6.7396   1
   8 -11   1 32.0335  8.3656   4
   8  11   1 33.9313  5.9616   7
   8  11   1 36.2268  6.6152   6
  -8  11  -1 36.2422  4.6126   3
  -8  11  -1 43.8759  8.8150   1
  -8  11  -1 11.1131  7.2949   5
  -9 -11  -1 3.36458 4.97004   5
  -9 -11  -1  3.1629 11.0061   1
   9 -11   1  8.8549 11.0355   4
  -9  11  -1 -7.7037  8.0575   1
   9  11   1 1.11565 7.61417   6
   9  11   1 1.96361 4.76826   7
 -10 -11  -1 4.72743 5.91073   5
 -10 -11  -1 1.85807 7.14419   1
  10 -11   1 2.44265 9.36664   4
 -10  11  -1 12.1353  8.0780   1
  10  11   1 2.47049 5.85416   7
  10  11   1 -5.2088  8.1626   6
 -11 -11  -1 -2.0477  9.5949   1
  11 -11   1 -20.672  14.847   4
 -11  11  -1 -7.1298 11.7191   1
  11  11   1 -14.522  14.558   6
  11 -12  -1 -5.3761 12.6736   4
 -11 -12   1 -1.1353 10.9931   1
 -11  12   1 -5.4277 14.1337   1
  11  12  -1 -1.0831  9.4018   6
  10 -12  -1 -19.185  15.533   4
 -10 -12   1 -2.7563  8.3723   1
  10  12  -1 9.68510 7.90827   6
 -10  12   1 10.0501  7.2188   1
   9 -12  -1 1.68139 5.05935   5
   9 -12  -1 7.62309 7.18023   4
  -9 -12   1 -2.7238  6.6014   1
  -9  12   1 -1.5554  5.8925   3
  -9  12   1 7.03390 6.68196   1
   9  12  -1 -7.5114  7.0778   6
   8 -12  -1 -6.4121  6.3185   4
   8 -12  -1 -2.3932  4.9088   5
  -8 -12   1 2.42103 7.69733   5
  -8 -12   1 -7.9039  9.4339   1
   8  12  -1 -3.9711  3.9081   7
  -8  12   1 -0.8747  5.6814   1
   8  12  -1 -6.2487  6.7367   6
  -8  12   1 -12.124   5.818   3
  -7 -12   1 176.632  19.960   4
  -7 -12   1 282.212  19.670   5
   7 -12  -1 279.270  20.816   4
  -7 -12   1 272.275  19.240   1
   7 -12  -1 281.454  19.708   5
   7  12  -1 230.155  18.834   7
   7  12  -1 264.958  18.616   6
  -7  12   1 290.144  17.821   3
  -7  12   1 266.272  19.044   1
  -6 -12   1 64.6859 10.0171   4
  -6 -12   1 62.7230  7.4065   7
   6 -12  -1 99.2512  8.4808   5
  -6 -12   1 85.3820  7.3806   5
   6 -12  -1 86.2113  9.4536   4
  -6 -12   1 89.6014  9.2075   1
  -6  12   1 79.0115  7.4893   1
   6  12  -1 68.6686  5.6430   7
   6  12  -1 76.5784  8.1610   6
  -6  12   1 81.8474  8.1144   3
   5 -12  -1 32.8816  7.6249   5
  -5 -12   1 35.9882  5.6575   5
   5 -12  -1 28.8751  6.3185   4
  -5 -12   1 39.0041  6.1305   7
  -5 -12   1 30.5675  5.0563   1
  -5 -12   1 28.7435  7.9389   4
   5  12  -1 31.0221  3.7757   7
  -5  12   1 31.9497  5.2461   1
   5  12  -1 39.1553  5.1780   6
  -5  12   1 37.4446  5.6987   3
  -4 -12   1 -2.6828  4.2599   4
   4 -12  -1 11.4829  7.1773   5
   4 -12  -1 0.21265 4.61974   4
  -4 -12   1 -0.7605  5.0563   1
  -4 -12   1 3.40466 2.76624   7
  -4 -12   1 -2.7340  4.5602   5
   4  12  -1 -3.3853  3.1196   7
   4  12  -1 -3.2673  4.5242   6
  -4  12   1 0.37406 4.57555   3
   4  12  -1 3.91949 5.01650   1
  -4  12   1 0.19933 6.22116   1
  -3 -12   1 1294.48   78.88   5
   3 -12  -1 1301.93   87.34   4
  -3 -12   1 1232.87   92.77   7
   3 -12  -1 1203.48   86.33   7
   3 -12  -1 1248.76   81.02   5
  -3 -12   1 1236.49   94.66   4
   3  12  -1 1353.51   76.94   6
   3  12  -1 1220.28   81.26   1
  -3  12   1 1280.10   84.29   1
  -3  12   1 1297.93   87.75   3
   2 -12  -1 196.482  14.092   7
  -2 -12   1 198.409  13.022   7
   2 -12  -1 213.578  14.166   5
  -2 -12   1 192.643  13.074   5
   2 -12  -1 177.152  13.625   6
   2 -12  -1 194.037  13.473   4
  -2  12   1 199.438  13.598   1
   2  12  -1 207.711  13.845   1
   2  12  -1 202.484  13.206   6
   1 -12  -1 36.1827  5.1724   6
   1 -12  -1 35.8643  3.8907   4
  -1 -12   1 29.3143  5.8690   5
   1 -12  -1 23.9025  4.3673   7
   1 -12  -1 40.6850  4.9781   5
  -1 -12   1 31.9160  3.6003   7
   1  12  -1 39.4721  4.5937   6
  -1  12   1 26.6400  4.7516   6
  -1  12   1 18.6783  5.7949   1
   1  12  -1 34.4855  5.4700   1
   0 -12  -1 56.2892  7.7220   7
   0 -12  -1 49.6234  6.0801   6
   0 -12   1 68.1055  6.0343   5
   0 -12   1 60.9255  5.4281   7
   0 -12   1 70.1391  6.2590   4
   0 -12  -1 61.5248  6.1524   5
   0  12  -1 67.9265  7.2228   6
   0  12  -1 68.3044  6.0635   1
   0  12   1 62.4993  6.3234   1
   0  12   1 55.1864  5.4280   6
  -1 -12  -1 1695.40   98.73   7
  -1 -12  -1 1493.66  105.96   6
   1 -12   1 1549.64  107.32   4
   1 -12   1 1690.01   95.68   7
  -1 -12  -1 1592.36   98.83   5
   1 -12   1 1616.75  101.50   5
   1  12   1 1608.90  100.80   1
   1  12   1 1577.13   96.97   6
  -1  12  -1 1582.12   98.14   6
  -1  12  -1 1536.87  103.38   1
   2 -12   1 27.7504  5.7879   5
   2 -12   1 21.6053  4.8755   7
  -2 -12  -1 23.1796  4.7662   5
   2 -12   1 29.6953  4.1610   4
  -2 -12  -1 25.3029  4.5312   7
   2  12   1 33.2584  5.7239   1
   2  12   1 29.3978  4.4252   6
  -2  12  -1 37.5133  6.1308   1
   3 -12   1 43.5888  5.3960   4
  -3 -12  -1 43.4582  4.5247   7
  -3 -12  -1 42.5424  7.1388   4
  -3 -12  -1 52.9157  7.9114   1
  -3 -12  -1 50.6319  6.7960   5
   3 -12   1 42.3666  5.7203   7
   3 -12   1 54.5527  6.8951   5
   3  12   1 48.8911  4.8616   6
   3  12   1 57.6427  5.2820   7
  -3  12  -1 47.3564  7.9410   1
   4 -12   1 46.2292  6.7874   5
  -4 -12  -1 42.1140  5.0128   5
   4 -12   1 32.2488  6.7325   4
  -4 -12  -1 32.7394  8.0438   1
  -4 -12  -1 33.9015  6.1830   7
  -4 -12  -1 31.1447  6.4639   4
  -4  12  -1 49.8510  7.3828   1
   4  12   1 47.7585  5.4802   6
   4  12   1 48.8481  5.4698   7
  -4  12  -1 49.8336  5.5174   3
   5 -12   1 195.599  13.056   5
  -5 -12  -1 194.703  13.850   5
  -5 -12  -1 151.614  13.413   4
   5 -12   1 183.969  14.045   4
  -5 -12  -1 188.965  13.702   1
  -5 -12  -1 151.137  14.398   7
   5  12   1 181.250  12.085   7
   5  12   1 185.047  12.583   6
  -5  12  -1 217.151  14.485   1
  -5  12  -1 189.017  14.318   3
   6 -12   1 97.8206  9.3541   4
  -6 -12  -1 107.097   8.979   1
  -6 -12  -1 72.9410 13.9902   4
   6 -12   1 101.809   8.177   5
  -6 -12  -1 98.8530 10.1424   7
  -6 -12  -1 114.669   9.762   5
  -6  12  -1 103.567   8.862   1
  -6  12  -1 96.2232  8.3362   3
   6  12   1 98.1363  8.5170   6
   6  12   1 93.6476  7.5637   7
   7 -12   1 0.72155 4.99794   5
   7 -12   1 -5.4624  6.8112   4
  -7 -12  -1 -17.699  10.264   7
  -7 -12  -1 7.45573 5.72633   5
  -7 -12  -1 -15.276   8.822   1
   7  12   1 0.48483 3.63838   7
  -7  12  -1 5.35530 5.72703   1
   7  12   1 -2.3518  5.3558   6
  -7  12  -1 2.96739 3.37474   3
  -8 -12  -1 88.3779  8.7811   5
   8 -12   1 98.8604 12.0133   4
  -8 -12  -1 91.7324  8.6976   1
   8 -12   1 99.4356  8.9748   5
   8  12   1 76.0275  7.5979   7
  -8  12  -1 87.7514  9.9728   1
  -8  12  -1 74.2015  8.2925   3
   8  12   1 108.306  11.565   6
  -9 -12  -1 59.2744  8.2992   1
   9 -12   1 53.5019  9.1244   4
  -9 -12  -1 44.0606  6.8457   5
  -9  12  -1 50.5839 13.2484   1
   9  12   1 55.5857  7.4130   7
   9  12   1 71.6324 10.3907   6
  10 -12   1 -2.3611  9.0807   4
 -10 -12  -1 -3.2413  7.4419   1
 -10 -12  -1 -1.0715  9.0550   5
 -10  12  -1 10.0603  9.7929   1
  10  12   1 -3.4658  8.1979   6
  11 -12   1 -4.6253 12.1970   4
 -11 -12  -1 -20.371  13.901   1
  11  12   1 -2.4009  8.3934   6
 -11  12  -1 -2.7983 14.5105   1
  10 -13  -1  8.8482 11.6543   4
 -10 -13   1 11.0674  9.4457   1
  10  13  -1 18.2772 10.2229   6
 -10  13   1 1.51658 9.47025   1
   9 -13  -1 68.9755 11.8519   4
   9 -13  -1 42.8984  7.6863   5
  -9 -13   1 45.7189  9.8547   1
   9  13  -1 50.3517  8.9998   6
  -9  13   1 48.9437  9.4968   1
  -8 -13   1 17.3262  9.5765   5
   8 -13  -1 16.6202  6.6655   4
   8 -13  -1 17.7416  5.9885   5
  -8 -13   1 6.12044 7.17330   1
   8  13  -1 4.45774 6.52658   6
  -8  13   1 13.5521  9.6319   1
  -8  13   1 4.41422 6.83756   3
  -7 -13   1 74.7779  8.7103   5
  -7 -13   1 71.1066  8.7743   1
   7 -13  -1 81.3345 10.1993   5
   7 -13  -1 71.4774  9.4926   4
   7  13  -1 66.2995  6.1546   7
  -7  13   1 86.3248  9.3383   1
   7  13  -1 81.4444  8.5639   6
  -7  13   1 67.9373  8.7943   3
   6 -13  -1 26.3699  6.7432   5
  -6 -13   1 29.6625  4.8364   5
  -6 -13   1 30.8123  6.0428   1
   6 -13  -1 21.8019  8.1319   4
  -6 -13   1 18.4688  6.6857   4
   6  13  -1 28.7212  5.0949   6
  -6  13   1 28.8110  4.4747   3
   6  13  -1 27.9957  3.5097   7
  -6  13   1 37.5827  8.7983   1
   5 -13  -1 112.963   9.130   4
  -5 -13   1 103.638   9.340   5
  -5 -13   1 83.9237  9.2846   4
   5 -13  -1 106.032   9.112   5
  -5 -13   1 112.711   9.435   1
  -5 -13   1 91.6837  9.0416   7
   5  13  -1 115.058   9.443   1
   5  13  -1 114.615   9.351   6
  -5  13   1 106.696   8.296   3
  -5  13   1 123.857  10.056   1
   5  13  -1 91.7548  7.3570   7
   4 -13  -1 65.9763  6.2468   4
  -4 -13   1 43.0214  8.2849   4
  -4 -13   1 44.3998  7.2349   5
   4 -13  -1 55.1736  8.4252   5
  -4 -13   1 48.2838  6.5446   7
  -4  13   1 58.8780  5.4765   3
   4  13  -1 61.0314  6.1996   1
   4  13  -1 64.9965  8.2998   6
  -4  13   1 59.5892  6.7006   1
   3 -13  -1 40.0716  6.8451   4
  -3 -13   1 55.9240  7.6263   5
  -3 -13   1 45.7107  5.8811   7
  -3 -13   1 45.0283  4.8854   4
   3 -13  -1 49.2056  5.7183   5
   3  13  -1 52.2569  5.9330   1
   3  13  -1 50.8787  5.7612   6
  -3  13   1 44.8057  5.7754   1
  -3  13   1 47.9156  5.9741   3
  -2 -13   1 50.1001  7.5429   5
   2 -13  -1 47.5630  6.6498   5
  -2 -13   1 49.5178  4.5721   7
   2 -13  -1 56.3774  7.2701   4
   2 -13  -1 45.4990  6.5034   7
  -2  13   1 54.7910  5.7329   1
   2  13  -1 50.8161  6.0090   1
   2  13  -1 50.9669  7.1562   6
  -1 -13   1 742.274  46.149   5
   1 -13  -1 769.851  45.918   4
  -1 -13   1 687.669  49.918   4
   1 -13  -1 637.378  49.746   7
  -1 -13   1 688.650  47.066   7
   1 -13  -1 686.905  46.023   5
   1  13  -1 751.049  46.213   1
  -1  13   1 788.847  46.733   1
  -1  13   1 692.994  43.887   6
   1  13  -1 734.510  44.659   6
   0 -13   1 0.72331 4.36347   4
   0 -13  -1 0.47998 4.00716   4
   0 -13   1 1.18548 4.67772   5
   0 -13  -1 -6.8309  4.3450   5
   0 -13   1 4.97544 4.36749   7
   0 -13  -1 2.66812 5.03570   7
   0  13   1 16.1128  4.8935   1
   0  13  -1 7.78660 4.77922   6
   0  13   1 11.6767  4.7778   6
   0  13  -1 12.3744  7.4306   1
   1 -13   1 91.6522  8.0048   4
   1 -13   1 92.0313  7.7838   5
   1 -13   1 79.3545  6.6087   7
  -1 -13  -1 84.6625  6.9810   5
  -1 -13  -1 75.0994  7.0051   7
   1  13   1 85.8918  7.0862   1
  -1  13  -1 75.2144  6.6973   6
  -1  13  -1 91.8545  7.5368   1
   1  13   1 87.2207  6.9688   6
   2 -13   1 90.2644  9.1492   5
  -2 -13  -1 89.2085  6.9271   5
  -2 -13  -1 80.8528  8.1017   7
   2 -13   1 88.6138 10.1010   7
   2 -13   1 89.6437  7.7755   4
   2  13   1 77.5674  7.5913   6
  -2  13  -1 88.7455  7.8509   1
   2  13   1 87.7473  8.0951   1
  -3 -13  -1 159.007  13.340   7
  -3 -13  -1 172.924  14.157   4
   3 -13   1 170.069  12.706   4
   3 -13   1 152.796  13.128   7
  -3 -13  -1 174.959  12.485   1
  -3 -13  -1 182.328  12.258   5
   3 -13   1 171.283  13.158   5
   3  13   1 176.547  13.000   1
  -3  13  -1 194.450  14.046   1
   3  13   1 175.886  11.913   6
   3  13   1 176.075  12.018   7
   4 -13   1 66.6058  6.8213   5
   4 -13   1 68.0632  8.4587   4
  -4 -13  -1 54.0364  7.1634   5
  -4 -13  -1 51.8144 10.3266   4
  -4 -13  -1 41.7821  7.9213   1
  -4 -13  -1 52.4383  7.8338   7
  -4  13  -1 72.9114  7.0781   3
   4  13   1 67.2643  6.0735   6
  -4  13  -1 64.5741  7.4277   1
   4  13   1 59.3353  5.4465   7
  -5 -13  -1 20.8321  6.0163   7
  -5 -13  -1 31.3260  8.2144   1
   5 -13   1 28.1270  5.8730   4
  -5 -13  -1  1.6145 10.8279   4
  -5 -13  -1 25.9651  5.5998   5
   5 -13   1 27.7933  7.9801   5
  -5  13  -1 23.9801  5.6277   3
   5  13   1 15.8647  4.0020   7
   5  13   1 20.4856  5.1172   6
  -5  13  -1 24.8001  6.1166   1
  -6 -13  -1 32.1278  5.3477   5
   6 -13   1 32.8541  8.1533   5
  -6 -13  -1 29.5277  7.6396   1
   6 -13   1 33.2764  6.9011   4
  -6 -13  -1 28.3965  7.8860   7
   6  13   1 32.4222  4.1588   7
   6  13   1 36.1279  6.0067   6
  -6  13  -1 36.7284  4.6021   3
  -6  13  -1 40.0717  6.5822   1
   7 -13   1 41.0427  6.1657   5
   7 -13   1 50.5253 10.3506   4
  -7 -13  -1 36.9362  7.1614   1
  -7 -13  -1 31.9658  7.5077   5
  -7  13  -1 42.5590  4.8709   3
   7  13   1 41.9798  5.0045   7
   7  13   1 51.9895 10.4503   6
  -7  13  -1 50.0855  9.6461   1
   8 -13   1 0.34389 8.45586   5
  -8 -13  -1 8.05045 7.38734   1
   8 -13   1 -0.1889  8.9734   4
  -8 -13  -1 0.67033 8.62321   5
   8  13   1 1.67938 7.37731   6
  -8  13  -1 3.10400 7.45001   1
   8  13   1 2.42535 4.71739   7
  -9 -13  -1 -2.2650  9.7352   5
   9 -13   1 10.8863  8.4314   4
   9 -13   1 2.20920 6.74333   5
  -9 -13  -1 3.65841 7.74564   1
   9  13   1 9.78253 8.09729   6
  -9  13  -1 2.19485 8.10454   1
 -10 -13  -1 30.3614  9.5785   1
 -10 -13  -1 19.5384  8.3206   5
  10 -13   1  4.2399 15.3754   4
 -10  13  -1 30.8483 10.4491   1
  10  13   1 55.1543 23.6560   6
   9 -14  -1  4.4538 10.3706   5
  -9 -14   1  6.0003 13.5241   1
   9 -14  -1  8.1737 12.8331   4
  -9  14   1  4.3037 12.6785   1
   9  14  -1 21.6785 11.9345   6
   8 -14  -1 15.6328  7.6864   5
  -8 -14   1 23.8600  7.6694   1
  -8 -14   1 32.4062 12.4550   5
   8 -14  -1 22.7964  8.8063   4
  -8  14   1 28.7893  5.7984   3
  -8  14   1 24.1307  7.0697   1
   8  14  -1 28.6800  9.7390   6
  -7 -14   1 22.7543  6.6015   5
   7 -14  -1 20.6425  8.2830   4
   7 -14  -1 27.1117  6.9621   5
  -7 -14   1 23.1953  7.8897   1
   7  14  -1 12.8320  7.0752   6
  -7  14   1 26.4425  5.6411   3
  -7  14   1 22.2479  6.7867   1
   6 -14  -1 30.0864  6.4867   5
  -6 -14   1 10.3683  8.1756   5
  -6 -14   1 25.4656  8.0680   1
   6 -14  -1 26.1986  7.0702   4
  -6  14   1 31.3034  6.8029   3
   6  14  -1 22.6477  7.2929   1
   6  14  -1 25.7585  6.6712   6
  -6  14   1 21.1783  5.8125   1
   5 -14  -1 33.0987  6.8755   5
  -5 -14   1 -2.6211  6.4983   1
  -5 -14   1 24.3660  8.8726   5
   5 -14  -1 12.4781 10.0277   4
   5  14  -1 33.0764  8.7035   1
  -5  14   1 32.1339  5.2696   3
   5  14  -1 32.2086  5.6343   6
  -5  14   1 35.2697  6.6823   1
   4 -14  -1 9.87067 6.01025   5
   4 -14  -1 4.72592 5.84569   4
  -4 -14   1 9.83791 8.73759   5
  -4 -14   1 -0.4963  7.4217   4
  -4 -14   1 6.40495 4.41664   7
   4  14  -1 7.27299 6.15311   1
   4  14  -1 6.57425 5.60446   6
  -4  14   1 4.09969 5.73842   1
  -4  14   1 10.0380  5.8004   3
  -3 -14   1 9.05090 4.83372   4
  -3 -14   1 9.89202 5.66855   5
  -3 -14   1 16.4181  3.8109   7
   3 -14  -1 8.22935 6.39923   5
   3 -14  -1 16.3347  5.0251   4
   3  14  -1 24.3634  7.3021   1
  -3  14   1 10.1473  8.1038   1
   3  14  -1 17.5197  5.0319   6
  -2 -14   1 41.7188  7.0818   5
  -2 -14   1 27.3489  6.1205   7
   2 -14  -1 42.9505  6.0637   4
   2 -14  -1 37.0817  5.7490   5
   2  14  -1 58.2745  8.0216   6
   2  14  -1 36.1204  5.8876   1
  -2  14   1 36.8506  5.9792   1
   1 -14  -1 180.548  13.563   5
  -1 -14   1 190.066  13.480   4
   1 -14  -1 181.300  13.827   4
  -1 -14   1 177.803  13.406   5
  -1 -14   1 184.388  14.559   7
  -1  14   1 186.271  14.214   1
  -1  14   1 175.944  12.841   6
   1  14  -1 189.820  13.244   6
   1  14  -1 183.477  13.318   1
   0 -14  -1 42.7859  6.6276   7
   0 -14   1 43.6876  6.3932   7
   0 -14  -1 51.9382  7.3300   4
   0 -14   1 55.2887  4.6897   4
   0 -14  -1 48.2161  6.5416   5
   0 -14   1 44.7537  6.1407   5
   0  14  -1 51.8475  5.9996   6
   0  14   1 64.3417  7.7712   1
   0  14   1 45.2169  6.4870   6
   0  14  -1 42.4537  5.9857   1
  -1 -14  -1 11.3905  5.4608   7
   1 -14   1 16.7556  6.0785   5
   1 -14   1 19.4947  3.8747   4
   1 -14   1 13.2621  5.2068   7
  -1 -14  -1 18.7249  5.8775   5
   1  14   1 19.3643  5.2895   1
  -1  14  -1 16.2534  8.0593   1
   1  14   1 17.3156  6.3855   6
  -1  14  -1 18.6278  5.6306   6
   2 -14   1 11.8446  6.0572   7
   2 -14   1 18.5939  5.0592   4
  -2 -14  -1 18.5871  5.2229   7
  -2 -14  -1 25.2739  7.7984   5
   2 -14   1 22.4205  5.1812   5
  -2  14  -1 27.9377  5.7319   1
   2  14   1 28.1164  5.4880   6
   2  14   1 27.9611  5.2278   1
   3 -14   1 128.704  11.055   4
  -3 -14  -1 109.457  10.283   7
  -3 -14  -1 130.842  11.123   5
  -3 -14  -1 97.7222 11.4123   4
   3 -14   1 149.826  12.206   5
   3  14   1 128.705  10.118   6
  -3  14  -1 140.469  12.298   1
   3  14   1 154.706  10.880   1
  -4 -14  -1 2.16891 6.26647   4
   4 -14   1 8.13264 4.88470   5
   4 -14   1 4.08376 7.77793   4
  -4 -14  -1 5.99631 5.57407   5
  -4 -14  -1 7.16180 7.76578   7
  -4 -14  -1 20.8031  9.0411   1
   4  14   1 2.27331 8.58741   6
   4  14   1 19.4942  6.1210   1
  -4  14  -1 9.09676 5.63065   3
  -4  14  -1 16.4326  5.9760   1
   4  14   1 7.65630 4.23145   7
   5 -14   1 70.2188  8.5176   4
  -5 -14  -1 20.0271 11.4216   7
   5 -14   1 73.5509  8.4018   5
  -5 -14  -1 69.0857  7.2557   5
  -5 -14  -1 80.3813 10.6308   1
   5  14   1 81.2397 10.3201   6
  -5  14  -1 75.2420  8.0918   3
  -5  14  -1 63.5540  8.2951   1
   5  14   1 86.7483  7.2339   7
   6 -14   1 13.2425  6.7419   4
   6 -14   1 7.28612 6.99111   5
  -6 -14  -1 8.11421 6.03253   1
  -6 -14  -1 14.4139  7.0510   5
   6  14   1 15.7130  6.2643   6
  -6  14  -1 17.4290 10.0756   1
  -6  14  -1 10.9468  6.0880   3
   6  14   1 17.6827  5.1912   7
  -7 -14  -1 -5.5163  7.3637   5
  -7 -14  -1 11.2460  6.3225   1
   7 -14   1 0.24337 7.21478   5
   7 -14   1 -10.379  11.282   4
   7  14   1 -8.8216  6.5497   7
  -7  14  -1 3.98897 6.57017   1
  -7  14  -1 4.69027 4.85463   3
   7  14   1 1.08815 5.30437   6
  -8 -14  -1 9.16437 9.16929   1
   8 -14   1 7.84314 8.56057   4
   8 -14   1 5.39820 8.38217   5
  -8 -14  -1 7.58938 8.01008   5
  -8  14  -1 4.14660 8.18084   1
   8  14   1 7.67689 8.15183   6
   9 -14   1 16.6815 10.7251   4
  -9 -14  -1 1.73669 9.91404   1
   9 -14   1 14.0558  8.6538   5
  -9 -14  -1 22.2910  8.2998   5
  -9  14  -1 21.7594  9.5751   1
   9  14   1 13.9809 10.8476   6
   9 -15  -1 32.4704 15.6854   4
  -9 -15   1 53.8068 11.4198   1
  -9  15   1 63.8584 10.3945   1
  -8 -15   1 -6.8000 12.6205   5
  -8 -15   1 -3.1942 11.8836   1
   8 -15  -1  7.1064 10.0206   4
   8 -15  -1 9.88748 7.82128   5
  -8  15   1  8.3917 11.3357   1
   8  15  -1 2.79599 8.95332   6
   7 -15  -1 14.0287  8.8646   4
  -7 -15   1 -10.972  11.888   1
   7 -15  -1 7.92381 7.81070   5
  -7 -15   1 14.3517  9.1256   5
  -7  15   1 13.8130  6.9735   1
  -7  15   1 13.2172  8.6993   3
   7  15  -1 4.59024 7.26120   6
  -6 -15   1 -2.9527  8.8124   1
   6 -15  -1 9.20832 6.72589   5
   6 -15  -1 24.6989  7.3834   4
  -6 -15   1 13.5542  8.0245   5
  -6  15   1 12.4727  7.4291   1
   6  15  -1 19.3532 10.5545   1
  -6  15   1 9.85627 5.77387   3
   6  15  -1 13.2681  7.8442   6
   5 -15  -1 189.061  14.492   5
   5 -15  -1 178.750  14.827   4
  -5 -15   1 182.113  14.536   5
   5  15  -1 158.127  15.221   6
   5  15  -1 176.694  13.424   1
  -5  15   1 179.133  14.776   3
  -5  15   1 172.427  14.226   1
  -4 -15   1 2.58030 6.47925   5
   4 -15  -1 3.46581 5.92274   4
   4 -15  -1 9.18681 6.82562   5
   4  15  -1 -4.8977  6.9572   1
  -4  15   1 5.92306 5.47225   3
  -4  15   1 5.80000 9.08397   1
   4  15  -1 7.54740 6.30773   6
  -3 -15   1 16.0430  6.1439   4
  -3 -15   1 32.7012  6.3807   5
   3 -15  -1 30.5399 10.0719   5
   3 -15  -1 30.3059  6.0866   4
   3  15  -1 19.7259  6.7782   6
  -3  15   1 33.9925  6.5297   1
   3  15  -1 38.9396  6.7639   1
  -3  15   1 39.3082  6.5309   3
  -2 -15   1 5.85745 4.74850   4
  -2 -15   1 8.88587 4.94183   7
  -2 -15   1 10.9596  7.2489   5
   2 -15  -1 9.55915 6.84900   5
   2 -15  -1 11.8014  5.8480   4
  -2 -15   1 9.57341 5.95456   4
  -2  15   1 12.9797  6.8321   1
   2  15  -1 20.6566  8.6130   6
   2  15  -1 16.8584  6.7513   1
   1 -15  -1 544.812  40.390   4
   1 -15  -1 550.529  40.007   5
  -1 -15   1 558.653  39.228   4
  -1 -15   1 606.217  37.350   5
  -1 -15   1 501.969  36.481   7
  -1  15   1 601.558  40.583   1
   1  15  -1 583.008  38.964   1
   1  15  -1 559.133  36.357   6
  -1  15   1 622.330  36.114   6
   0 -15   1 27.7548  8.7012   7
   0 -15   1 61.3484  7.3752   5
   0 -15  -1 60.5830  7.8874   4
   0 -15   1 54.8724  5.9786   4
   0 -15  -1 41.5807  7.1379   5
   0  15  -1 57.7746  6.7405   6
   0  15  -1 55.1404  8.3277   1
   0  15   1 59.4991  7.1672   1
   0  15   1 48.6863  6.5045   6
   1 -15   1 62.5702  9.3627   5
   1 -15   1 50.2060  6.5217   4
   1 -15   1 42.6058  7.1673   7
  -1 -15  -1 56.2607  7.3240   5
  -1  15  -1 56.8087  6.6765   6
   1  15   1 55.5440  7.4974   1
   1  15   1 51.0811  5.7114   6
  -1  15  -1 67.4629  7.9041   1
   2 -15   1 37.4903  8.6717   5
  -2 -15  -1 29.3263  9.5482   7
   2 -15   1 43.7466  7.3405   4
  -2 -15  -1 42.9123  9.5411   5
  -2  15  -1 33.9743  5.7830   1
   2  15   1 34.7958  7.7447   1
   2  15   1 32.8330  8.0250   6
   3 -15   1 405.546  29.692   4
   3 -15   1 419.154  30.039   5
  -3 -15  -1 433.758  28.919   5
  -3  15  -1 409.452  29.684   1
   3  15   1 420.323  30.812   1
   3  15   1 413.773  27.808   6
   4 -15   1 33.4550  6.1327   4
   4 -15   1 44.6951 11.0604   5
  -4 -15  -1 46.0089  9.7137   5
   4  15   1 34.7795  7.6696   1
   4  15   1 34.7317  6.9966   6
  -4  15  -1 27.7709  5.1676   3
  -4  15  -1 31.6931  7.4700   1
   5 -15   1 19.8459  7.3666   5
  -5 -15  -1 26.9617  9.0474   5
   5 -15   1 27.4002  6.2153   4
  -5 -15  -1 20.5308  8.6615   1
  -5  15  -1 25.8753  6.6489   3
  -5  15  -1 11.1337  6.9553   1
   5  15   1 32.3879  6.8945   1
   5  15   1 18.3557  4.6673   7
   5  15   1 26.3542  7.6987   6
   6 -15   1 10.9757  7.3670   5
  -6 -15  -1 15.6406  7.2252   1
   6 -15   1 3.31178 7.64344   4
  -6 -15  -1 13.8218 10.1457   5
  -6  15  -1 8.53458 8.13397   1
  -6  15  -1 13.9241  6.9037   3
   6  15   1 6.58123 4.12029   7
   6  15   1 18.6753  5.8235   6
   7 -15   1 50.5815 13.2392   4
  -7 -15  -1 69.4295 10.3477   5
  -7 -15  -1 69.5152 10.6943   1
   7 -15   1 62.0878 11.8800   5
   7  15   1 46.0301  9.4266   6
  -7  15  -1 59.8185  8.4821   1
  -8 -15  -1 12.8039  8.8544   1
   8 -15   1 -8.2551  9.7837   5
  -8 -15  -1 2.16177 7.62107   5
   8 -15   1 -4.4354  9.9757   4
   8  15   1 -2.6790 12.0774   6
  -8  15  -1 4.35504 9.94070   1
  -9 -15  -1 -4.4477  9.0993   5
   9 -15   1  0.9121 10.7789   4
  -9 -15  -1 -8.4694 14.2146   1
   9  15   1 -47.989  14.838   6
  -9  15  -1 -23.711  10.623   1
   8 -16  -1 -6.8849  9.7144   4
   8 -16  -1 -0.6640  8.1466   5
  -8 -16   1  4.7382 10.5320   5
  -8 -16   1 -13.099  10.459   1
  -8  16   1  1.9061 10.2340   1
   8  16  -1 4.42242 8.19917   1
  -7 -16   1 47.3437 13.9486   5
   7 -16  -1 64.2337 12.1886   5
   7 -16  -1 53.8961 10.6031   4
  -7  16   1 31.7338 13.7007   1
  -7  16   1 53.1868 10.7553   3
   7  16  -1 43.6554 10.0741   6
   7  16  -1 63.7016 10.2864   1
   6 -16  -1 -10.649  10.410   5
  -6 -16   1 3.79300 6.72045   5
   6 -16  -1 -5.3210  9.2879   4
   6  16  -1 -7.5092  9.4122   1
   6  16  -1 -9.6709  7.5047   6
  -6  16   1 4.57470 5.44357   3
  -6  16   1 -0.2459  8.4846   1
   5 -16  -1 15.6399 10.2050   5
  -5 -16   1 10.3502  8.7685   5
   5 -16  -1 10.3446  7.8288   4
   5  16  -1 -3.2537  7.4885   6
  -5  16   1 -0.2859  6.4558   3
  -5  16   1 -0.1371  7.5870   1
   5  16  -1 -1.1949  7.2975   1
   4 -16  -1 -2.1675  6.8461   4
   4 -16  -1 -6.5678  7.8595   5
  -4 -16   1 -1.1638  8.9215   5
   4  16  -1 -16.931   9.944   6
  -4  16   1 -15.303   7.726   1
   4  16  -1 1.25598 6.24794   1
  -4  16   1 -0.4308  5.4023   3
   3 -16  -1 167.482  13.813   4
   3 -16  -1 149.727  13.980   5
  -3 -16   1 167.225  14.021   5
   3  16  -1 165.866  14.854   1
  -3  16   1 165.969  15.154   1
   3  16  -1 167.944  14.330   6
  -3  16   1 190.859  14.900   3
   2 -16  -1 5.67955 9.41488   4
   2 -16  -1 8.71155 7.77057   5
  -2 -16   1 4.82971 9.28004   5
  -2 -16   1 8.69796 4.21750   4
   2  16  -1 -9.1428  9.7540   1
   2  16  -1 4.44279 6.76553   6
  -2  16   1 15.2456  6.2555   1
   1 -16  -1 9.54308 6.56407   5
  -1 -16   1 5.02004 6.56750   5
  -1 -16   1 -1.9754  6.9510   4
   1 -16  -1 -0.1936  5.6807   4
   1  16  -1 9.29270 7.62314   6
  -1  16   1 4.74109 6.68989   1
   1  16  -1 8.75763 6.94586   1
  -1  16   1 0.33465 5.80867   6
   0 -16   1 6.81151 7.67393   5
   0 -16  -1 0.27982 6.54226   5
   0 -16  -1 1.06816 6.16195   4
   0 -16   1 0.37816 4.79254   4
   0  16   1 6.02496 7.19479   1
   0  16  -1 2.89296 7.19746   1
   0  16  -1 7.24953 9.19304   6
   0  16   1 -3.1115  8.0075   6
   1 -16   1 214.076  18.670   5
  -1 -16  -1 218.152  17.715   4
   1 -16   1 225.543  17.969   4
  -1 -16  -1 213.631  16.022   5
   1  16   1 233.747  16.769   6
  -1  16  -1 285.282  18.470   1
  -1  16  -1 228.621  16.743   6
   1  16   1 253.923  18.163   1
   2 -16   1 16.4282  7.3073   5
  -2 -16  -1 1.08228 7.14057   5
   2 -16   1 14.1474  5.8897   4
   2  16   1 17.4477  7.7644   1
  -2  16  -1 20.2647  6.2559   1
   2  16   1 3.84811 8.81034   6
   3 -16   1 -1.4221  5.9667   4
   3 -16   1 -1.4875 10.1092   5
  -3 -16  -1 14.9318  9.6004   5
   3  16   1 -3.7275  6.7305   6
   3  16   1 -11.336  10.125   1
  -3  16  -1 3.19261 7.86034   1
   4 -16   1 4.35783 6.56295   4
   4 -16   1 -6.2268  9.1362   5
  -4 -16  -1 -14.415  10.383   5
  -4  16  -1 -1.6899 12.2088   1
  -4  16  -1 6.28381 4.76215   3
   4  16   1 -0.9849  6.1733   6
   4  16   1 0.56548 6.54378   1
  -5 -16  -1 53.3561  9.5749   5
   5 -16   1 44.9191  9.9834   5
  -5 -16  -1 -11.905   9.555   1
   5 -16   1 41.0487  8.1943   4
  -5  16  -1 37.4849  8.4222   3
   5  16   1 38.3861  7.4332   6
   5  16   1 31.9838 11.8103   1
  -5  16  -1 37.2387  8.4845   1
  -6 -16  -1 16.5200  7.5881   5
  -6 -16  -1 10.6056 11.3605   1
   6 -16   1 14.7403  8.4290   4
   6 -16   1 22.2167  8.4756   5
   6  16   1 16.4951  8.6845   6
  -6  16  -1 7.94062 7.80783   1
   7 -16   1 -10.450   9.899   5
  -7 -16  -1 -2.1594 13.0700   1
   7 -16   1 -3.0243  9.4993   4
  -7 -16  -1 -13.134  12.193   5
   7  16   1 -10.873   9.125   6
  -7  16  -1  2.9487 10.7701   1
  -8 -16  -1 2.04440 8.79138   1
   8 -16   1 -0.0233  8.4268   5
   8 -16   1 -11.461  10.716   4
  -8 -16  -1 -6.2241  9.7861   5
  -8  16  -1 -2.1833 10.3944   1
   8  16   1  1.7707 10.5180   6
   6 -17  -1 -0.7816  8.7474   5
   6 -17  -1 -6.5318 13.3077   4
  -6 -17   1 -10.447   9.096   5
  -6  17   1 1.53237 8.22146   1
   6  17  -1 -5.7388  8.7349   1
   6  17  -1 -17.840  13.627   6
  -6  17   1 -11.146   6.817   3
   5 -17  -1  9.2452 10.0246   5
  -5 -17   1 12.3033  9.7915   5
   5 -17  -1 18.1795  8.7875   4
  -5  17   1 36.4105 12.6556   1
  -5  17   1 20.6198  8.7627   3
   5  17  -1  3.6591 10.0807   1
   5  17  -1 17.7122 10.2162   6
  -4 -17   1 21.0507  7.3076   5
   4 -17  -1 16.0505  9.9356   4
   4 -17  -1  3.9500 10.9699   5
  -4  17   1 32.2236  7.5154   1
  -4  17   1 22.4742  6.6295   3
   4  17  -1 26.8839  8.5385   6
   4  17  -1 16.9084  8.2902   1
  -3 -17   1 -9.6691 11.5108   5
   3 -17  -1  2.4087 10.6675   4
  -3 -17   1 14.3114  4.2483   4
   3 -17  -1 8.93660 7.89086   5
  -3  17   1 9.23256 8.27529   3
  -3  17   1 -6.3131 10.7334   1
   3  17  -1 -3.4422  8.9214   1
   3  17  -1 0.23533 8.62534   6
  -2 -17   1 10.0384  6.8973   4
  -2 -17   1 20.2118  8.5675   5
   2 -17  -1 14.6084  8.2568   5
   2 -17  -1 6.17911 9.30304   4
   2  17  -1 12.2792 11.0491   1
  -2  17   1 14.6445  8.3378   1
   2  17  -1 20.0394  6.9383   6
  -1 -17   1 -1.9803  5.1871   4
   1 -17  -1 16.0389  7.0066   5
  -1 -17   1 10.9491  7.5220   5
   1 -17  -1 8.09818 5.82259   4
   1  17  -1 -2.1622  8.3046   6
   1  17  -1 3.18336 7.32939   1
  -1  17   1 13.8330  7.6536   1
   0 -17  -1 12.7674  6.8158   4
   0 -17   1 12.2113 11.0348   5
   0 -17  -1 5.47595 8.58821   5
   0 -17   1 20.3664  8.9021   4
   0  17   1 17.4191  8.6623   1
   0  17   1 9.08321 7.29942   6
   0  17  -1 12.3241  7.1350   6
   0  17  -1 19.7112  7.9557   1
  -1 -17  -1 -8.3580  5.9077   5
  -1 -17  -1 -5.2743  9.4084   4
   1 -17   1 -7.7474  7.6753   5
   1 -17   1 -9.7672  8.6438   4
  -1  17  -1 -9.2496  6.9841   6
  -1  17  -1 0.51383 7.99929   1
   1  17   1 -1.9207  7.2688   1
   1  17   1 5.04107 6.52993   6
   2 -17   1 -3.1963  7.0211   5
  -2 -17  -1 -3.1271  8.5405   5
   2 -17   1 -8.7290  7.4310   4
   2  17   1 -0.2379  9.1106   6
  -2  17  -1 5.80722 8.20403   1
   2  17   1 -8.6263  7.1289   1
   3 -17   1 9.14127 7.94814   5
  -3 -17  -1  6.7474 12.0201   5
   3 -17   1 7.23764 7.64655   4
  -3  17  -1 -13.255  10.234   1
   3  17   1  2.3604 10.8432   6
   3  17   1  1.5580 11.9167   1
   4 -17   1 -4.1826  8.5840   5
  -4 -17  -1 -7.5589  8.2297   5
   4 -17   1 -7.4360  7.7192   4
  -4  17  -1 -12.260  12.432   1
   4  17   1 -2.2215  7.1236   1
  -4  17  -1 -2.5959  8.7047   3
   4  17   1 -11.090  11.464   6
   5 -17   1 -11.395  12.393   4
   5 -17   1 19.7197 12.4351   5
  -5 -17  -1 14.3490  8.6636   5
  -5  17  -1 17.7825  9.9778   1
   5  17   1 11.2448  8.6104   1
   5  17   1 10.5557  8.5307   6
  -5  17  -1 7.29662 5.99251   3
   6 -17   1 -16.968   9.265   4
  -6 -17  -1 7.64872 8.48147   5
   6 -17   1 4.10121 8.80799   5
  -6  17  -1 -6.0137  9.8622   1
   6  17   1 3.45664 9.09720   1
   6  17   1 -1.0580  8.2385   6
   5 -18  -1  4.5304 10.6708   5
   5 -18  -1 -6.1316 10.7001   4
  -5 -18   1 -12.895  12.164   5
   5  18  -1 -2.0733  9.0559   1
   5  18  -1 -6.8774 10.5108   6
  -5  18   1 -6.3042  8.9407   3
  -5  18   1  4.7043 10.2933   1
  -4 -18   1 0.58922 9.04565   5
   4 -18  -1 5.96998 8.69674   4
   4 -18  -1 -6.2748 12.6783   5
  -4  18   1 -9.4526 10.8181   3
   4  18  -1  6.4597 10.1987   1
  -4  18   1  2.1530 14.3612   1
   4  18  -1 26.7614 14.2549   6
   3 -18  -1 -0.7009  9.6491   4
  -3 -18   1 -12.926   9.234   5
   3 -18  -1 -31.698  10.171   5
   3  18  -1 -7.7858  7.9525   6
  -3  18   1 1.21880 9.30840   1
  -3  18   1 -11.925   8.549   3
   3  18  -1 -13.107   9.826   1
  -2 -18   1 18.0383  8.2848   5
   2 -18  -1 25.2439  7.4380   4
   2 -18  -1 19.2415  9.7909   5
   2  18  -1 30.5432  9.6193   1
   2  18  -1 14.8603  8.8816   6
  -2  18   1 32.2722  8.0138   1
   1 -18  -1 -16.507  13.035   5
  -1 -18   1  1.5528 10.6057   5
   1 -18  -1 4.38086 6.84338   4
  -1 -18   1 -0.3117  6.4282   4
   1  18  -1 -4.6459  9.6050   1
   1  18  -1 -5.8745  7.5456   6
  -1  18   1 -4.8385  9.0710   1
   0 -18  -1 17.8537 13.4293   5
   0 -18  -1 9.94620 7.16099   4
   0 -18   1 19.4996  9.8315   4
   0 -18   1 20.8605  7.9340   5
   0  18  -1 21.3034  8.1528   6
   0  18   1 18.5018  8.4770   1
   0  18   1 11.3488  9.2932   6
   0  18  -1  3.8289 11.5238   1
   1 -18   1 76.1271 10.9232   5
  -1 -18  -1 71.0012 10.7993   5
  -1 -18  -1 62.6146  8.5622   4
   1 -18   1 79.3590 10.9071   4
   1  18   1 65.9980 10.0771   6
  -1  18  -1 69.5329  9.8819   1
   1  18   1 71.2327 10.2306   1
   2 -18   1 -12.913   9.948   4
  -2 -18  -1 -6.7967  9.9597   4
   2 -18   1 -16.977  12.316   5
  -2 -18  -1 9.97651 9.25970   5
   2  18   1 -4.9951  7.8932   6
   2  18   1  2.7186 10.1871   1
  -2  18  -1 3.58791 8.10765   1
  -3 -18  -1 -28.870  11.393   5
   3 -18   1 -17.467  10.714   4
   3 -18   1 -11.163  10.361   5
   3  18   1 -12.965   8.993   1
  -3  18  -1 -7.5738  9.1841   1
   3  18   1 -13.432  12.191   6
   4 -18   1 -8.9571  9.2236   5
  -4 -18  -1 -18.969   9.594   5
   4 -18   1 -6.1621  8.3531   4
   4  18   1 -1.2671  9.4605   1
  -4  18  -1 -3.1730  7.2108   3
   4  18   1 -13.849   7.845   6
  -4  18  -1 -2.1342 10.4054   1
   5 -18   1 59.9140 11.0002   4
   5 -18   1 72.8048 11.9473   5
  -5 -18  -1 71.2700 12.0514   5
   5  18   1 69.1789 11.9275   1
  -5  18  -1 87.8550 11.5703   1
   5  18   1 71.1068 11.1636   6
   2 -19  -1 -15.190  15.255   5
   2 -19  -1 9.31742 8.35297   4
  -2 -19   1  3.2910 10.8340   5
   2  19  -1  1.7247 11.8072   1
   2  19  -1 2.06903 9.86913   6
  -2  19   1 -7.0457 14.2148   1
  -1 -19   1 -27.681  11.653   5
   1 -19  -1 2.88928 8.46087   4
   1 -19  -1 7.85885 8.95984   5
   1  19  -1 -2.1792  9.8412   6
  -1  19   1 -4.7449 13.9310   1
   1  19  -1 10.0700  9.5696   1
   0 -19  -1 -2.0239 10.8386   5
   0 -19   1 -2.2540 10.1063   5
   0 -19  -1 -12.415   8.602   4
   0  19   1 -6.7649  8.2434   6
   0  19  -1 -22.005  16.227   1
   0  19   1 15.7184 15.5817   1
   0  19  -1 -4.1542  9.6455   6
   1 -19   1 -11.495   9.771   4
   1 -19   1 -4.7989 11.0070   5
  -1 -19  -1 -11.319   8.277   4
  -1 -19  -1 10.1636 14.4632   5
  -1  19  -1 -19.602  11.044   1
   1  19   1 -16.854   8.749   6
   1  19   1 -10.583  10.203   1
   2 -19   1 -13.519  11.521   5
  -2 -19  -1 2.73733 9.28578   5
  -2 -19  -1 -4.0609  7.2428   4
   2 -19   1 -14.429  11.447   4
   2  19   1 -3.0118  8.0447   6
   2  19   1  1.6779 10.4406   1
  -2  19  -1 5.66878 9.90406   1
 -14   0   2 -1.9217 11.8916   1
  14   0  -2 -0.4466 10.2296   7
  14   0  -2 -2.3624 10.5482   6
  14   0  -2  0.9702 11.2825   4
  13   0  -2 -15.149  11.012   4
  13   0  -2 12.2009  7.6779   6
 -13   0   2 -4.5637  6.4973   1
  13   0  -2 -5.5132  8.9794   7
 -12   0   2 -3.4918  5.2822   1
  12   0  -2 -9.3621  8.0882   4
  12   0  -2 -2.8234  7.2940   7
  12   0  -2 -5.8818  6.9371   6
  11   0  -2 -6.4194  7.9595   6
  11   0  -2 0.13113 4.51314   2
 -11   0   2 2.54901 4.14285   1
  11   0  -2 0.06967 7.44115   4
  10   0  -2 632.902  52.430   3
  10   0  -2 757.580  49.064   6
  10   0  -2 749.704  53.457   1
 -10   0   2 805.487  55.067   1
  10   0  -2 778.336  63.289   2
  10   0  -2 837.889  50.820   4
   9   0  -2 682.567  54.937   1
   9   0  -2 703.941  42.556   6
   9   0  -2 722.226  57.439   2
  -9   0   2 693.572  49.009   4
   9   0  -2 631.005  46.903   3
  -9   0   2 755.880  47.923   1
   9   0  -2 746.613  46.503   4
   8   0  -2 512.713  32.225   3
  -8   0   2 545.572  33.905   1
   8   0  -2 535.118  32.017   6
   8   0  -2 512.547  34.190   4
   8   0  -2 466.928  36.805   1
  -8   0   2 510.441  34.055   4
   8   0  -2 531.454  37.663   2
  -7   0   2 9.14526 2.76537   1
   7   0  -2 10.9961  1.0357   5
   7   0  -2 6.40652 4.67222   2
   7   0  -2 7.66031 3.55692   3
   7   0  -2 7.96113 4.16712   4
  -7   0   2 2.34531 5.25111   4
   7   0  -2 9.72908 4.60489   1
   7   0  -2 10.9682  1.0291   5
   7   0  -2 5.82917 5.40366   6
   6   0  -2 5248.40  343.66   4
   6   0  -2 5223.98  331.33   6
   6   0  -2 5417.81  362.54   2
   6   0  -2 5200.66  351.07   1
   6   0  -2 5361.99  328.81   3
  -6   0   2 5625.61  378.43   1
  -5   0   2 339.525  23.317   1
   5   0  -2 363.455  23.758   2
   5   0  -2 352.428  21.970   6
   5   0  -2 327.150  22.798   1
   5   0  -2 366.495  21.394   3
   5   0  -2 341.169  21.736   4
   5   0  -2 351.617  21.770   5
  -5   0   2 340.106  21.782   4
   4   0  -2 240.080  15.216   5
  -4   0   2 238.691  15.625   1
   4   0  -2 218.508  14.642   4
  -4   0   2 224.409  14.557   4
   4   0  -2 245.089  14.325   6
   4   0  -2 224.558  15.547   1
   4   0  -2 228.202  15.752   2
   4   0  -2 247.202  14.558   3
   3   0  -2 82.7836  5.2025   3
  -3   0   2 73.3109  4.8352   1
  -3   0   2 70.3160  4.9349   4
   3   0  -2 70.2138  5.0713   1
   3   0  -2 71.0246  4.9276   4
   3   0  -2 75.6601  4.9415   6
   3   0  -2 75.3682  5.9212   2
   1   0  -2 138.859   8.487   7
  -1   0   2 138.280   8.615   7
   1   0  -2 139.620   8.399   6
   1   0  -2 162.793   9.012   3
   1   0  -2 121.481  10.252   2
  -1   0   2 151.269   9.120   6
  -1   0   2 145.561   8.989   3
   1   0  -2 138.931   9.436   1
   0   0  -2 73.8923  4.5683   3
   0   0   2 68.7421  4.3561   6
   0   0  -2 67.8344  5.0826   2
   0   0   2 69.4871  4.9832   1
   0   0   2 74.5363  4.6243   3
   0   0  -2 68.9179  5.0166   1
   0   0   2 69.0355  4.4945   7
   0   0  -2 68.9921  4.5397   7
  -1   0  -2 1.50726 0.72979   2
  -1   0  -2 0.52326 1.31091   4
   1   0   2 2.53408 0.57236   3
   1   0   2 1.49860 1.08109   7
  -1   0  -2 -0.2911  1.1888   7
   1   0   2 0.23311 1.20882   4
  -1   0  -2 2.40199 1.50960   1
   1   0   2 -0.0707  1.4412   1
   3   0   2 2039.42  125.01   7
  -3   0  -2 1966.33  143.14   1
  -3   0  -2 1891.15  142.96   4
   3   0   2 2051.36  129.62   4
   3   0   2 2142.93  127.63   1
  -4   0  -2 672.560  44.396   1
  -4   0  -2 661.530  41.942   4
   4   0   2 726.423  45.830   1
   4   0   2 677.927  40.164   7
   4   0   2 688.461  48.148   4
  -4   0  -2 643.026  42.906   5
   5   0   2 1770.99  108.94   1
   5   0   2 1735.03  101.02   7
  -5   0  -2 1675.17  107.75   1
  -5   0  -2 1736.52  104.50   4
  -5   0  -2 1600.40  109.93   5
   5   0   2 1754.67  104.98   4
  -6   0  -2 431.772  27.287   5
  -6   0  -2 446.102  26.130   1
  -6   0  -2 367.893  26.205   5
   6   0   2 413.564  27.089   4
   6   0   2 423.781  28.009   1
   6   0   2 418.636  25.220   7
  -6   0  -2 402.614  27.051   4
   7   0   2 17.9630  5.0277   4
  -7   0  -2 15.6076  6.6125   4
  -7   0  -2 12.7161  5.5178   1
   7   0   2 9.06454 5.89259   7
   7   0   2 11.6114  4.4725   1
  -8   0  -2 0.89574 5.68723   4
   8   0   2 -2.2983  4.0732   7
  -8   0  -2 3.21037 3.77630   1
   8   0   2 6.01700 5.06734   4
   8   0   2 -2.2527  5.1016   1
   9   0   2 38.3417  8.0917   7
  -9   0  -2 33.0407  5.5696   1
   9   0   2 32.2338  7.1653   4
 -10   0  -2 176.866  13.579   1
  10   0   2 118.263  10.671   3
  10   0   2 175.852  13.825   6
  10   0   2 168.373  14.126   7
  10   0   2 160.137  14.962   4
  11   0   2 -0.2738  7.4262   3
 -11   0  -2 8.87895 6.13535   1
  11   0   2 10.5502  7.0296   4
  11   0   2 -0.8247  9.3297   6
  11   0   2 5.86086 7.10394   7
  12   0   2 -26.891  12.161   7
  12   0   2 -2.9811  8.0370   6
  12   0   2 -14.104  11.857   4
 -12   0  -2 0.06506 9.21876   1
  13   0   2  0.7791 14.8088   7
  13   0   2  4.5793 11.0917   6
 -13   0  -2 0.87546 8.33958   1
  13   0   2 -4.8631 12.8202   4
 -14   0  -2 20.9232 13.0084   1
  14   0   2 24.1738 12.3693   7
  14   0   2 53.6038 11.4854   6
  14   0   2  7.4237 21.1516   4
 -14  -1   2 -3.6816  8.6377   1
  14  -1  -2  9.2929 10.5946   7
  14  -1  -2 -9.8924 16.2204   4
  14  -1  -2  4.7152 11.4525   6
  14   1  -2  1.6147 14.0229   4
  14   1  -2 -1.9042 11.7599   7
 -14   1   2 3.30746 7.81643   1
  14   1  -2 -4.5308 16.0788   6
  13  -1  -2 23.6954 12.7152   6
  13  -1  -2 21.6596  8.9328   7
  13  -1  -2 20.9632  9.5428   4
 -13  -1   2 16.6202  6.2862   1
  13   1  -2 11.4189  8.8901   6
  13   1  -2 -12.044   9.749   7
 -13   1   2 10.1174  7.0957   1
  13   1  -2  0.0363 10.0814   4
  12  -1  -2 63.5286  9.1288   4
  12  -1  -2 33.5488  7.6552   6
  12  -1  -2 54.1099  6.2567   2
 -12  -1   2 53.1859  7.9265   1
  12   1  -2 58.6079  9.6269   4
  12   1  -2 45.9874  7.7774   7
 -12   1   2 50.7103  7.5164   1
  12   1  -2 60.0124  7.7291   6
  11  -1  -2 9.87919 4.69110   2
  11  -1  -2 -4.4900  9.3116   6
 -11  -1   2 2.12282 5.58555   1
  11  -1  -2 12.4591 10.3444   4
  11   1  -2 5.60815 6.79290   7
  11   1  -2 7.07846 6.73964   4
  11   1  -2 9.97974 6.61443   6
 -11   1   2 7.50628 6.14917   1
  10  -1  -2 97.2097 10.4616   6
 -10  -1   2 111.083   9.420   1
  10  -1  -2 107.587   9.071   2
  10  -1  -2 107.527   9.044   4
  10  -1  -2 76.5809  9.1059   3
  10  -1  -2 87.8603  9.8694   1
  10   1  -2 85.1380 11.3571   4
 -10   1   2 83.5258  7.3535   1
  10   1  -2 94.9796  8.2878   6
  10   1  -2 72.1456  9.5593   1
   9  -1  -2 19.9394  5.4687   1
   9  -1  -2 18.5195  7.3796   6
  -9  -1   2 18.9032  4.0780   1
   9  -1  -2 1.51394 7.23412   4
  -9  -1   2 14.1237  6.2143   4
   9  -1  -2 20.2883  5.1964   2
   9  -1  -2 15.0047  5.5910   3
  -9   1   2 16.1353  3.7987   1
   9   1  -2 26.6153  5.3867   4
   9   1  -2 12.0562  6.1461   3
   9   1  -2 13.9606  4.3106   1
   9   1  -2 19.4231  4.2295   6
   9   1  -2 21.2459  4.9099   2
  -8  -1   2 1945.29  137.21   4
   8  -1  -2 2034.47  134.11   4
   8  -1  -2 1967.90  132.63   3
   8  -1  -2 1871.30  143.54   1
   8  -1  -2 2104.63  149.61   2
  -8  -1   2 2001.18  128.87   1
   8   1  -2 2050.29  119.31   6
   8   1  -2 2015.06  132.35   4
  -8   1   2 2061.68  127.60   4
   8   1  -2 2081.33  124.24   5
   8   1  -2 2065.33  143.52   2
  -8   1   2 2051.46  141.10   1
   8   1  -2 2116.25  126.51   5
   8   1  -2 2074.01  151.95   1
   7  -1  -2 838.590  58.722   2
   7  -1  -2 854.578  53.651   5
  -7  -1   2 807.135  54.436   4
  -7  -1   2 840.555  53.270   1
   7  -1  -2 769.781  56.462   1
   7  -1  -2 817.843  53.399   3
   7  -1  -2 821.992  55.305   4
  -7   1   2 861.324  53.043   4
   7   1  -2 835.413  55.054   5
   7   1  -2 885.078  56.550   2
   7   1  -2 866.911  51.485   5
   7   1  -2 843.346  49.419   6
  -7   1   2 837.551  54.478   1
   7   1  -2 813.098  58.091   1
   7   1  -2 860.734  53.455   4
   6  -1  -2 1419.72   96.23   1
  -6  -1   2 1538.91   95.94   4
   6  -1  -2 1509.63   95.41   5
   6  -1  -2 1528.40   94.85   3
  -6  -1   2 1476.05   91.66   1
   6  -1  -2 1445.85   90.23   4
   6  -1  -2 1528.85   95.43   2
   6   1  -2 1425.03   85.74   6
   6   1  -2 1442.56   97.31   1
   6   1  -2 1460.61   91.85   5
   6   1  -2 1492.84   95.54   2
  -6   1   2 1426.90   93.05   4
  -6   1   2 1438.31   98.08   1
   6   1  -2 1399.59   92.45   4
   5  -1  -2 112.688   8.114   2
  -5  -1   2 109.394   7.642   4
   5  -1  -2 100.002   6.451   5
   5  -1  -2 100.659   7.361   3
   5  -1  -2 91.0120  6.9459   4
  -5  -1   2 103.164   7.110   1
   5  -1  -2 107.866   6.997   1
   5   1  -2 94.1548  6.9057   6
   5   1  -2 95.0610  7.1946   4
  -5   1   2 91.7873  7.5073   4
   5   1  -2 96.5909  7.3443   2
   5   1  -2 101.528   7.237   1
  -5   1   2 91.6424  6.6942   1
   4  -1  -2 3460.18  224.04   1
   4  -1  -2 3237.69  199.31   4
  -4  -1   2 3043.88  210.79   1
  -4  -1   2 3256.41  215.48   2
   4  -1  -2 3187.58  208.37   5
  -4  -1   2 3221.15  204.07   4
   4  -1  -2 3405.79  203.51   3
   4   1  -2 3295.50  208.59   1
   4   1  -2 3070.03  204.99   4
   4   1  -2 3156.70  191.02   6
   4   1  -2 3118.48  217.58   2
  -4   1   2 3218.78  196.59   4
  -4   1   2 2889.99  221.67   1
   3  -1  -2 478.790  32.437   5
   3  -1  -2 469.890  30.532   4
  -3  -1   2 487.697  29.084   6
   3  -1  -2 506.065  30.787   3
  -3  -1   2 463.939  30.530   4
  -3  -1   2 457.342  32.262   2
   3  -1  -2 494.658  31.640   1
  -3  -1   2 446.902  30.452   1
  -3   1   2 449.895  35.433   1
   3   1  -2 503.424  31.026   4
   3   1  -2 500.463  31.146   6
   3   1  -2 509.286  32.931   2
  -3   1   2 526.041  30.616   4
   3   1  -2 511.423  31.756   1
  -2  -1   2 3133.66  179.86   6
   2  -1  -2 3115.27  197.45   5
  -2  -1   2 3200.97  187.54   4
  -2  -1   2 3238.85  198.08   1
   2  -1  -2 3091.70  186.20   4
  -2  -1   2 2707.52  197.48   2
   2  -1  -2 3182.23  187.29   3
   2   1  -2 2910.80  184.94   4
  -2   1   2 2822.65  188.68   3
   2   1  -2 2662.93  204.18   2
   2   1  -2 2973.85  188.24   1
  -2   1   2 2894.42  183.24   4
   2   1  -2 2795.58  179.34   6
   1  -1  -2 716.367  44.017   3
  -1  -1   2 674.575  42.788   6
   1  -1  -2 691.324  47.083   1
   1  -1  -2 710.527  46.823   5
   1  -1  -2 685.816  43.648   7
  -1  -1   2 650.213  47.124   2
  -1   1   2 730.424  47.851   1
   1   1  -2 736.685  44.505   4
  -1   1   2 743.331  44.884   3
   1   1  -2 736.818  42.078   6
   1   1  -2 709.561  44.891   1
  -1   1   2 716.295  42.603   7
   1   1  -2 660.888  47.546   2
  -1   1   2 752.582  48.096   5
   1   1  -2 716.819  44.064   1
   1   1  -2 722.672  43.059   7
   0  -1   2 356.300  26.238   1
   0  -1  -2 363.581  26.404   1
   0  -1   2 366.081  27.636   2
   0  -1  -2 370.737  25.059   7
   0  -1   2 391.015  27.877   7
   0  -1  -2 376.819  25.341   3
   0  -1  -2 382.079  26.510   5
   0  -1   2 376.837  25.257   6
   0  -1  -2 373.614  26.479   6
   0   1   2 492.848  31.103   5
   0   1  -2 459.157  26.841   1
   0   1   2 517.576  27.485   3
   0   1  -2 429.860  28.549   2
   0   1  -2 494.356  27.075   4
   0   1  -2 491.823  25.111   6
   0   1   2 459.063  28.312   1
   0   1  -2 506.485  31.637   7
   0   1   2 486.030  25.619   7
   1  -1   2 765.994  55.204   4
   1  -1   2 809.783  53.660   1
  -1  -1  -2 796.959  51.321   5
   1  -1   2 829.126  51.853   2
   1  -1   2 758.881  53.159   7
  -1  -1  -2 814.647  57.489   1
  -1  -1  -2 812.238  50.176   4
  -1  -1  -2 804.891  47.648   7
  -1   1  -2 846.393  55.184   1
   1   1   2 807.895  51.267   6
   1   1   2 806.184  50.779   7
  -1   1  -2 737.320  52.056   7
   1   1   2 831.537  50.431   5
   1   1   2 823.012  50.276   1
  -1   1  -2 715.856  52.011   4
  -1   1  -2 806.234  49.844   3
  -2  -1  -2 7126.43  492.57   1
  -2  -1  -2 7370.61  471.10   7
   2  -1   2 7577.64  483.20   1
  -2  -1  -2 7419.07  454.70   4
   2   1   2 6977.90  542.59   4
  -2   1  -2 7451.05  501.90   1
   2   1   2 7494.57  477.91   1
  -3  -1  -2 312.234  19.367   4
   3  -1   2 309.006  18.451   7
  -3  -1  -2 301.456  20.328   1
   3  -1   2 301.669  18.835   4
   3  -1   2 297.807  19.546   1
  -3  -1  -2 339.417  19.565   7
  -3  -1  -2 296.917  19.523   5
  -3   1  -2 290.056  18.928   4
   3   1   2 316.832  20.058   4
   3   1   2 284.785  19.601   7
  -3   1  -2 275.327  19.311   1
   3   1   2 302.545  19.195   1
  -4  -1  -2 185.423  12.973   1
  -4  -1  -2 190.469  12.288   4
   4  -1   2 188.950  12.315   4
  -4  -1  -2 206.315  12.901   5
   4  -1   2 186.432  12.505   1
   4   1   2 185.193  12.558   4
   4   1   2 185.440  12.888   1
  -4   1  -2 200.552  12.593   4
   4   1   2 195.401  12.124   7
  -4   1  -2 187.410  12.751   1
   5  -1   2 2815.90  183.24   4
  -5  -1  -2 2631.84  179.83   1
  -5  -1  -2 2923.77  187.48   5
   5  -1   2 3072.58  193.01   2
  -5  -1  -2 2637.06  175.72   4
   5  -1   2 2642.01  176.46   1
  -5   1  -2 3027.93  173.92   5
   5   1   2 2961.43  185.78   1
   5   1   2 2933.16  175.76   4
  -5   1  -2 2962.75  179.11   1
  -5   1  -2 2907.53  175.79   4
   5   1   2 3033.71  192.83   7
  -6  -1  -2 -3.8369  6.1850   4
   6  -1   2 10.8304  4.9429   4
   6  -1   2 3.80213 5.14430   1
  -6  -1  -2 8.53489 2.85489   1
   6  -1   2 8.81892 1.33115   2
   6  -1   2 6.02937 3.67991   7
  -6  -1  -2 9.29353 1.09004   5
  -6   1  -2 13.8699  3.3669   1
  -6   1  -2 14.6446  1.1435   5
   6   1   2 15.8469  5.3909   1
  -6   1  -2 11.6948  4.5638   4
   6   1   2 5.56044 5.11600   4
   6   1   2 14.3482  2.9754   7
   6   1   2 12.6224  4.1033   6
   7  -1   2 123.536  11.016   4
   7  -1   2 139.095  10.808   7
   7  -1   2 133.230  11.157   1
  -7  -1  -2 151.632  11.975   4
   7  -1   2 149.412  10.356   2
  -7  -1  -2 133.363  10.334   1
   7   1   2 142.625   9.406   6
   7   1   2 145.419  11.102   1
  -7   1  -2 135.579  10.904   4
   7   1   2 141.931  10.698   4
   7   1   2 142.188   9.744   7
  -7   1  -2 159.166  12.191   1
   8  -1   2 103.326   9.907   4
   8  -1   2 93.4019  6.9308   3
   8  -1   2 98.4929  8.7145   7
   8  -1   2 96.2584  7.5077   2
  -8  -1  -2 92.2751  8.6707   1
  -8  -1  -2 84.9690  8.9948   4
   8  -1   2 99.8403 10.0054   1
   8   1   2 96.7910  8.1483   6
   8   1   2 91.5172  8.6373   4
  -8   1  -2 115.266   8.868   1
   8   1   2 116.274   8.413   7
   8   1   2 97.5684  8.7035   1
  -8   1  -2 88.7768  9.6136   4
   9  -1   2 37.7866  8.3966   7
   9  -1   2 35.7986  6.5354   4
  -9  -1  -2 29.1347  5.6686   1
   9  -1   2 28.4982  4.7073   3
   9   1   2 26.5176  5.7946   7
   9   1   2 30.3506  4.8287   6
  -9   1  -2 40.5781  7.2653   1
   9   1   2 26.7195  7.5579   4
  10  -1   2 9.42985 6.96667   4
 -10  -1  -2 10.0346  6.0772   1
  10  -1   2 3.77170 5.85113   3
  10  -1   2  5.6835 10.0460   7
  10   1   2 6.72255 5.63852   7
  10   1   2 26.2328  8.5762   4
 -10   1  -2 6.50084 6.00226   1
  10   1   2 3.31646 7.75303   6
  11  -1   2 5.03764 7.86949   7
 -11  -1  -2 3.61740 6.88894   1
  11  -1   2 -12.653   9.086   6
  11  -1   2 10.4329  8.6846   4
  11  -1   2 -2.5570  5.0907   3
 -11   1  -2 -1.4306  6.3623   1
  11   1   2 0.88908 8.95897   6
  11   1   2 1.19663 8.97628   7
  11   1   2 5.63767 7.16607   4
  12  -1   2 97.2053 11.2955   6
 -12  -1  -2 117.724  12.108   1
  12  -1   2 86.7526 10.6820   7
  12  -1   2 57.7103 17.4282   4
  12   1   2 93.0817 10.0691   7
  12   1   2 80.4172 12.3561   4
 -12   1  -2 76.0843 11.3740   1
  12   1   2 62.6153 13.8776   6
  13  -1   2 68.9551 42.5166   4
  13  -1   2 6.23762 8.66182   6
 -13  -1  -2  7.5575 11.7548   1
  13  -1   2  9.0675 10.2952   7
  13   1   2 16.0098 10.7055   4
  13   1   2 -7.2625  9.9398   6
  13   1   2 -6.9753  9.4305   7
 -13   1  -2 6.26550 9.10686   1
 -14  -1  -2 -3.6894 11.3948   1
  14  -1   2 -8.0003 15.7548   7
  14  -1   2 -16.808  21.310   4
 -14   1  -2 -3.7083 14.5833   1
  14   1   2 19.3894 15.1542   4
  14   1   2  1.0506 11.6511   7
  14   1   2 10.2840 10.4653   6
  14  -2  -2 -10.417  12.681   7
  14  -2  -2 -25.188  19.133   4
  14  -2  -2 1.99201 9.22234   6
 -14  -2   2 -5.6002  8.2423   1
  14   2  -2 -17.249  13.660   4
 -14   2   2 -8.7375  9.2190   1
  14   2  -2 -20.402  12.281   6
  14   2  -2 -0.6313  9.9603   7
  13  -2  -2 3.15324 8.83440   4
  13  -2  -2 -17.238   8.643   2
  13  -2  -2 -3.2675  8.3306   6
 -13  -2   2 5.02623 6.87681   1
  13   2  -2 2.24438 8.84559   7
 -13   2   2 -2.2766 10.0898   1
  13   2  -2 -19.820  10.507   6
  13   2  -2 0.03217 9.88268   4
  12  -2  -2 10.1232 11.4388   4
  12  -2  -2 11.8150  5.0121   2
 -12  -2   2 13.2757  5.1095   1
  12  -2  -2 18.5058  8.6860   6
 -12   2   2 21.3942  5.0960   1
  12   2  -2 14.0077 12.1282   4
  12   2  -2 5.05597 7.26195   6
  12   2  -2 24.0869 10.5784   7
  11  -2  -2 60.6205  7.1927   2
  11  -2  -2 43.8422  8.5707   6
 -11  -2   2 81.8639  7.8890   1
  11  -2  -2 61.0920  8.7601   4
 -11   2   2 62.5878  6.9551   1
  11   2  -2 76.4804 11.1554   4
  11   2  -2 70.1992  7.0143   6
  11   2  -2 74.1304  9.6627   7
  10  -2  -2 0.07734 6.37029   1
  10  -2  -2 0.86849 5.99749   3
 -10  -2   2 4.96162 4.49982   1
  10  -2  -2 -1.8159  5.5980   2
  10  -2  -2 6.41725 8.33373   4
  10  -2  -2 9.50620 5.62536   6
 -10   2   2 2.02645 5.57646   1
  10   2  -2 3.60053 4.59666   7
  10   2  -2 1.34152 8.70693   4
  10   2  -2 5.17845 8.87433   1
  10   2  -2 19.2546  7.4240   6
   9  -2  -2 148.598  10.972   4
   9  -2  -2 124.677  10.171   3
   9  -2  -2 141.014  11.295   2
  -9  -2   2 153.091  10.713   1
  -9  -2   2 165.041  11.968   4
   9  -2  -2 126.953  10.232   1
  -9   2   2 132.936   9.881   1
   9   2  -2 115.175  10.781   1
   9   2  -2 137.766   9.900   7
   9   2  -2 143.385   9.891   6
   9   2  -2 141.859  12.046   4
  -8  -2   2 492.080  33.047   1
  -8  -2   2 446.786  31.980   4
   8  -2  -2 488.394  30.883   5
   8  -2  -2 462.988  31.606   3
   8  -2  -2 502.434  33.988   2
   8  -2  -2 469.482  33.880   4
   8  -2  -2 458.689  32.728   1
  -8   2   2 461.803  32.355   4
   8   2  -2 523.936  31.396   5
  -8   2   2 465.306  32.402   1
   8   2  -2 483.647  34.327   1
   8   2  -2 510.325  30.025   6
   8   2  -2 496.371  32.228   5
   8   2  -2 535.131  32.684   4
  -7  -2   2 8.75228 2.37657   1
   7  -2  -2 8.79308 3.80061   1
   7  -2  -2 15.0854  1.5204   5
   7  -2  -2 16.9429  4.1022   4
  -7  -2   2 12.7369  2.9649   4
   7  -2  -2 18.2637  3.4666   2
   7  -2  -2 11.6690  3.7368   3
  -7   2   2 15.0299  3.6802   4
   7   2  -2 17.2599  1.6316   5
   7   2  -2 20.2057  5.3739   4
   7   2  -2 12.5106  3.4380   1
  -7   2   2 17.1862  2.8391   1
   7   2  -2 11.1651  3.9925   6
   6  -2  -2 238.458  17.213   5
   6  -2  -2 247.108  16.511   1
  -6  -2   2 253.957  17.903   2
  -6  -2   2 251.166  16.467   1
   6  -2  -2 260.407  17.156   4
   6  -2  -2 251.941  15.884   3
  -6  -2   2 238.282  16.197   4
   6   2  -2 261.568  16.850   4
   6   2  -2 261.985  15.858   6
   6   2  -2 261.720  15.820   5
  -6   2   2 244.569  16.509   4
  -6   2   2 236.824  16.744   1
   6   2  -2 254.068  16.701   1
   6   2  -2 264.826  17.088   2
  -5  -2   2 146.679   9.663   4
   5  -2  -2 153.461   9.341   5
  -5  -2   2 148.481  11.344   1
   5  -2  -2 156.540   9.552   3
   5  -2  -2 157.880   9.865   1
  -5  -2   2 163.295  10.758   2
   5  -2  -2 151.342   9.844   4
   5   2  -2 136.458   9.983   6
   5   2  -2 137.586   9.174   5
   5   2  -2 146.106  10.398   4
  -5   2   2 128.197   9.542   4
   5   2  -2 142.422   9.606   1
   5   2  -2 137.313  10.122   2
  -5   2   2 139.759  10.313   1
  -4  -2   2 3077.07  190.61   4
   4  -2  -2 3015.97  199.11   5
  -4  -2   2 3085.32  203.11   2
  -4  -2   2 2893.32  200.35   1
   4  -2  -2 2903.94  191.93   1
   4  -2  -2 3194.36  189.99   3
   4  -2  -2 3108.28  192.22   4
  -4  -2   2 3151.99  186.16   6
   4   2  -2 3253.08  202.77   2
   4   2  -2 3216.58  204.01   4
   4   2  -2 3169.36  195.06   5
  -4   2   2 3114.62  193.84   3
   4   2  -2 3192.75  197.13   1
  -4   2   2 3034.44  208.31   5
  -4   2   2 3179.19  224.85   1
  -4   2   2 3190.24  192.41   4
   4   2  -2 3008.60  187.66   6
  -3  -2   2 857.656  54.992   4
   3  -2  -2 831.760  55.891   5
  -3  -2   2 789.701  59.430   2
   3  -2  -2 864.003  55.735   4
   3  -2  -2 915.953  56.074   3
  -3  -2   2 867.242  54.170   6
  -3  -2   2 849.536  56.415   1
   3  -2  -2 848.465  59.360   1
   3   2  -2 946.929  56.515   5
   3   2  -2 889.731  53.182   6
  -3   2   2 938.049  55.921   4
  -3   2   2 965.110  58.044   5
   3   2  -2 943.629  61.735   1
   3   2  -2 933.145  61.068   2
  -3   2   2 935.036  55.563   3
   3   2  -2 956.237  59.366   4
  -3   2   2 962.348  59.242   1
   2  -2  -2 949.221  51.756   3
  -2  -2   2 904.270  52.794   4
   2  -2  -2 913.038  51.885   5
  -2  -2   2 841.122  56.377   2
   2  -2  -2 935.387  50.189   1
  -2  -2   2 902.590  51.056   1
   2  -2  -2 914.667  53.883   4
  -2  -2   2 921.310  48.858   6
  -2   2   2 707.850  49.773   3
   2   2  -2 708.449  48.375   6
   2   2  -2 712.030  50.254   1
  -2   2   2 738.699  52.508   5
   2   2  -2 696.727  51.572   4
  -2   2   2 658.477  51.114   1
  -1  -2   2 120.141   8.975   6
  -1  -2   2 125.677   9.942   2
   1  -2  -2 115.076   9.100   7
   1  -2  -2 120.714   9.486   1
   1  -2  -2 126.680   9.602   5
   1  -2  -2 126.487   9.228   3
   1   2  -2 159.381   9.015   6
  -1   2   2 146.928   9.140   7
   1   2  -2 158.225  10.876   4
   1   2  -2 154.436  10.155   7
   1   2  -2 164.213   9.499   1
  -1   2   2 169.447   9.869   3
  -1   2   2 164.149  10.043   5
   1   2  -2 162.300  10.631   1
  -1   2   2 157.956   9.426   1
   0  -2  -2 5088.51  319.30   6
   0  -2  -2 5049.60  305.59   7
   0  -2  -2 4942.74  326.35   5
   0  -2  -2 4957.95  331.71   1
   0  -2   2 5054.93  298.84   6
   0  -2   2 4982.61  314.31   1
   0   2   2 4983.71  317.97   7
   0   2   2 5153.24  319.86   1
   0   2   2 5107.92  320.15   5
   0   2  -2 5264.45  318.80   1
  -1  -2  -2 1339.54   93.73   1
   1  -2   2 1413.75   83.55   6
   1  -2   2 1518.23  106.66   4
   1  -2   2 1362.98   90.25   1
  -1  -2  -2 1452.37   84.47   7
  -1  -2  -2 1484.92   90.97   5
  -1  -2  -2 1479.04   84.92   6
  -1   2  -2 1360.04   87.53   1
   1   2   2 1374.95   83.90   6
   1   2   2 1376.58   86.48   5
  -1   2  -2 1452.16   90.96   4
   1   2   2 1332.20   89.18   7
   1   2   2 1366.39   95.17   1
  -2  -2  -2 7757.98  494.94   7
  -2  -2  -2 7534.51  438.34   6
  -2  -2  -2 7492.19  461.48   4
  -2  -2  -2 7107.91  484.14   1
   2  -2   2 7154.77  467.35   1
   2   2   2 7374.27  445.30   6
   2   2   2 7512.46  500.38   4
  -2   2  -2 7452.18  492.25   4
   2   2   2 7409.13  493.13   7
  -2   2  -2 7303.10  464.31   1
   3  -2   2 125.012  10.082   4
  -3  -2  -2 131.236  10.443   1
   3  -2   2 134.310  10.265   1
  -3  -2  -2 123.150   9.623   7
  -3  -2  -2 129.600   9.898   5
  -3  -2  -2 112.060  10.816   4
   3  -2   2 126.516   9.833   3
   3   2   2 161.968  13.029   7
   3   2   2 168.556  10.859   4
   3   2   2 183.881  10.247   5
  -3   2  -2 185.479  10.320   4
   3   2   2 172.152   9.556   6
  -3   2  -2 186.855   9.842   5
   3   2   2 182.821  10.116   1
  -3   2  -2 194.525  10.752   1
   4  -2   2 1028.84   62.00   3
  -4  -2  -2 1059.21   65.31   5
  -4  -2  -2 1037.87   62.97   4
   4  -2   2 1069.32   62.63   1
   4  -2   2 1019.32   63.19   4
  -4  -2  -2 1044.21   69.02   7
  -4  -2  -2 981.361  64.695   1
  -4   2  -2 1030.27   62.47   1
   4   2   2 1018.12   62.50   1
  -4   2  -2 1033.63   65.57   5
   4   2   2 1002.62   60.60   6
   4   2   2 949.108  65.620   4
   4   2   2 934.604  63.586   7
   4   2   2 999.574  63.332   5
  -4   2  -2 995.066  62.206   4
   5  -2   2 -0.5185  4.5437   4
  -5  -2  -2 8.33394 4.05533   1
   5  -2   2 8.27048 1.54985   3
  -5  -2  -2 3.33539 5.68573   4
  -5  -2  -2 9.17043 1.53879   2
   5  -2   2 10.4304  2.7392   1
  -5  -2  -2 10.4981  1.3093   5
   5   2   2 7.43765 1.26709   5
  -5   2  -2 9.40580 1.17016   5
   5   2   2 4.85573 2.59433   6
  -5   2  -2 9.33102 3.45297   1
  -5   2  -2 7.45791 3.04965   4
   5   2   2 7.96160 4.46650   1
   5   2   2 9.79466 3.71294   4
   5   2   2 7.93537 3.11726   7
   6  -2   2 464.165  30.583   1
   6  -2   2 488.117  30.131   4
  -6  -2  -2 441.294  31.164   4
   6  -2   2 456.730  29.592   3
  -6  -2  -2 486.756  29.383   5
  -6  -2  -2 454.134  29.794   1
  -6   2  -2 485.310  30.325   1
   6   2   2 523.569  31.187   7
   6   2   2 453.134  33.840   1
   6   2   2 460.481  28.276   6
   6   2   2 506.220  29.940   4
  -6   2  -2 496.945  30.655   4
  -6   2  -2 506.104  29.853   5
  -7  -2  -2 23.5725  7.3044   4
   7  -2   2 40.9199  3.3264   2
  -7  -2  -2 39.8872  2.6820   5
   7  -2   2 34.7792  2.9885   3
   7  -2   2 27.0855  5.0228   1
   7  -2   2 44.6068  5.5201   4
  -7  -2  -2 36.5000  5.8644   1
  -7   2  -2 39.4531  2.5977   5
   7   2   2 28.2378  6.7287   1
   7   2   2 41.2024  5.4396   6
   7   2   2 43.9160  7.9850   4
  -7   2  -2 29.1639  6.2609   1
   7   2   2 37.1730  6.3706   7
  -7   2  -2 33.1129  4.8946   4
  -7   2  -2 42.4119  2.7349   5
   8  -2   2 54.3718  6.1565   4
  -8  -2  -2 37.4131  9.3568   4
   8  -2   2 62.8003  4.6569   2
   8  -2   2 59.3874  5.2066   3
   8  -2   2 47.4693  6.9599   1
  -8  -2  -2 70.7554  6.5290   1
   8   2   2 51.8702  9.1109   1
  -8   2  -2 52.8387  7.4065   4
   8   2   2 70.6003  6.2656   7
   8   2   2 69.5029  7.8618   6
   8   2   2 58.5278  9.0113   4
  -8   2  -2 77.2421  7.6326   1
   9  -2   2 35.4777  8.6656   4
  -9  -2  -2 30.2448  5.6013   1
   9  -2   2 31.3718  6.3893   7
   9  -2   2 29.7016  2.8786   2
   9  -2   2 29.5657  4.6664   3
  -9   2  -2 34.0876  5.9842   1
   9   2   2 35.9839  9.4086   4
   9   2   2 28.2721  4.6208   6
   9   2   2 40.3586  6.8383   7
  10  -2   2 81.5459  8.7128   3
 -10  -2  -2 84.1505  9.6715   1
  10  -2   2 87.0355 10.8942   7
  10  -2   2 84.6767 11.5163   4
  10  -2   2 79.6040  7.3872   2
  10   2   2 96.6676  8.8900   4
  10   2   2 88.9430  8.7875   7
 -10   2  -2 103.395   9.160   1
  10   2   2 89.0042  9.7096   6
  11  -2   2  4.2726 12.0981   4
 -11  -2  -2 31.9748 10.0558   1
  11  -2   2 31.3150  6.8714   7
  11  -2   2 23.7059  4.4956   3
  11   2   2 29.8594  8.6440   6
  11   2   2 34.9550  8.7822   4
 -11   2  -2 39.8072  8.8851   1
  11   2   2 32.0115  7.6921   7
  12  -2   2 70.0281  8.8421   7
  12  -2   2 65.9417 10.7660   4
 -12  -2  -2 65.3911 10.2620   1
 -12   2  -2 72.6265  9.2665   1
  12   2   2 75.9890  9.0905   7
  12   2   2 54.8182 11.1669   4
  12   2   2 59.0633 10.2163   6
  13  -2   2  4.4188 13.1665   4
  13  -2   2 15.3688  9.7078   6
 -13  -2  -2 15.4828  8.8180   1
  13  -2   2 20.7141 12.0212   7
 -13   2  -2  8.4358 14.1356   1
  13   2   2 19.7729 12.2662   7
  13   2   2 27.5765 15.8760   4
  13   2   2 19.2358  8.4618   6
  14  -2   2 -10.472  14.724   7
  14  -2   2 -6.4868 15.3122   4
 -14  -2  -2 -20.937  11.087   1
  14  -2   2 -9.0682 13.3745   6
  14   2   2 -11.647  13.804   4
 -14   2  -2 0.23860 9.33974   1
  14   2   2 8.39402 9.79379   6
  14   2   2  4.4478 10.2196   7
  14  -3  -2  3.2325 20.0615   4
  14  -3  -2  2.7571 11.0311   6
 -14  -3   2 1.38443 8.11663   1
  14   3  -2 -11.527  16.508   6
  14   3  -2  1.2771 11.9937   4
  14   3  -2 -0.7927  8.9940   7
 -14   3   2 -2.8615  9.0014   1
  13  -3  -2 40.0061  9.2584   4
  13  -3  -2 31.5431  9.7571   6
  13  -3  -2 17.2926  5.7472   2
 -13  -3   2 35.4121  6.4018   1
  13   3  -2 14.1696 10.5115   4
  13   3  -2 16.1036  8.3845   7
  13   3  -2 33.7456 10.3658   6
 -13   3   2 16.0195  9.6119   1
  12  -3  -2 29.6580  9.0885   2
  12  -3  -2 21.0036 12.7833   6
 -12  -3   2 18.5525  5.4429   1
  12  -3  -2 29.3114 12.7143   4
  12   3  -2 34.2812 13.0175   4
  12   3  -2 23.3955 11.8817   6
  12   3  -2 31.6255  6.5137   7
 -12   3   2 14.7138  9.2939   1
  11  -3  -2 7.32816 7.07059   4
  11  -3  -2 1.12166 4.71511   2
 -11  -3   2 -0.1497  4.3611   1
  11   3  -2 -18.551  10.387   4
 -11   3   2 4.44343 4.84004   1
  11   3  -2 4.02373 6.51272   7
  11   3  -2 1.94913 7.06144   6
  10  -3  -2 13.8839  4.4356   2
  10  -3  -2 16.0471  6.3914   3
  10  -3  -2 14.5801  6.6453   4
 -10  -3   2 19.0918  6.3712   1
  10  -3  -2 10.0348  6.3461   1
  10   3  -2 20.7157  5.2954   6
  10   3  -2 16.0313  5.9172   4
  10   3  -2 23.7429  7.5310   1
 -10   3   2 19.9783  4.6257   1
  10   3  -2 20.8282  5.5717   7
   9  -3  -2 -2.7397  5.7119   1
   9  -3  -2 5.15933 5.10224   2
   9  -3  -2 -8.0781  8.3936   3
  -9  -3   2 7.57050 5.24140   4
   9  -3  -2 4.33568 5.62563   4
   9  -3  -2 5.98153 0.92947   5
  -9  -3   2 6.97725 2.59941   1
   9   3  -2 2.40380 6.51810   6
   9   3  -2 0.91251 3.76421   7
   9   3  -2 4.02063 1.15857   5
  -9   3   2 4.15142 3.38923   1
   9   3  -2 3.99930 4.58893   4
   9   3  -2 0.75868 4.80447   1
  -8  -3   2 1202.06   71.72   1
   8  -3  -2 1164.86   78.52   5
   8  -3  -2 1163.68   72.20   4
   8  -3  -2 1094.49   75.82   3
  -8  -3   2 1139.25   79.78   4
   8  -3  -2 1185.59   72.69   1
   8   3  -2 1089.28   76.19   4
   8   3  -2 1134.10   68.31   6
  -8   3   2 1175.90   76.58   1
   8   3  -2 1085.02   74.38   7
  -8   3   2 1073.09   77.93   4
   8   3  -2 1149.84   74.34   1
   8   3  -2 1130.56   82.02   5
  -7  -3   2 4.84697 2.82784   4
   7  -3  -2 5.77627 2.23002   1
   7  -3  -2 4.79548 1.72702   5
   7  -3  -2 -4.5020  5.5679   3
  -7  -3   2 -0.8793  6.1712   2
   7  -3  -2 6.85912 4.46224   4
  -7  -3   2 2.55573 2.54790   1
   7   3  -2 5.01828 2.76303   1
   7   3  -2 -3.8966  3.2794   6
   7   3  -2 2.21068 2.14953   5
   7   3  -2 1.69372 4.17133   7
  -7   3   2 0.23890 2.71853   1
  -7   3   2 -1.6356  4.5605   4
   7   3  -2 -4.0532  4.8413   4
  -6  -3   2 80.1957  5.4427   4
   6  -3  -2 91.4958  5.9555   3
   6  -3  -2 81.8442  5.1970   5
   6  -3  -2 74.4339  5.8474   4
  -6  -3   2 90.9297  6.4845   2
  -6  -3   2 78.4183  5.1157   1
   6  -3  -2 77.0851  5.1308   1
   6   3  -2 67.0798  4.9331   5
   6   3  -2 69.1314  5.5117   4
  -6   3   2 63.8514  5.1248   5
  -6   3   2 68.3393  6.2582   4
   6   3  -2 70.6124  5.2710   7
  -6   3   2 65.4980  5.3325   1
   6   3  -2 69.6762  5.9653   6
   6   3  -2 70.3654  6.0536   1
  -5  -3   2 313.997  18.813   4
   5  -3  -2 314.069  19.322   4
   5  -3  -2 332.183  18.814   5
   5  -3  -2 291.993  19.313   1
  -5  -3   2 286.449  18.674   1
  -5  -3   2 310.092  20.530   2
   5  -3  -2 317.443  19.834   3
  -5  -3   2 313.766  18.342   6
   5   3  -2 294.942  18.832   4
   5   3  -2 279.231  18.865   5
   5   3  -2 302.057  20.206   1
  -5   3   2 279.456  18.579   3
  -5   3   2 285.472  19.045   1
   5   3  -2 276.322  17.997   6
  -5   3   2 286.935  18.637   4
   5   3  -2 289.380  19.053   7
  -5   3   2 280.619  18.813   5
   4  -3  -2 3381.92  217.14   1
  -4  -3   2 3535.17  210.40   6
   4  -3  -2 3471.68  220.25   5
  -4  -3   2 3422.65  224.45   4
   4  -3  -2 3548.71  220.17   3
   4  -3  -2 3449.45  216.23   4
  -4  -3   2 3233.51  219.74   1
  -4  -3   2 3339.11  234.87   2
  -4   3   2 3634.72  245.31   1
  -4   3   2 3491.47  217.43   3
  -4   3   2 3596.90  215.26   4
   4   3  -2 3628.29  246.01   1
   4   3  -2 3444.16  205.67   6
   4   3  -2 3615.92  219.07   5
  -4   3   2 3764.82  234.80   5
   4   3  -2 3656.74  227.06   4
   4   3  -2 3707.32  232.68   7
   3  -3  -2 617.101  40.343   5
   3  -3  -2 706.669  40.138   1
  -3  -3   2 635.550  37.940   6
  -3  -3   2 592.331  42.157   2
  -3  -3   2 619.283  41.487   4
   3  -3  -2 671.068  39.839   3
  -3  -3   2 627.463  40.189   1
   3  -3  -2 628.584  40.214   4
   3   3  -2 660.655  44.448   4
   3   3  -2 633.894  38.943   6
  -3   3   2 672.419  39.808   4
  -3   3   2 672.432  41.700   5
  -3   3   2 654.809  40.368   1
  -3   3   2 645.921  39.722   3
   3   3  -2 644.451  39.996   5
   3   3  -2 687.279  40.545   1
   3   3  -2 612.522  42.340   7
   2  -3  -2 3887.17  229.36   1
  -2  -3   2 3780.11  253.83   4
  -2  -3   2 3707.76  220.27   6
   2  -3  -2 3582.52  235.05   5
   2  -3  -2 3909.21  229.07   3
  -2  -3   2 3711.01  229.34   1
   2  -3  -2 3661.89  230.02   4
   2   3  -2 3635.43  233.32   5
   2   3  -2 3630.76  219.82   6
   2   3  -2 3781.01  238.99   1
  -2   3   2 3591.43  236.22   3
  -2   3   2 3754.03  238.54   1
   2   3  -2 3485.74  254.55   4
  -2   3   2 3745.20  235.01   5
   1  -3  -2 2452.87  155.47   5
   1  -3  -2 2579.01  143.59   6
  -1  -3   2 2501.45  144.76   6
   1  -3  -2 2464.54  145.92   7
  -1   3   2 2384.66  150.70   1
   1   3  -2 2444.90  144.82   6
  -1   3   2 2526.69  159.26   3
  -1   3   2 2385.34  147.57   7
   1   3  -2 2503.35  150.10   5
  -1   3   2 2501.31  154.90   5
   1   3  -2 2280.21  152.36   1
   1   3  -2 2514.37  151.23   1
  -1   3   2 2361.92  152.88   1
  -1  -3  -2 692.251  44.097   1
  -1  -3  -2 689.167  42.807   5
   1  -3   2 697.674  41.893   1
  -1  -3  -2 706.150  40.532   6
  -1  -3  -2 697.368  41.452   7
   1  -3   2 696.602  42.331   4
   1  -3   2 660.813  39.721   6
  -1   3  -2 661.427  41.999   4
   1   3   2 648.300  39.733   6
   1   3   2 682.120  42.833   5
   1   3   2 668.394  43.396   7
  -1   3  -2 671.719  42.426   1
   1   3   2 693.180  42.037   1
  -1   3  -2 684.472  42.592   5
   2  -3   2 137.545   8.847   4
  -2  -3  -2 130.903   9.107   1
  -2  -3  -2 139.042   8.730   4
  -2  -3  -2 141.777   8.976   5
  -2  -3  -2 140.866   8.500   7
   2  -3   2 124.911   8.829   1
  -2  -3  -2 136.055   8.506   6
   3  -3   2 91.1926  6.8189   4
  -3  -3  -2 91.9585  7.0976   1
   3  -3   2 103.901   6.677   1
  -3  -3  -2 98.8112  6.9822   4
  -3  -3  -2 96.1652  7.0743   7
  -3  -3  -2 91.1617  6.4632   6
  -3  -3  -2 101.734   7.009   5
  -3   3  -2 103.799   6.205   3
   3   3   2 111.259   7.152   1
   3   3   2 102.882   6.648   6
   3   3   2 107.339   7.089   7
   3   3   2 97.8595  6.7864   5
  -3   3  -2 111.850   6.783   1
  -3   3  -2 100.222   6.770   5
  -3   3  -2 100.633   6.586   4
   3   3   2 101.413   7.601   4
  -4  -3  -2 3332.36  243.71   1
  -4  -3  -2 3572.82  214.60   4
  -4  -3  -2 3577.37  230.14   7
   4  -3   2 3413.20  214.97   4
   4  -3   2 3246.28  218.64   3
   4  -3   2 3528.16  213.45   1
  -4  -3  -2 3468.61  220.42   5
   4   3   2 3473.99  228.16   5
  -4   3  -2 3668.85  221.90   5
  -4   3  -2 3582.46  226.10   4
   4   3   2 3500.14  216.03   6
  -4   3  -2 3412.63  215.40   1
   4   3   2 3151.63  222.28   4
   4   3   2 3593.75  230.24   1
   4   3   2 3378.04  244.55   7
  -5  -3  -2 125.709   9.435   4
  -5  -3  -2 122.555  10.624   7
   5  -3   2 126.247   8.298   4
  -5  -3  -2 117.829   7.655   5
   5  -3   2 127.845   8.274   1
   5  -3   2 118.368   7.435   3
  -5  -3  -2 107.974   8.009   1
   5   3   2 110.111   7.820   7
  -5   3  -2 103.687   8.328   1
  -5   3  -2 122.267   7.491   5
   5   3   2 117.349   8.515   1
  -5   3  -2 115.360   8.204   4
   5   3   2 123.616   7.730   6
   5   3   2 116.562   8.218   4
   5   3   2 122.099   8.244   5
  -6  -3  -2 42.8239  3.3158   5
   6  -3   2 38.8956  3.2624   3
  -6  -3  -2 45.5820  3.7147   2
  -6  -3  -2 51.1829  6.1060   1
   6  -3   2 39.5870  4.7209   4
   6  -3   2 39.3583  5.7564   1
  -6  -3  -2 34.7455  5.2499   4
  -6   3  -2 44.2692  4.3045   4
   6   3   2 44.1626  5.3447   4
  -6   3  -2 48.0201  3.3713   5
   6   3   2 51.1830  5.0676   1
   6   3   2 49.1532  4.5922   6
   6   3   2 49.6886  4.5720   7
   6   3   2 46.2920  3.3652   5
  -6   3  -2 45.4569  6.1405   1
   7  -3   2 15.9752  4.2786   1
  -7  -3  -2 22.1833  1.7410   5
  -7  -3  -2 17.2959  5.3844   4
   7  -3   2 22.3307  4.4999   4
   7  -3   2 20.3709  2.8569   3
  -7  -3  -2 26.5454 11.9811   1
  -7  -3  -2 27.6636  2.8484   2
  -7   3  -2 24.3327  2.0766   5
   7   3   2 21.2232  4.1027   7
   7   3   2 15.6675  4.7247   1
   7   3   2 23.5268  4.4144   6
  -7   3  -2 22.7409  4.5620   4
  -7   3  -2 21.9002  5.2196   1
   7   3   2 22.0524  4.3578   4
  -8  -3  -2 769.525  48.927   1
  -8  -3  -2 702.320  57.234   4
   8  -3   2 650.775  53.924   1
   8  -3   2 744.705  53.319   3
   8  -3   2 829.331  50.248   4
  -8  -3  -2 754.555  53.477   5
  -8   3  -2 714.166  59.786   4
   8   3   2 678.511  62.522   1
   8   3   2 761.853  45.203   6
  -8   3  -2 735.196  47.637   5
   8   3   2 812.173  52.771   7
  -8   3  -2 799.548  50.356   1
   8   3   2 778.511  52.258   4
   9  -3   2 35.5986  3.9330   3
   9  -3   2 47.8024  6.8177   4
   9  -3   2 44.3861  4.3266   2
  -9  -3  -2 41.6267  6.7351   1
   9   3   2 39.9732  6.1296   6
   9   3   2 28.5636  8.3639   4
  -9   3  -2 36.6126  6.5040   1
   9   3   2 49.5682  7.3269   7
  10  -3   2 71.0169  8.1676   2
 -10  -3  -2 69.3739  9.8185   1
  10  -3   2 84.1411 10.0696   4
  10  -3   2 85.3832  6.6677   3
 -10   3  -2 72.1924  8.7631   1
  10   3   2 71.0816  8.0975   6
  10   3   2 84.4051  8.4571   7
  10   3   2 67.5840  8.7058   4
 -11  -3  -2 80.1017 11.1281   1
  11  -3   2 76.0906 12.1486   7
  11  -3   2 73.1362  7.0603   2
  11  -3   2 80.6655 10.0336   4
  11   3   2 78.4830  8.9662   4
 -11   3  -2 90.8839 10.9291   1
  11   3   2 74.3320  9.8004   6
  11   3   2 72.2522  8.8935   7
  12  -3   2 56.8524 11.6676   4
 -12  -3  -2 51.9099 10.3360   1
  12  -3   2 61.6519 11.0147   7
  12   3   2 63.3660 10.7605   6
  12   3   2 81.1192 13.2033   7
  12   3   2 58.5321  9.8056   4
 -12   3  -2 74.1898  9.9076   1
 -13  -3  -2 13.0917  9.4920   1
  13  -3   2 25.6321 11.9694   4
  13  -3   2 13.4320  9.4367   6
  13  -3   2 26.8518 10.3209   7
  13   3   2 18.9597  8.4833   7
  13   3   2 26.5209 12.0302   4
  13   3   2  8.7213 13.6955   6
 -13   3  -2 33.1259  8.3679   1
 -14  -3  -2 7.62905 9.54908   1
  14  -3   2 -21.912  15.049   7
 -14   3  -2  5.7524 13.4660   1
  14   3   2 15.0221  9.9794   7
  14   3   2 24.0344 19.0588   4
  14  -4  -2  3.0691 11.5553   6
 -14  -4   2 -2.6567 12.0915   1
  14  -4  -2 -25.388  19.654   4
  14   4  -2  2.2660 10.0149   7
 -14   4   2 -3.0296 12.3269   1
  14   4  -2 -0.8152 12.0789   4
 -13  -4   2 -9.1024  7.0623   1
  13  -4  -2 -4.9919 10.5612   4
  13  -4  -2 -3.7389 11.1172   2
  13  -4  -2 -13.476  12.738   6
  13   4  -2 -4.3046  6.6852   7
 -13   4   2 -14.966   9.970   1
  13   4  -2 -17.761  10.500   4
  13   4  -2 -17.384  14.206   6
 -12  -4   2 55.8657  7.3944   1
  12  -4  -2 47.3372  6.4970   2
  12  -4  -2 46.6049  9.6178   4
 -12   4   2 32.0622  8.2590   1
  12   4  -2 54.1151  9.2551   4
  12   4  -2 33.0193  8.2731   6
  12   4  -2 45.7846  7.1776   7
  11  -4  -2 10.3059  6.9106   4
  11  -4  -2 7.43682 5.95216   2
 -11  -4   2 13.8426  5.0891   1
  11   4  -2 9.40072 6.30675   6
  11   4  -2 23.2031 11.1982   4
 -11   4   2 7.73593 7.59492   1
  11   4  -2 3.87614 6.11330   7
  10  -4  -2 43.5104  8.4407   2
  10  -4  -2 40.1573  8.1301   1
  10  -4  -2 50.2380  7.1639   4
  10  -4  -2 31.3454  7.2344   3
 -10  -4   2 49.4697  6.5610   1
  10   4  -2 40.5852  7.8643   4
 -10   4   2 61.1263  7.5166   1
  10   4  -2 50.0559  8.0791   7
  10   4  -2 48.7814  3.5201   5
  10   4  -2 53.7329  6.8285   6
   9  -4  -2 51.5521  6.5210   4
   9  -4  -2 40.3132  7.8734   3
  -9  -4   2 58.7859  5.0969   1
   9  -4  -2 44.9280  6.6381   1
  -9  -4   2 49.5287  6.9795   4
   9  -4  -2 49.6769  3.5243   5
   9   4  -2 34.5924  6.2846   1
   9   4  -2 57.7748  6.0408   6
   9   4  -2 44.3469  8.8850   4
   9   4  -2 51.8400  5.7607   7
   9   4  -2 43.1153  3.9201   5
  -9   4   2 47.6313  5.0025   1
   8  -4  -2 146.086  11.993   3
   8  -4  -2 156.377  11.520   5
   8  -4  -2 158.884  11.603   1
  -8  -4   2 177.207  11.617   1
  -8  -4   2 156.123  13.296   2
  -8  -4   2 163.649  12.311   4
   8  -4  -2 165.017  12.215   4
  -8   4   2 153.664  12.012   4
  -8   4   2 181.479  12.394   1
   8   4  -2 150.490  12.689   1
   8   4  -2 168.013  11.000   5
   8   4  -2 179.504  10.721   6
   8   4  -2 164.404  12.639   4
   8   4  -2 186.763  12.936   7
  -7  -4   2 69.4693  6.4007   2
   7  -4  -2 61.1342  6.2315   3
  -7  -4   2 65.2335  5.4346   4
   7  -4  -2 68.6382  6.4381   4
   7  -4  -2 67.2394  5.6476   1
   7  -4  -2 64.8757  5.3611   5
  -7  -4   2 66.7984  5.0905   1
  -7   4   2 66.3377  6.6950   4
  -7   4   2 76.2863  5.3689   5
   7   4  -2 81.5068  6.0154   4
   7   4  -2 84.5563  6.3495   7
   7   4  -2 70.0003  5.7102   6
  -7   4   2 80.6742  6.4804   1
   7   4  -2 70.4830  5.6648   1
   7   4  -2 74.6530  5.3953   5
  -6  -4   2 1155.29   77.76   2
   6  -4  -2 1143.72   73.18   1
  -6  -4   2 1110.24   68.75   6
   6  -4  -2 1115.06   73.08   3
   6  -4  -2 1153.64   71.58   4
   6  -4  -2 1165.49   72.81   5
  -6  -4   2 1075.99   73.86   4
  -6  -4   2 1060.07   70.94   1
  -6   4   2 1130.91   70.18   4
   6   4  -2 1134.40   74.22   4
  -6   4   2 1150.31   70.87   3
  -6   4   2 1104.19   70.88   5
   6   4  -2 1155.31   76.56   7
   6   4  -2 1169.12   73.84   1
   6   4  -2 1103.60   66.49   6
  -6   4   2 1181.68   75.07   1
   6   4  -2 1211.35   69.69   5
   5  -4  -2 80.6089  5.4014   4
   5  -4  -2 75.1180  5.6186   3
  -5  -4   2 66.7571  6.0228   2
  -5  -4   2 72.6149  5.2448   4
   5  -4  -2 74.9059  5.1763   1
  -5  -4   2 67.2718  5.1069   6
  -5  -4   2 72.5068  5.3350   1
   5  -4  -2 71.0178  4.9802   5
   5   4  -2 73.7949  5.5625   1
   5   4  -2 70.1254  5.0804   5
   5   4  -2 74.3083  5.5172   7
  -5   4   2 78.2270  5.4101   1
  -5   4   2 79.7986  5.1245   3
  -5   4   2 79.1960  5.9909   4
   5   4  -2 75.4949  5.8880   4
   5   4  -2 68.3737  5.3225   6
  -5   4   2 79.1387  5.1071   5
   4  -4  -2 91.6483  5.9188   5
   4  -4  -2 89.2136  5.6326   1
   4  -4  -2 94.9432  6.0687   3
  -4  -4   2 98.4300  5.7982   1
  -4  -4   2 89.0902  6.7656   2
   4  -4  -2 97.3375  6.9123   4
  -4  -4   2 101.427   5.676   4
  -4  -4   2 92.4554  5.8018   6
   4   4  -2 73.5627  5.7207   1
  -4   4   2 72.4171  5.9348   4
   4   4  -2 74.1953  6.2092   4
  -4   4   2 81.7912  5.7165   5
  -4   4   2 80.1385  5.6542   1
  -4   4   2 71.9982  5.7218   3
   4   4  -2 77.5562  5.6283   6
   4   4  -2 73.1194  5.6993   7
   4   4  -2 73.1083  5.6988   5
  -3  -4   2 959.932  61.218   1
   3  -4  -2 962.237  63.526   5
   3  -4  -2 962.020  60.307   4
  -3  -4   2 1038.23   63.71   4
   3  -4  -2 1032.78   60.84   3
   3  -4  -2 1015.96   60.97   1
  -3  -4   2 1017.06   57.97   6
  -3   4   2 1028.00   61.80   5
   3   4  -2 972.941  61.945   1
  -3   4   2 941.645  61.610   1
   3   4  -2 952.362  58.309   6
   3   4  -2 986.709  71.498   4
   3   4  -2 1011.65   66.27   7
   3   4  -2 960.985  60.395   5
  -3   4   2 990.850  61.676   3
  -2  -4   2 2148.96  123.47   6
   2  -4  -2 2177.08  128.24   7
   2  -4  -2 2028.01  129.47   5
  -2  -4   2 2083.55  136.55   1
  -2  -4   2 2203.33  146.84   4
   2  -4  -2 2061.84  128.79   1
  -2  -4   2 2206.49  131.81   5
   2  -4  -2 2050.54  125.74   6
  -2  -4   2 1951.61  134.64   7
   2  -4  -2 1997.30  128.62   4
  -2   4   2 2093.66  132.19   5
  -2   4   2 2053.34  132.70   1
  -2   4   2 2096.82  137.50   3
   2   4  -2 2109.20  128.29   5
   2   4  -2 2204.22  133.96   7
   2   4  -2 2096.11  129.79   1
   2   4  -2 2104.78  128.37   6
   1  -4  -2 727.631  47.056   5
  -1  -4   2 773.955  45.023   6
   1  -4  -2 757.782  44.612   6
  -1  -4   2 755.884  48.285   5
  -1  -4   2 761.675  46.147   7
   1  -4  -2 724.266  45.212   7
  -1   4   2 771.109  50.143   1
  -1   4   2 745.909  47.540   1
   1   4  -2 721.552  46.533   1
   1   4  -2 775.666  46.475   5
   1   4  -2 766.812  44.343   6
  -1   4   2 771.340  45.497   6
   1   4  -2 752.254  46.507   1
  -1   4   2 773.174  44.981   7
  -1   4   2 796.672  47.432   5
   0  -4   2 1063.26   66.32   5
   0  -4  -2 1092.78   62.75   7
   0  -4  -2 1053.30   65.85   5
   0  -4  -2 1102.37   62.20   6
   0  -4   2 1089.87   62.35   6
   0  -4  -2 1057.80   65.69   1
   0  -4   2 1047.09   67.93   1
   0  -4   2 1094.06   71.14   4
   0   4   2 1033.73   61.70   6
   0   4   2 1063.60   65.70   1
   0   4  -2 1083.61   62.43   6
   0   4  -2 1004.71   65.16   1
   0   4   2 1047.58   63.02   7
   0   4  -2 1073.35   65.04   5
   0   4   2 1067.11   64.65   5
   1  -4   2 213.226  11.820   6
   1  -4   2 202.031  12.227   5
  -1  -4  -2 213.304  11.504   6
  -1  -4  -2 203.586  11.905   7
   1  -4   2 204.523  12.281   4
  -1  -4  -2 202.180  12.423   1
   1  -4   2 218.052  12.416   1
  -1  -4  -2 202.509  12.375   5
   1   4   2 176.876  11.646   6
   1   4   2 182.191  12.282   1
  -1   4  -2 176.289  12.264   5
  -1   4  -2 178.645  11.703   6
  -1   4  -2 178.581  12.268   1
   1   4   2 179.430  12.084   5
  -1   4  -2 183.787  11.982   4
   1   4   2 176.501  11.800   7
   2  -4   2 105.483   7.246   4
   2  -4   2 96.1785  7.2237   1
  -2  -4  -2 108.977   7.843   5
   2  -4   2 106.003   7.043   6
  -2  -4  -2 101.356   7.246   7
  -2  -4  -2 110.152   6.962   6
  -2  -4  -2 104.001   7.560   1
   2  -4   2 106.146   7.233   5
  -2  -4  -2 106.605   7.723   4
   2   4   2 129.997   6.936   6
  -2   4  -2 121.897   8.090   1
  -2   4  -2 127.978   7.317   5
   2   4   2 117.501   7.596   7
   2   4   2 129.192   7.507   1
  -2   4  -2 123.589   7.395   4
   2   4   2 126.394   7.250   5
   3  -4   2 33.4259  2.8405   4
  -3  -4  -2 43.0380  3.7547   4
   3  -4   2 32.4354  3.0166   1
  -3  -4  -2 36.5920  3.2050   1
  -3  -4  -2 36.2393  2.9977   5
  -3  -4  -2 38.0909  4.0269   7
  -3  -4  -2 38.8970  3.5024   6
   3   4   2 27.8578  3.1594   1
   3   4   2 33.1178  3.7798   5
  -3   4  -2 35.0361  3.2542   5
  -3   4  -2 33.1283  3.2011   1
   3   4   2 26.8135  3.0909   7
  -3   4  -2 30.7847  2.2365   3
  -3   4  -2 26.9899  3.0494   4
   3   4   2 31.2402  2.7416   6
  -4  -4  -2 205.564  14.479   7
   4  -4   2 206.783  14.757   4
  -4  -4  -2 204.183  14.303   5
  -4  -4  -2 219.919  15.260   4
  -4  -4  -2 222.065  15.271   1
  -4  -4  -2 200.610  14.466   6
   4  -4   2 209.595  14.770   1
  -4   4  -2 244.510  14.305   5
  -4   4  -2 256.997  14.230   3
  -4   4  -2 255.624  15.442   1
   4   4   2 247.386  15.885   4
   4   4   2 235.448  16.435   5
   4   4   2 263.512  15.483   7
  -4   4  -2 252.780  15.018   4
   4   4   2 252.009  14.218   6
   4   4   2 264.572  15.219   1
   5  -4   2 235.850  15.900   4
  -5  -4  -2 232.362  15.366   5
  -5  -4  -2 230.245  15.895   1
   5  -4   2 224.414  15.449   1
  -5  -4  -2 248.162  16.476   4
  -5  -4  -2 242.879  16.574   7
  -5   4  -2 274.249  15.780   5
  -5   4  -2 260.700  15.714   1
  -5   4  -2 261.254  15.938   4
   5   4   2 235.388  15.920   4
   5   4   2 237.079  15.535   7
   5   4   2 255.797  16.675   5
   5   4   2 261.919  15.770   6
   5   4   2 251.279  17.638   1
   6  -4   2 658.067  38.667   3
  -6  -4  -2 668.001  43.624   4
  -6  -4  -2 659.623  42.198   1
  -6  -4  -2 666.775  39.875   5
   6  -4   2 639.410  42.514   4
   6  -4   2 631.310  41.651   1
  -6  -4  -2 686.996  47.105   2
   6   4   2 597.902  39.514   7
   6   4   2 652.465  41.310   4
  -6   4  -2 610.338  43.078   1
  -6   4  -2 677.937  40.044   5
   6   4   2 631.130  38.168   6
   6   4   2 618.952  44.001   5
  -6   4  -2 636.203  39.859   4
   6   4   2 623.589  46.714   1
   7  -4   2 282.500  18.218   4
   7  -4   2 263.704  16.877   3
   7  -4   2 243.443  18.127   1
  -7  -4  -2 251.376  16.616   1
  -7  -4  -2 249.217  19.941   4
  -7  -4  -2 243.461  19.426   2
  -7  -4  -2 246.329  16.429   5
   7   4   2 238.551  18.922   1
  -7   4  -2 262.487  17.890   1
   7   4   2 238.179  18.050   5
   7   4   2 258.747  16.176   6
  -7   4  -2 265.144  17.080   4
   7   4   2 271.922  17.297   7
  -7   4  -2 250.963  16.906   5
   7   4   2 306.765  18.674   4
   8  -4   2 283.644  22.116   1
   8  -4   2 283.448  20.917   3
  -8  -4  -2 286.901  18.656   5
  -8  -4  -2 297.807  21.283   4
  -8  -4  -2 288.842  23.573   2
  -8  -4  -2 292.120  19.860   1
   8  -4   2 304.836  20.274   4
   8   4   2 275.864  17.708   6
   8   4   2 264.043  19.896   5
   8   4   2 304.546  20.806   4
  -8   4  -2 277.394  17.771   5
  -8   4  -2 282.011  19.530   1
   8   4   2 266.174  20.936   1
   8   4   2 288.191  18.729   7
  -9  -4  -2 58.9370  4.2183   5
   9  -4   2 57.5182  7.6966   4
  -9  -4  -2 76.3293  9.2468   1
   9  -4   2 69.7796  5.3971   3
   9   4   2 49.8170  6.3794   6
   9   4   2 59.8384  9.1867   4
   9   4   2 59.3556  6.2542   7
  -9   4  -2 50.6538  7.4383   1
  -9   4  -2 56.9095  4.1988   5
 -10  -4  -2 27.9876  7.1852   1
  10  -4   2 24.7681  4.5899   3
  10  -4   2 28.5704  6.9725   4
  10  -4   2 21.1419  3.6942   2
  10   4   2 33.8911 10.2284   4
  10   4   2 27.5983  7.2574   6
  10   4   2 33.7684  6.5482   7
 -10   4  -2 26.7806  6.3563   1
  11  -4   2 42.7841  4.7522   2
  11  -4   2 32.7624  9.9051   4
 -11  -4  -2 21.8701 11.1944   1
  11   4   2 39.0671  7.3157   7
  11   4   2 38.1395  8.5409   4
 -11   4  -2 46.2606  6.5800   1
  11   4   2 33.9714  7.9094   6
  12  -4   2 81.0506 14.5826   4
  12  -4   2 86.1883 15.2609   7
 -12  -4  -2 65.3148  9.0343   1
  12   4   2 71.1044 11.2185   7
 -12   4  -2 85.6207 11.9620   1
  12   4   2 73.8934 12.2011   4
  12   4   2 86.7860 11.7165   6
  13  -4   2  9.5214 13.3550   4
  13  -4   2  6.0806 13.2177   7
 -13  -4  -2 14.9045  8.8963   1
  13   4   2  6.6569 13.6586   4
 -13   4  -2 24.8487  8.4781   1
  13   4   2 20.6856  7.9361   7
  13   4   2 12.1215 10.5853   6
  13  -5  -2 -13.753   9.656   4
 -13  -5   2 -4.0575  9.9273   1
  13  -5  -2 -4.0147  7.3364   2
  13   5  -2 10.3273  6.3758   7
  13   5  -2 -11.211   9.995   6
  13   5  -2 -5.7590  9.4812   4
 -13   5   2 0.61667 6.13783   1
  12  -5  -2 26.1413 10.4538   2
 -12  -5   2 18.3111  6.5169   1
  12  -5  -2 27.2022 13.2028   4
  12   5  -2 16.4412 12.3665   4
 -12   5   2 28.0407  9.1840   1
  12   5  -2 32.5469  8.9139   7
  12   5  -2 33.4752  7.2537   6
  11  -5  -2 27.6058  8.3440   2
  11  -5  -2 21.1290  8.8594   4
 -11  -5   2 26.5527  5.4373   1
  11   5  -2 30.8301  7.5209   4
  11   5  -2 14.1980  6.6558   6
  11   5  -2 19.2462  5.6762   7
 -11   5   2 31.4492  7.8134   1
  10  -5  -2 84.6589  6.4617   5
  10  -5  -2 94.6444  8.8832   4
 -10  -5   2 88.0852  7.4919   1
  10  -5  -2 75.3515  9.0515   1
  10  -5  -2 62.0422  8.6642   3
 -10   5   2 92.3011  7.5543   1
  10   5  -2 100.823   8.650   7
  10   5  -2 91.4577 10.8243   4
  10   5  -2 98.3299  7.9877   6
   9  -5  -2 6.35166 4.76055   3
   9  -5  -2 13.6114  2.4541   5
   9  -5  -2 3.58768 5.86408   1
  -9  -5   2 -0.1952  7.7738   4
   9  -5  -2 11.0529  5.2699   4
  -9  -5   2 8.32067 3.48065   1
  -9  -5   2 5.72828 6.10662   2
   9   5  -2 17.4757  5.2774   4
   9   5  -2 6.13004 4.09676   7
   9   5  -2 11.1395  1.8330   5
   9   5  -2 11.4546  4.6466   6
   9   5  -2 10.0391  5.1371   1
  -9   5   2 15.5370  5.7420   1
  -8  -5   2 108.911   8.722   4
   8  -5  -2 108.073   9.074   4
  -8  -5   2 106.379  11.225   2
   8  -5  -2 113.843   8.052   5
   8  -5  -2 113.899   8.787   1
   8  -5  -2 98.1758  9.5998   3
  -8  -5   2 126.309   9.229   1
  -8   5   2 131.805  10.248   1
   8   5  -2 106.628   9.336   1
   8   5  -2 111.357   8.056   5
  -8   5   2 121.323   8.512   5
   8   5  -2 123.629   8.698   4
   8   5  -2 139.461   9.332   7
   8   5  -2 116.291   8.984   6
  -7  -5   2 629.193  40.001   6
   7  -5  -2 671.602  40.341   5
   7  -5  -2 666.443  41.004   4
   7  -5  -2 660.036  40.414   1
  -7  -5   2 643.549  41.012   4
  -7  -5   2 663.170  42.047   1
   7  -5  -2 602.570  41.924   3
  -7  -5   2 638.931  43.626   2
   7   5  -2 628.686  42.485   1
   7   5  -2 593.272  37.147   6
  -7   5   2 611.497  39.575   4
   7   5  -2 663.033  41.535   4
   7   5  -2 584.076  41.043   7
   7   5  -2 600.892  43.427   5
  -7   5   2 532.927  42.171   5
  -7   5   2 628.716  41.678   1
  -6  -5   2 109.793   7.875   1
  -6  -5   2 132.721   9.630   2
  -6  -5   2 108.517   8.036   4
   6  -5  -2 114.585   8.317   3
   6  -5  -2 114.535   7.870   5
  -6  -5   2 115.502   8.660   6
   6  -5  -2 107.963   8.756   4
   6  -5  -2 103.945   7.602   1
   6   5  -2 113.897   8.198   6
  -6   5   2 107.931   8.290   1
  -6   5   2 126.763   8.104   5
   6   5  -2 120.953   8.566   4
   6   5  -2 110.594   8.200   7
   6   5  -2 112.230   8.996   1
   6   5  -2 127.478   7.977   5
  -6   5   2 120.450   7.718   3
  -6   5   2 117.726   9.257   4
  -5  -5   2 56.1302  4.8690   6
   5  -5  -2 56.1023  4.6541   4
  -5  -5   2 65.5543  9.3550   2
   5  -5  -2 56.6041  4.2804   1
   5  -5  -2 53.2182  4.1839   5
  -5  -5   2 69.3854  5.0472   4
  -5  -5   2 56.7294  4.6672   1
   5  -5  -2 57.5021  5.1216   3
  -5   5   2 51.7894  5.1028   1
   5   5  -2 58.4722  4.2302   7
   5   5  -2 53.3744  7.5012   1
  -5   5   2 46.1689  4.2885   3
   5   5  -2 52.2840  4.6954   4
   5   5  -2 57.4226  4.4577   6
  -5   5   2 54.7400  4.9769   4
   5   5  -2 53.2850  4.6774   5
  -5   5   2 58.8386  5.0264   5
  -4  -5   2 13.6997  2.3143   4
   4  -5  -2 19.1931  2.4111   5
  -4  -5   2 13.7888  3.0916   6
   4  -5  -2 17.7837  2.7132   1
   4  -5  -2 15.7911  3.1928   4
   4  -5  -2 12.7910  2.6393   3
  -4  -5   2 12.0951  2.7431   1
   4   5  -2 4.76720 1.83610   4
  -4   5   2 6.10755 4.65465   1
  -4   5   2 4.55177 2.33973   5
  -4   5   2 1.98339 3.55091   4
   4   5  -2 7.85651 2.40965   1
   4   5  -2 2.54272 2.65562   6
   4   5  -2 7.27635 1.19467   7
  -4   5   2 4.23546 3.27256   3
   4   5  -2 6.32289 2.00303   5
  -3  -5   2 650.325  40.548   5
   3  -5  -2 684.434  40.326   1
  -3  -5   2 647.918  39.469   1
  -3  -5   2 661.958  38.650   6
   3  -5  -2 629.163  39.812   5
  -3  -5   2 654.681  45.546   4
   3  -5  -2 630.057  39.322   4
   3   5  -2 619.500  39.621   7
   3   5  -2 605.586  37.418   6
   3   5  -2 627.860  39.091   5
   3   5  -2 637.158  41.139   4
  -3   5   2 640.907  40.204   3
  -3   5   2 670.330  40.676   5
  -3   5   2 622.912  39.737   1
   3   5  -2 689.089  41.422   1
  -2  -5   2 369.152  20.539   6
  -2  -5   2 353.396  21.237   1
   2  -5  -2 334.351  21.181   4
  -2  -5   2 394.242  21.805   7
   2  -5  -2 370.804  20.383   7
  -2  -5   2 350.263  23.496   4
   2  -5  -2 340.184  21.627   5
  -2  -5   2 356.452  21.369   5
   2  -5  -2 357.303  20.324   6
   2   5  -2 331.456  21.068   5
   2   5  -2 331.957  19.942   6
  -2   5   2 333.159  21.698   3
  -2   5   2 286.036  20.841   1
  -2   5   2 343.864  21.178   5
   2   5  -2 318.184  21.445   1
   2   5  -2 329.273  20.530   7
  -2   5   2 313.773  21.398   1
   1  -5  -2 351.053  23.031   5
   1  -5  -2 371.970  21.456   6
  -1  -5   2 367.812  21.967   7
  -1  -5   2 381.198  21.809   6
  -1  -5   2 355.436  22.703   5
   1  -5  -2 358.652  22.073   7
  -1   5   2 338.820  22.484   1
   1   5  -2 384.225  21.846   6
   1   5  -2 323.215  22.477   1
   1   5  -2 378.777  22.951   1
  -1   5   2 377.571  21.648   6
  -1   5   2 351.199  23.166   1
  -1   5   2 410.739  22.921   5
   1   5  -2 393.834  23.010   5
   0  -5  -2 2183.96  128.21   7
   0  -5   2 2159.28  133.91   5
   0  -5  -2 2249.79  126.05   6
   0  -5   2 2199.96  132.17   1
   0  -5   2 2222.86  135.27   4
   0  -5   2 2269.49  126.57   6
   0  -5  -2 2111.25  131.84   1
   0  -5  -2 2162.99  136.73   5
   0   5  -2 1987.11  131.39   1
   0   5   2 2094.04  125.77   6
   0   5   2 2140.91  128.33   7
   0   5  -2 2121.13  124.70   6
   0   5   2 2159.29  133.10   1
   0   5   2 2142.42  131.57   5
   0   5  -2 2193.87  136.20   5
   1  -5   2 1420.04   86.97   4
   1  -5   2 1434.16   83.40   1
  -1  -5  -2 1443.32   85.95   7
   1  -5   2 1355.47   84.68   5
  -1  -5  -2 1401.76   85.48   1
  -1  -5  -2 1396.31   80.41   6
  -1  -5  -2 1352.36   85.37   5
   1  -5   2 1377.36   79.14   6
  -1   5  -2 1339.90   84.22   1
  -1   5  -2 1342.98   83.64   4
   1   5   2 1300.56   82.40   7
  -1   5  -2 1325.09   79.14   6
   1   5   2 1277.23   79.44   6
   1   5   2 1347.98   83.44   5
  -1   5  -2 1338.09   83.44   5
   1   5   2 1373.45   83.40   1
  -2  -5  -2 663.800  39.077   6
  -2  -5  -2 665.169  38.103   7
  -2  -5  -2 643.347  39.621   1
   2  -5   2 662.608  36.729   6
   2  -5   2 655.603  39.338   4
   2  -5   2 640.319  38.364   5
  -2  -5  -2 637.442  39.087   5
  -2  -5  -2 680.818  39.981   4
   2  -5   2 678.083  40.556   1
   2   5   2 571.748  37.638   7
   2   5   2 589.295  38.904   5
  -2   5  -2 588.138  39.311   5
   2   5   2 570.505  36.396   6
  -2   5  -2 603.595  39.056   1
  -2   5  -2 586.495  38.703   4
   2   5   2 630.714  39.365   1
  -3  -5  -2 280.446  18.351   1
   3  -5   2 315.955  17.157   6
  -3  -5  -2 300.684  18.427   7
   3  -5   2 283.216  17.857   5
   3  -5   2 277.125  17.896   1
  -3  -5  -2 293.129  18.540   4
  -3  -5  -2 299.491  17.684   5
  -3  -5  -2 312.591  17.336   6
   3  -5   2 285.991  18.330   4
   3   5   2 272.965  18.413   5
   3   5   2 273.389  16.924   6
   3   5   2 270.659  17.623   7
  -3   5  -2 277.730  17.845   1
  -3   5  -2 275.303  17.721   4
  -3   5  -2 291.461  18.237   3
  -3   5  -2 284.104  17.595   5
   3   5   2 288.923  18.809   1
  -4  -5  -2 4246.33  260.14   7
  -4  -5  -2 3958.91  243.58   5
  -4  -5  -2 4142.06  256.70   6
  -4  -5  -2 3784.03  240.98   1
   4  -5   2 4146.49  246.90   5
  -4  -5  -2 4026.42  254.91   4
   4  -5   2 4017.02  242.02   1
   4  -5   2 3902.78  245.61   4
   4   5   2 4013.00  243.17   5
  -4   5  -2 3775.24  241.56   4
   4   5   2 3803.17  228.79   6
   4   5   2 3909.91  248.09   7
  -4   5  -2 3697.98  243.05   1
  -4   5  -2 3979.28  242.55   5
   4   5   2 4213.69  260.65   1
  -4   5  -2 4013.71  239.70   3
  -5  -5  -2 760.400  46.738   5
   5  -5   2 766.422  49.761   4
  -5  -5  -2 764.802  48.950   6
  -5  -5  -2 774.886  49.957   4
  -5  -5  -2 728.950  47.347   1
  -5  -5  -2 785.241  48.264   7
   5  -5   2 728.681  46.726   1
  -5   5  -2 728.379  46.590   4
   5   5   2 754.265  48.120   7
  -5   5  -2 772.176  48.180   3
  -5   5  -2 783.353  50.560   1
   5   5   2 737.985  49.475   4
   5   5   2 758.956  44.454   6
   5   5   2 780.885  57.246   5
  -5   5  -2 811.917  49.165   5
   5   5   2 792.107  48.932   1
  -6  -5  -2 267.644  16.960   5
   6  -5   2 282.362  18.117   1
  -6  -5  -2 282.692  19.520   7
  -6  -5  -2 289.559  21.050   4
  -6  -5  -2 282.820  18.682   1
   6  -5   2 284.487  18.779   4
   6   5   2 256.061  20.233   1
   6   5   2 247.593  17.678   4
  -6   5  -2 290.419  17.826   1
   6   5   2 281.521  19.160   5
   6   5   2 241.004  17.951   7
   6   5   2 315.067  18.414   6
  -6   5  -2 269.284  17.913   4
  -6   5  -2 283.859  17.723   5
   7  -5   2 68.6564  6.1943   4
  -7  -5  -2 62.3796  6.1252   2
  -7  -5  -2 68.9412  6.2812   1
   7  -5   2 59.3340  7.2006   1
  -7  -5  -2 57.5297  9.2616   4
  -7  -5  -2 74.1355  5.3028   5
  -7   5  -2 87.4367  7.0685   1
   7   5   2 82.5816  6.3100   7
   7   5   2 78.7644  5.8432   5
  -7   5  -2 81.6462  5.6925   5
   7   5   2 71.0073  8.3994   1
   7   5   2 73.8720  7.1947   4
   7   5   2 76.6637  6.7239   6
  -7   5  -2 73.2339  8.6362   4
   8  -5   2 153.253  11.692   4
   8  -5   2 151.563   8.955   3
  -8  -5  -2 127.586   9.843   1
   8  -5   2 114.846  11.740   1
  -8  -5  -2 122.247  11.038   2
  -8  -5  -2 127.776   9.449   5
  -8  -5  -2 114.266  11.991   4
  -8   5  -2 136.775   9.081   5
  -8   5  -2 127.106  12.171   1
   8   5   2 137.904   9.992   7
   8   5   2 149.592   9.728   6
   8   5   2 144.326   9.601   5
   8   5   2 135.099  11.061   4
  -9  -5  -2 42.4652  4.9584   2
   9  -5   2 38.1074  4.7173   3
   9  -5   2 44.1501  7.0329   4
  -9  -5  -2 43.7240  3.5402   5
  -9  -5  -2 46.7495  5.2251   1
   9   5   2 37.0894  5.4002   4
  -9   5  -2 29.8506  3.2542   5
   9   5   2 32.6244  5.8081   7
  -9   5  -2 34.4501  7.2959   1
   9   5   2 36.6503  3.4428   5
   9   5   2 37.5617  6.1922   6
  10  -5   2 20.2758  8.0434   4
  10  -5   2 16.6528  4.3338   3
 -10  -5  -2 22.0411  5.4818   1
 -10   5  -2 17.6485  1.6262   5
  10   5   2 13.7521  6.2410   7
  10   5   2 16.6313  6.5902   6
 -10   5  -2 16.1151  6.1166   1
  10   5   2 35.4329  7.4413   4
  11  -5   2 7.59051 8.31494   4
  11  -5   2 5.10307 4.52731   2
 -11  -5  -2 0.76820 6.91622   1
  11   5   2 -4.3510  5.7474   7
  11   5   2 11.4691  6.7593   6
  11   5   2 12.6589  8.3263   4
 -11   5  -2 -1.4896  5.3860   1
 -12  -5  -2 0.08719 8.53932   1
  12  -5   2 -10.054  11.078   4
  12   5   2 1.27644 7.04148   7
  12   5   2 -0.9063 11.9816   6
 -12   5  -2 7.46109 6.40081   1
  12   5   2 6.70235 7.64294   4
  13  -5   2 -0.0449 17.2463   4
 -13  -5  -2 13.5135 16.1313   1
  13  -5   2 16.7850 16.3378   7
  13   5   2 8.43993 9.74534   4
 -13   5  -2 22.6201  9.0296   1
  13   5   2 -0.9464 11.7264   6
  13   5   2 5.50055 8.08640   7
  13  -6  -2 -0.1435 11.7873   4
  13  -6  -2 -9.6451  8.2490   2
 -13  -6   2 -5.4747  7.7451   1
  13   6  -2  3.4519 10.8147   6
  13   6  -2 -6.8991  9.7220   4
 -13   6   2 0.72855 6.63040   1
  12  -6  -2 -7.9835 13.1194   4
  12  -6  -2 -8.0842  6.6607   2
 -12  -6   2 -4.2820  5.7019   1
  12   6  -2 -14.336  11.689   4
 -12   6   2 -3.5354  5.6303   1
  12   6  -2 -5.3678  6.0651   7
  12   6  -2  5.4918 12.2509   6
 -11  -6   2 -5.1505  6.1687   1
  11  -6  -2 -2.4372  7.9404   4
  11   6  -2 -14.044   9.784   6
 -11   6   2 -3.6312  7.1887   1
  11   6  -2 -8.2782  7.2182   4
  11   6  -2 6.68621 5.31704   7
  10  -6  -2 43.0696  8.1302   3
 -10  -6   2 45.3149  7.6576   2
  10  -6  -2 67.5591  4.8923   5
 -10  -6   2 66.2358  7.0417   1
  10  -6  -2 68.7224  7.6473   4
  10   6  -2 75.1023  7.8194   6
 -10   6   2 71.1062  9.1315   1
  10   6  -2 65.7897  7.4481   7
  10   6  -2 76.5487  7.5022   4
   9  -6  -2 131.262  10.362   5
   9  -6  -2 136.541  10.830   1
  -9  -6   2 142.808  12.541   4
   9  -6  -2 150.017  11.165   4
  -9  -6   2 126.718  12.399   2
   9  -6  -2 121.357  10.923   3
  -9  -6   2 141.796  10.139   1
   9   6  -2 140.561  11.040   7
   9   6  -2 157.277   9.880   6
   9   6  -2 125.357  11.006   5
  -9   6   2 130.008  11.352   5
  -9   6   2 142.501  10.523   1
   9   6  -2 147.254  11.275   4
   8  -6  -2 202.943  15.121   5
   8  -6  -2 188.704  14.976   1
  -8  -6   2 205.148  14.907   4
   8  -6  -2 180.585  15.076   3
  -8  -6   2 203.801  14.244   1
   8  -6  -2 219.225  15.260   4
  -8  -6   2 197.717  16.920   2
   8   6  -2 197.725  15.302   1
  -8   6   2 210.011  13.932   5
   8   6  -2 234.932  16.079   4
   8   6  -2 241.439  13.822   6
   8   6  -2 215.496  14.011   7
   8   6  -2 226.952  15.588   5
  -8   6   2 214.518  15.176   1
   7  -6  -2 -0.8423  5.7633   4
  -7  -6   2 4.57746 3.27972   1
  -7  -6   2 6.46487 3.73815   4
  -7  -6   2 3.60936 5.51654   6
   7  -6  -2 7.00352 2.09784   5
   7  -6  -2 6.79185 5.78273   3
   7  -6  -2 1.19631 2.81814   1
  -7  -6   2 2.53927 6.09689   2
  -7   6   2 1.37954 3.71374   3
   7   6  -2 7.21251 3.37562   5
   7   6  -2 5.24701 3.37689   7
  -7   6   2 3.71305 2.58908   5
   7   6  -2 6.77132 3.15225   4
  -7   6   2 -1.1876  4.2334   1
   7   6  -2 1.20737 5.71817   6
  -7   6   2 5.37436 5.59360   4
   7   6  -2 -2.2509  4.3557   1
  -6  -6   2 1021.02   66.81   6
  -6  -6   2 988.084  75.663   2
   6  -6  -2 1039.90   63.30   4
  -6  -6   2 1049.08   66.64   4
  -6  -6   2 1055.13   62.66   1
   6  -6  -2 1021.83   67.86   5
   6  -6  -2 975.269  68.704   3
   6  -6  -2 1062.84   65.97   1
   6   6  -2 1030.57   69.84   5
  -6   6   2 970.837  65.691   4
   6   6  -2 1023.55   71.22   1
   6   6  -2 1000.23   71.92   7
  -6   6   2 1010.42   67.30   5
  -6   6   2 1035.39   65.47   1
   6   6  -2 1007.46   60.05   6
  -6   6   2 997.012  64.061   3
   6   6  -2 1001.33   67.72   4
  -5  -6   2 267.917  17.287   6
   5  -6  -2 262.089  17.621   3
   5  -6  -2 277.057  17.411   5
   5  -6  -2 262.763  17.796   1
   5  -6  -2 278.073  17.574   4
  -5  -6   2 283.756  17.413   4
  -5  -6   2 272.873  17.272   1
  -5  -6   2 251.862  18.965   2
  -5   6   2 261.462  17.073   1
   5   6  -2 265.652  17.519   5
   5   6  -2 265.451  15.949   6
  -5   6   2 279.673  17.405   3
  -5   6   2 262.231  17.804   4
   5   6  -2 256.220  17.906   1
   5   6  -2 268.464  18.354   4
  -5   6   2 284.658  17.238   5
   5   6  -2 287.984  17.035   7
   4  -6  -2 65.7607  4.7595   1
  -4  -6   2 54.1547  4.6961   6
  -4  -6   2 58.3716  4.6875   5
  -4  -6   2 57.7729  4.1991   1
  -4  -6   2 60.9966  4.6213   4
   4  -6  -2 51.3445  5.6535   4
   4  -6  -2 52.9270  4.8426   5
   4   6  -2 48.1543  4.8356   5
  -4   6   2 54.4013  4.9718   5
   4   6  -2 50.9577  4.5179   1
   4   6  -2 49.7804  3.4315   7
  -4   6   2 48.7229  3.9817   3
  -4   6   2 46.1409  4.2111   1
   4   6  -2 55.8924  5.0289   6
   4   6  -2 51.6458  3.9615   4
   3  -6  -2 174.886  11.314   1
   3  -6  -2 172.352  11.582   4
  -3  -6   2 172.380  11.292   6
  -3  -6   2 185.007  11.111   7
  -3  -6   2 174.863  11.258   1
  -3  -6   2 183.818  12.029   4
   3  -6  -2 174.773  10.562   6
   3  -6  -2 178.706  11.486   5
  -3  -6   2 184.901  10.981   5
   3   6  -2 172.888  11.597   1
   3   6  -2 165.045  11.293   5
   3   6  -2 173.990  10.722   7
  -3   6   2 174.798  11.529   5
  -3   6   2 157.846  11.017   1
   3   6  -2 172.935  10.552   6
  -3   6   2 164.953  11.191   3
   2  -6  -2 6524.47  360.54   6
  -2  -6   2 6258.68  384.43   1
  -2  -6   2 6220.51  387.59   5
  -2  -6   2 6536.42  368.76   6
   2  -6  -2 5978.75  386.07   4
   2  -6  -2 6191.19  385.33   5
  -2   6   2 6383.42  416.42   3
   2   6  -2 6072.39  365.40   6
  -2   6   2 6424.94  386.97   1
  -2   6   2 6377.62  389.42   5
   2   6  -2 6296.66  384.81   1
   2   6  -2 6299.88  396.98   5
  -2   6   2 6290.26  389.16   1
   2   6  -2 5924.80  382.61   1
  -1  -6   2 89.6881  5.9881   5
  -1  -6   2 90.0459  6.3215   6
  -1  -6   2 96.4158  5.5776   7
   1  -6  -2 92.0518  5.6447   6
   1  -6  -2 98.1836  6.5018   7
   1  -6  -2 86.8181  6.0023   5
  -1   6   2 85.7179  6.4478   1
   1   6  -2 86.2267  6.3379   1
   1   6  -2 76.6768  5.8889   1
   1   6  -2 88.7883  6.2605   6
  -1   6   2 91.0094  6.0302   6
   1   6  -2 88.2333  6.2163   5
  -1   6   2 87.9980  6.3807   5
  -1   6   2 90.3353  6.0366   1
   0  -6  -2 662.674  40.099   1
   0  -6   2 662.650  42.560   4
   0  -6   2 686.286  40.574   1
   0  -6   2 622.672  39.914   5
   0  -6   2 647.687  38.021   6
   0  -6  -2 637.225  40.300   5
   0  -6  -2 679.808  37.901   6
   0  -6  -2 647.937  38.976   7
   0   6   2 671.496  40.629   5
   0   6  -2 632.258  39.867   5
   0   6   2 644.777  40.413   1
   0   6   2 618.872  38.239   6
   0   6  -2 661.490  40.636   1
   0   6  -2 650.917  37.816   6
   0   6   2 662.444  42.214   7
   1  -6   2 7.06915 2.13927   6
  -1  -6  -2 -1.8384  2.9628   6
  -1  -6  -2 -0.2489  2.1889   5
  -1  -6  -2 -4.5975  3.1395   7
   1  -6   2 3.01506 1.38901   4
  -1  -6  -2 4.06029 2.32747   1
   1  -6   2 -0.4916  2.4241   5
   1  -6   2 1.43403 3.88309   1
   1   6   2 -8.2665  3.4103   1
  -1   6  -2 1.42342 3.54476   5
  -1   6  -2 -3.6532  2.1502   6
   1   6   2 -3.4363  3.4792   5
  -1   6  -2 -2.9114  3.0463   1
   1   6   2 -0.1525  1.4328   7
   1   6   2 -2.8452  2.2223   6
  -2  -6  -2 3889.92  250.29   5
   2  -6   2 4224.83  258.37   4
   2  -6   2 3952.22  243.71   5
   2  -6   2 4188.22  246.36   1
  -2  -6  -2 4231.11  251.20   7
  -2  -6  -2 4021.84  247.69   1
   2  -6   2 4009.12  240.78   6
  -2  -6  -2 4259.81  250.12   6
   2   6   2 3871.76  241.37   6
   2   6   2 3909.36  239.65   7
  -2   6  -2 4072.49  246.51   5
  -2   6  -2 3857.84  248.18   1
  -2   6  -2 3996.27  248.15   4
   2   6   2 4130.23  256.09   1
   2   6   2 4113.43  256.10   5
   3  -6   2 793.488  47.927   6
  -3  -6  -2 707.012  47.446   1
  -3  -6  -2 756.971  47.068   6
   3  -6   2 750.390  48.460   4
   3  -6   2 745.143  47.769   5
  -3  -6  -2 770.880  50.397   4
  -3  -6  -2 786.475  46.742   7
   3  -6   2 721.565  46.906   1
  -3  -6  -2 753.340  48.424   5
  -3   6  -2 810.323  47.728   5
   3   6   2 811.091  49.529   5
   3   6   2 773.981  49.260   7
  -3   6  -2 759.284  48.449   1
  -3   6  -2 819.457  49.620   4
   3   6   2 805.373  48.194   1
   3   6   2 757.144  44.453   6
  -4  -6  -2 11.6687  3.2278   5
   4  -6   2 8.07681 2.58924   4
  -4  -6  -2 3.52255 3.92708   7
   4  -6   2 6.42921 3.49778   5
  -4  -6  -2 12.5256  2.4364   1
   4  -6   2 7.49582 2.85074   1
  -4  -6  -2 5.70399 3.35797   4
  -4  -6  -2 3.50779 3.19036   6
   4   6   2 5.10049 2.37644   5
   4   6   2 7.51230 2.92953   7
   4   6   2 5.71066 3.02318   1
   4   6   2 10.3881  3.6238   6
  -4   6  -2 7.65873 3.96222   4
  -4   6  -2 10.1647  2.8340   5
  -4   6  -2 9.04163 1.25053   3
  -4   6  -2 4.13846 4.07117   1
  -5  -6  -2 491.607  34.356   7
   5  -6   2 519.022  32.317   4
  -5  -6  -2 520.906  34.660   4
  -5  -6  -2 497.718  33.598   6
  -5  -6  -2 557.821  33.650   5
  -5  -6  -2 505.915  32.037   1
   5  -6   2 490.512  32.270   1
   5  -6   2 525.672  32.897   5
   5   6   2 511.176  30.064   6
   5   6   2 497.566  33.132   1
  -5   6  -2 495.272  32.169   4
   5   6   2 487.417  33.036   5
  -5   6  -2 516.047  33.270   5
  -5   6  -2 489.794  34.542   3
  -5   6  -2 502.456  33.990   1
   5   6   2 527.725  31.698   7
  -6  -6  -2 4676.35  323.63   7
  -6  -6  -2 4739.47  306.06   6
   6  -6   2 4868.82  315.79   4
  -6  -6  -2 4761.90  331.08   4
  -6  -6  -2 4468.20  282.22   5
  -6  -6  -2 4280.47  284.01   1
   6   6   2 4416.82  290.75   7
   6   6   2 4633.99  271.88   6
   6   6   2 4435.97  297.17   4
  -6   6  -2 4596.95  307.73   1
   7  -6   2 230.999  15.993   1
   7  -6   2 249.984  16.247   4
  -7  -6  -2 220.674  18.177   4
  -7  -6  -2 223.209  14.693   5
  -7  -6  -2 248.593  15.629   1
  -7   6  -2 230.302  15.694   1
   7   6   2 209.367  15.172   7
  -7   6  -2 216.579  17.351   4
  -7   6  -2 219.177  15.278   5
   7   6   2 226.685  17.614   1
   7   6   2 216.908  16.708   4
   7   6   2 227.930  14.741   6
   7   6   2 231.334  15.375   5
  -8  -6  -2 7.66235 4.62743   4
   8  -6   2 -2.7622  5.7559   4
  -8  -6  -2 9.00300 4.57997   1
  -8  -6  -2 8.10991 3.26440   2
  -8  -6  -2 7.93241 2.82767   5
  -8   6  -2 5.86156 2.38719   5
   8   6   2 7.72089 2.33625   5
   8   6   2 12.3126  7.3317   4
   8   6   2 3.46010 5.38480   7
  -8   6  -2 8.36835 4.67940   1
   8   6   2 4.31371 7.18606   6
  -9  -6  -2 3.78604 5.22913   2
  -9  -6  -2 9.39298 2.26961   5
  -9  -6  -2 11.1044  5.5391   1
   9  -6   2 7.37873 6.24671   4
  -9   6  -2 13.0659  5.6127   1
   9   6   2 12.0390  5.1571   4
  -9   6  -2 6.69407 3.18271   5
   9   6   2 10.2097  5.0025   6
   9   6   2 8.85410 2.48863   5
   9   6   2 14.5136  4.7997   7
  10  -6   2 181.828  15.707   4
 -10  -6  -2 182.441  13.937   1
 -10  -6  -2 155.100  12.767   5
  10   6   2 181.563  13.780   7
  10   6   2 192.811  15.585   4
  10   6   2 164.284  12.595   6
 -10   6  -2 155.956  14.627   1
 -11  -6  -2 0.66431 6.80419   1
  11  -6   2 -1.0916  9.4211   4
  11   6   2 -2.4762  5.9508   7
  11   6   2 -7.6886 10.7277   4
  11   6   2 0.36866 6.06131   6
 -11   6  -2  1.1096 10.7576   1
  12  -6   2 -1.3112 16.2850   4
 -12  -6  -2 -11.771  11.559   1
 -12   6  -2 -7.6400 10.6659   1
  12   6   2 -9.0521  7.0918   7
  12   6   2 0.88021 8.96182   6
  12   6   2 -7.0302 11.5414   4
  13  -6   2 -16.849  12.524   7
 -13  -6  -2 -23.432  10.312   1
  13  -6   2 -6.6137 14.6698   4
  13   6   2  3.5916 11.1527   4
  13   6   2  3.0055 11.2843   6
  13   6   2 -0.3887 13.1371   7
 -13   6  -2 -2.2545 12.4238   1
 -13  -7   2 -3.6364  8.9935   1
  13  -7  -2 -9.4544 18.6009   4
  13   7  -2 6.07290 8.06325   4
 -13   7   2 -1.4294 10.8507   1
  13   7  -2 -16.039  10.208   6
  12  -7  -2 -4.5508  9.3943   4
 -12  -7   2 -8.0036  9.5865   1
  12  -7  -2 -6.3846  7.6648   2
  12   7  -2 -2.0662  5.8243   7
  12   7  -2 7.56077 8.11038   6
  12   7  -2 -1.6466  6.4724   4
 -12   7   2 -1.2996  7.0404   1
 -11  -7   2 0.33523 8.22768   1
  11  -7  -2 10.3536  8.9421   4
  11   7  -2 8.60177 8.67719   4
 -11   7   2 -2.5525  9.7019   1
  11   7  -2 7.83424 4.47486   7
  11   7  -2 9.45129 7.59508   6
  10  -7  -2 115.200  13.072   3
  10  -7  -2 163.912  12.038   5
  10  -7  -2 174.450  14.466   4
 -10  -7   2 168.465  12.837   1
  10   7  -2 153.943  12.157   7
  10   7  -2 160.834  13.039   4
  10   7  -2 189.171  14.145   6
 -10   7   2 168.647  14.118   1
  -9  -7   2 28.8444  4.1713   1
   9  -7  -2 22.4500  7.0241   4
   9  -7  -2 25.0115  3.0213   5
  -9  -7   2 18.9209  7.7624   4
   9  -7  -2 24.1485  4.3862   1
  -9  -7   2 11.9904  7.1468   2
   9  -7  -2 20.4291  6.4192   3
   9   7  -2 24.6558  4.7874   7
  -9   7   2 25.7631  5.2878   1
   9   7  -2 25.6280  7.2765   6
   9   7  -2 24.2646  4.8122   4
  -9   7   2 23.2757  4.9826   5
   9   7  -2 23.8595  2.9739   5
  -8  -7   2 135.644  12.600   2
   8  -7  -2 174.901  10.243   5
  -8  -7   2 158.931  12.473   4
  -8  -7   2 158.102  10.584   1
   8  -7  -2 153.859  11.281   1
   8  -7  -2 130.452  11.356   3
   8  -7  -2 158.513  11.475   4
   8   7  -2 125.664  10.895   5
  -8   7   2 144.803  11.699   1
  -8   7   2 139.029  10.925   3
   8   7  -2 136.660  11.090   4
   8   7  -2 147.916  10.030   6
   8   7  -2 153.792  10.631   7
  -8   7   2 99.0112 10.6047   5
   8   7  -2 125.867  17.668   1
  -7  -7   2 280.510  18.367   1
   7  -7  -2 276.518  19.959   4
  -7  -7   2 289.725  18.535   4
  -7  -7   2 261.364  21.150   2
   7  -7  -2 262.773  19.378   5
   7  -7  -2 292.060  18.534   1
   7   7  -2 292.169  20.707   5
   7   7  -2 304.730  17.877   6
  -7   7   2 306.221  18.614   3
   7   7  -2 277.163  19.606   4
   7   7  -2 315.017  18.767   7
  -7   7   2 278.311  19.840   5
  -7   7   2 283.011  20.179   1
   7   7  -2 276.961  21.214   1
  -6  -7   2 823.490  54.839   4
  -6  -7   2 847.993  57.071   6
  -6  -7   2 804.523  53.399   1
   6  -7  -2 819.398  52.328   4
  -6  -7   2 802.741  64.209   2
   6  -7  -2 821.938  53.962   1
   6  -7  -2 877.971  53.209   5
   6   7  -2 843.934  57.627   5
  -6   7   2 844.256  52.007   3
   6   7  -2 810.313  48.844   6
   6   7  -2 887.065  53.512   7
   6   7  -2 825.844  58.191   1
  -6   7   2 802.662  56.032   4
  -6   7   2 859.968  56.591   5
   6   7  -2 848.794  60.843   4
  -6   7   2 820.805  53.338   1
  -5  -7   2 27.7631  3.8959   1
  -5  -7   2 21.1420  6.2256   6
  -5  -7   2 32.8686  3.1215   4
   5  -7  -2 31.8314  4.3822   4
  -5  -7   2 27.8739  3.5937   5
   5  -7  -2 29.0248  3.3174   1
   5  -7  -2 29.5171  3.5168   5
   5   7  -2 33.3201  2.4488   7
  -5   7   2 32.1485  3.2051   3
   5   7  -2 30.9485  4.2386   1
   5   7  -2 34.3402  4.8659   5
  -5   7   2 30.4315  3.4083   5
   5   7  -2 29.4220  3.9005   6
  -5   7   2 39.5804  4.4098   1
   4  -7  -2 1598.96  101.65   4
   4  -7  -2 1610.08  101.30   5
   4  -7  -2 1603.00  105.04   1
  -4  -7   2 1630.22  100.24   1
  -4  -7   2 1631.25  104.16   6
  -4  -7   2 1629.99  100.17   5
   4  -7  -2 1572.86  101.26   6
  -4  -7   2 1449.89  105.76   7
  -4  -7   2 1556.63  106.18   4
  -4   7   2 1698.21  104.91   5
   4   7  -2 1640.15   96.05   6
   4   7  -2 1672.30  105.57   5
   4   7  -2 1654.07  101.64   7
  -4   7   2 1745.37  109.15   1
   4   7  -2 1714.80  106.28   1
  -4   7   2 1684.23  105.57   3
   3  -7  -2 94.6665  6.1152   1
  -3  -7   2 89.9616  5.4132   7
   3  -7  -2 83.1657  6.5461   7
  -3  -7   2 90.0989  6.1081   1
  -3  -7   2 77.9512  5.6749   5
   3  -7  -2 74.1129  5.3227   6
   3  -7  -2 80.2790  6.2436   5
   3  -7  -2 73.9572  5.9860   4
  -3  -7   2 83.4310  5.6008   4
  -3  -7   2 83.3786  6.8066   6
   3   7  -2 76.5944  6.1747   5
  -3   7   2 75.2402  5.5464   1
  -3   7   2 74.6638  5.9405   5
   3   7  -2 75.6324  4.9395   7
   3   7  -2 74.8123  5.5120   6
  -3   7   2 77.8494  6.0253   3
   3   7  -2 69.9931  6.0948   1
   2  -7  -2 1461.88   94.18   4
  -2  -7   2 1474.13   94.65   5
   2  -7  -2 1466.91   93.25   5
   2  -7  -2 1566.85   92.11   7
  -2  -7   2 1570.50   94.90   7
  -2  -7   2 1678.33  101.66   4
   2  -7  -2 1568.78   91.85   6
  -2  -7   2 1591.97   91.94   6
  -2   7   2 1547.65   94.24   1
   2   7  -2 1394.57   93.71   1
   2   7  -2 1531.05   89.01   6
  -2   7   2 1539.31   96.52   5
   2   7  -2 1546.43   95.30   1
  -2   7   2 1546.75   96.03   1
   2   7  -2 1577.38   94.53   5
  -2   7   2 1594.67  103.90   3
  -1  -7   2 345.729  19.450   7
   1  -7  -2 328.206  19.047   6
  -1  -7   2 314.559  19.636   5
  -1  -7   2 315.203  18.886   6
   1  -7  -2 329.889  19.085   7
   1  -7  -2 318.125  19.888   5
   1   7  -2 315.836  19.683   1
   1   7  -2 313.228  18.649   6
   1   7  -2 307.151  19.636   5
   1   7  -2 300.608  19.751   1
  -1   7   2 314.735  20.018   5
  -1   7   2 307.882  19.486   1
  -1   7   2 299.185  19.637   1
  -1   7   2 299.876  18.462   6
   0  -7  -2 1772.48  105.52   7
   0  -7  -2 1734.40  108.36   1
   0  -7  -2 1784.51  104.16   6
   0  -7   2 1771.11  105.88   7
   0  -7   2 1737.57  102.56   6
   0  -7   2 1753.53  115.31   4
   0  -7   2 1719.56  107.08   5
   0  -7  -2 1721.80  112.62   5
   0   7  -2 1850.34  109.41   1
   0   7  -2 1778.70  102.41   6
   0   7   2 1750.05  110.62   1
   0   7   2 1774.83  104.49   7
   0   7   2 1803.03  104.00   6
   0   7   2 1836.04  110.25   5
   0   7  -2 1779.12  108.58   1
   0   7  -2 1805.36  108.08   5
   1  -7   2 409.482  24.712   6
   1  -7   2 390.838  25.389   5
  -1  -7  -2 400.478  25.654   5
  -1  -7  -2 415.330  25.343   7
   1  -7   2 437.520  25.837   1
   1  -7   2 396.379  25.982   4
  -1  -7  -2 417.486  25.616   1
  -1  -7  -2 414.906  25.141   6
  -1   7  -2 411.690  25.752   1
   1   7   2 410.709  24.886   7
  -1   7  -2 433.147  26.456   5
   1   7   2 429.539  26.004   1
   1   7   2 422.473  25.442   6
  -1   7  -2 426.194  24.466   6
   1   7   2 430.611  26.651   5
  -2  -7  -2 108.719   6.267   7
   2  -7   2 103.410   7.491   5
  -2  -7  -2 97.7202  7.4275   5
  -2  -7  -2 101.417   6.409   1
  -2  -7  -2 106.175   6.859   6
   2  -7   2 102.276   6.296   4
   2  -7   2 95.7560  6.4104   6
   2  -7   2 97.4768  6.8818   1
   2   7   2 81.9520  6.0044   6
   2   7   2 82.6525  6.3025   5
  -2   7  -2 80.5251  6.6726   5
  -2   7  -2 78.2773  6.6678   1
  -2   7  -2 90.3800  6.6005   4
   2   7   2 77.5863  6.5162   1
   2   7   2 78.7108  6.0636   7
  -3  -7  -2 213.894  13.541   5
  -3  -7  -2 209.649  13.423   6
  -3  -7  -2 208.535  13.357   7
   3  -7   2 189.810  13.232   1
   3  -7   2 192.369  12.654   6
  -3  -7  -2 216.729  15.676   4
  -3  -7  -2 193.175  13.176   1
   3  -7   2 198.327  13.030   5
   3  -7   2 200.280  13.561   4
   3   7   2 220.539  12.409   6
  -3   7  -2 220.611  13.369   1
   3   7   2 204.586  14.124   1
  -3   7  -2 224.400  13.775   5
  -3   7  -2 217.876  13.149   4
   3   7   2 218.768  14.170   5
   3   7   2 207.364  12.573   7
   4  -7   2 1591.67  102.35   1
  -4  -7  -2 1631.29  100.17   5
   4  -7   2 1628.16  103.47   5
  -4  -7  -2 1674.84  108.31   7
  -4  -7  -2 1620.21  110.50   4
   4  -7   2 1702.74  107.23   4
  -4  -7  -2 1714.27   95.61   6
  -4  -7  -2 1602.81  108.28   1
   4  -7   2 1565.12   99.39   6
  -4   7  -2 1696.84  107.66   3
   4   7   2 1578.78   99.71   7
   4   7   2 1637.09  111.65   5
  -4   7  -2 1676.87  106.88   5
   4   7   2 1673.45  108.23   1
   4   7   2 1618.75   95.66   6
  -4   7  -2 1698.57  106.02   4
  -4   7  -2 1693.34  103.53   1
  -5  -7  -2 508.938  36.211   6
  -5  -7  -2 502.609  37.205   4
  -5  -7  -2 518.569  31.541   5
   5  -7   2 567.504  34.416   4
  -5  -7  -2 510.280  32.236   1
  -5  -7  -2 514.864  35.391   7
   5  -7   2 529.084  34.275   5
   5  -7   2 490.371  34.250   1
   5   7   2 507.875  36.445   1
  -5   7  -2 517.148  33.017   1
   5   7   2 517.409  35.095   5
  -5   7  -2 562.422  33.224   5
   5   7   2 515.970  33.078   7
   5   7   2 516.635  30.455   6
  -5   7  -2 493.406  34.566   4
  -5   7  -2 507.425  34.409   3
  -6  -7  -2 212.990  15.374   6
  -6  -7  -2 228.070  14.393   5
  -6  -7  -2 212.671  16.452   4
  -6  -7  -2 226.487  15.312   1
   6  -7   2 217.798  15.474   4
   6  -7   2 210.332  16.438   1
  -6  -7  -2 218.856  16.111   7
  -6   7  -2 213.255  16.319   4
  -6   7  -2 250.473  14.101   3
  -6   7  -2 226.493  14.972   5
   6   7   2 239.732  15.368   7
   6   7   2 219.983  15.852   5
   6   7   2 235.332  16.822   1
  -6   7  -2 247.022  16.343   1
   6   7   2 240.952  14.304   6
   7  -7   2 294.665  20.912   4
  -7  -7  -2 304.370  18.242   5
  -7  -7  -2 276.441  21.435   4
  -7  -7  -2 276.462  21.133   7
  -7  -7  -2 277.906  18.639   1
  -7   7  -2 301.732  18.388   5
   7   7   2 296.338  17.324   6
  -7   7  -2 253.666  20.538   4
  -7   7  -2 270.015  19.562   1
   7   7   2 279.357  20.066   5
   7   7   2 265.035  19.942   4
   7   7   2 283.982  18.606   7
   8  -7   2 388.893  28.549   4
  -8  -7  -2 389.049  23.996   1
  -8  -7  -2 391.180  23.237   5
  -8  -7  -2 357.140  28.753   2
  -8   7  -2 370.536  24.774   1
   8   7   2 356.630  22.882   6
  -8   7  -2 306.430  26.397   5
   8   7   2 339.296  25.463   7
   8   7   2 348.176  25.159   4
   8   7   2 326.973  25.938   5
  -9  -7  -2 4.69394 2.50461   5
  -9  -7  -2 0.87619 3.95906   2
  -9  -7  -2 8.68490 6.11779   1
   9  -7   2 2.52976 7.60963   4
   9   7   2 0.72011 2.88273   5
   9   7   2 1.09163 6.79387   7
  -9   7  -2 4.03412 7.94794   1
   9   7   2 -2.3190  5.7322   4
  -9   7  -2 3.00531 2.80871   5
   9   7   2 -4.9122  8.3721   6
 -10  -7  -2 23.0542  5.1304   5
  10  -7   2 41.4277  8.0536   4
 -10  -7  -2 43.1557  7.6700   1
  10   7   2 38.3679  9.4076   4
 -10   7  -2 44.9640  7.7786   1
  10   7   2 35.2758  7.6945   6
  10   7   2 32.4250  7.0908   7
  11  -7   2 19.1520 15.1727   4
 -11  -7  -2 29.7499  8.1998   1
  11   7   2 34.7573  8.0531   4
 -11   7  -2 20.9340  9.2903   1
  11   7   2 11.4100  9.8704   6
  11   7   2 22.6049  8.9201   7
  12  -7   2  1.6279 11.6343   4
 -12  -7  -2 5.48446 8.92855   1
  12   7   2 2.27582 7.69264   4
 -12   7  -2 22.5542  8.7350   1
  12   7   2 4.93779 9.27968   6
  12   7   2 15.6674 10.8171   7
 -13  -7  -2  5.9882 11.9582   1
  13  -7   2  9.4791 16.1069   4
  13   7   2 -12.759  12.956   7
  13   7   2 -4.9641 11.7368   6
 -13   7  -2  0.9718 10.2815   1
  13   7   2  5.6707 11.7081   4
 -13  -8   2 -20.974   8.137   1
 -13   8   2 -14.849   8.718   1
  13   8  -2 -13.239  13.338   4
 -12  -8   2 67.3771  9.0344   1
  12  -8  -2 53.3156 11.8161   4
  12   8  -2 67.1793 10.3661   6
 -12   8   2 55.6999 11.7434   1
  12   8  -2 65.6933 11.4212   4
 -11  -8   2 26.2279  7.2195   1
  11  -8  -2 36.8813 12.7193   4
  11   8  -2 19.5558  5.4800   7
 -11   8   2 25.8532  8.0593   1
  11   8  -2 37.6454  8.3117   6
  11   8  -2 24.2371  7.6313   4
  10  -8  -2 72.9598 12.2569   4
 -10  -8   2 75.7071  8.9764   1
  10  -8  -2 57.9329  5.8713   5
  10   8  -2 75.0340  7.0914   7
  10   8  -2 61.6690  9.3058   4
  10   8  -2 61.0100 10.5984   6
 -10   8   2 54.8860  8.7500   1
   9  -8  -2 13.0823 10.0376   4
  -9  -8   2 10.7877  8.2368   4
  -9  -8   2 10.1621  4.6694   1
   9  -8  -2 14.1434  3.0193   5
  -9   8   2 4.08133 4.99246   1
   9   8  -2 12.9802  3.7987   5
   9   8  -2 16.2507  4.9404   7
  -9   8   2 8.43852 3.88097   5
   9   8  -2 7.41749 5.02047   4
   9   8  -2 10.4196  7.5798   6
   8  -8  -2 378.614  22.750   4
   8  -8  -2 277.684  22.792   1
  -8  -8   2 319.071  21.650   1
   8  -8  -2 315.729  23.353   5
  -8  -8   2 329.816  22.840   4
  -8  -8   2 287.719  24.834   2
   8   8  -2 313.603  25.779   4
   8   8  -2 348.285  20.701   5
  -8   8   2 320.695  23.428   1
   8   8  -2 327.393  24.389   7
  -8   8   2 335.751  22.289   3
  -8   8   2 267.355  23.498   5
   8   8  -2 341.107  20.299   6
  -7  -8   2 50.4984  7.2021   2
  -7  -8   2 65.5183  5.9354   4
   7  -8  -2 56.9168  5.6293   1
   7  -8  -2 55.7404  6.9472   4
  -7  -8   2 61.3243  5.1398   1
   7  -8  -2 57.5089  5.9437   5
   7   8  -2 59.8022  6.0444   6
   7   8  -2 69.3939  6.1621   4
  -7   8   2 70.8193  5.3673   1
  -7   8   2 58.0550  5.5426   5
   7   8  -2 59.0508  5.1248   5
   7   8  -2 61.6463  7.7036   1
   7   8  -2 64.0547  4.9556   7
  -7   8   2 62.0589  6.1603   3
  -6  -8   2 78.7822 10.0479   2
  -6  -8   2 112.975   9.931   1
  -6  -8   2 107.251   7.973   4
  -6  -8   2 102.665  10.277   6
   6  -8  -2 96.9756  9.2311   4
   6  -8  -2 97.0850  8.0701   1
   6  -8  -2 109.293   7.820   5
   6   8  -2 109.261   7.226   7
   6   8  -2 113.371   9.152   5
  -6   8   2 96.6930  7.3875   3
   6   8  -2 113.723   8.226   6
  -6   8   2 115.768   7.688   1
  -6   8   2 110.196   8.120   5
   6   8  -2 109.599   8.593   1
  -5  -8   2 32.7814  4.1347   5
  -5  -8   2 34.8956  4.7971   4
  -5  -8   2 33.0964  3.7219   1
  -5  -8   2 37.2087  5.3003   6
   5  -8  -2 32.1388  4.2301   4
   5  -8  -2 38.4485  4.1690   5
   5  -8  -2 28.9642  3.6216   1
   5  -8  -2 33.7923  4.3946   6
  -5   8   2 31.7196  4.8984   5
  -5   8   2 31.3498  3.9984   1
   5   8  -2 35.1244  3.4220   7
   5   8  -2 32.4204  4.2420   1
  -5   8   2 36.7627  4.6286   3
   5   8  -2 34.1898  4.2716   5
   5   8  -2 38.5318  5.9556   6
   4  -8  -2 1284.77   82.29   6
   4  -8  -2 1315.42   85.33   1
  -4  -8   2 1303.52   80.16   5
   4  -8  -2 1302.62   83.99   5
  -4  -8   2 1294.11   81.90   7
  -4  -8   2 1302.38   82.51   1
   4  -8  -2 1305.77   83.46   4
  -4  -8   2 1174.70   89.66   4
  -4  -8   2 1340.88   85.39   6
  -4   8   2 1334.30   89.04   3
   4   8  -2 1410.94   81.07   7
   4   8  -2 1385.11   85.22   1
  -4   8   2 1363.81   86.47   5
   4   8  -2 1337.21   77.57   6
   4   8  -2 1392.24   86.50   5
  -4   8   2 1302.69   83.50   1
  -3  -8   2 492.958  31.056   6
  -3  -8   2 517.504  31.791   1
  -3  -8   2 551.413  34.236   4
   3  -8  -2 471.471  31.812   4
  -3  -8   2 516.849  32.792   7
  -3  -8   2 478.645  31.766   5
   3  -8  -2 510.042  30.651   6
   3  -8  -2 475.657  31.900   5
   3  -8  -2 496.358  32.014   7
   3   8  -2 550.470  31.227   7
  -3   8   2 532.411  32.895   1
  -3   8   2 539.603  33.232   3
  -3   8   2 530.211  33.511   5
   3   8  -2 526.207  32.911   1
  -3   8   2 533.464  32.199   1
   3   8  -2 527.315  30.429   6
   3   8  -2 519.217  33.276   5
   2  -8  -2 425.767  26.518   5
   2  -8  -2 431.696  25.655   7
  -2  -8   2 453.509  25.925   7
   2  -8  -2 406.400  25.924   4
  -2  -8   2 461.180  27.181   4
   2  -8  -2 437.977  26.192   6
  -2  -8   2 433.926  24.778   6
  -2  -8   2 424.659  26.300   5
  -2   8   2 404.762  26.973   5
   2   8  -2 411.416  26.340   5
   2   8  -2 388.563  26.293   1
   2   8  -2 408.914  24.706   6
  -2   8   2 394.604  25.777   1
   2   8  -2 398.737  25.810   1
  -2   8   2 376.595  26.047   1
  -1  -8   2 368.843  21.941   7
   1  -8  -2 363.065  21.820   7
  -1  -8   2 347.851  22.001   5
  -1  -8   2 356.460  21.688   6
   1  -8  -2 351.268  21.801   5
   1  -8  -2 368.097  22.889   6
  -1   8   2 373.373  22.743   1
  -1   8   2 366.718  22.942   1
   1   8  -2 356.208  22.460   1
  -1   8   2 361.073  23.929   5
  -1   8   2 352.007  21.092   6
   1   8  -2 355.666  22.601   1
   1   8  -2 355.436  22.521   5
   1   8  -2 358.958  21.191   6
   0  -8   2 532.678  32.380   6
   0  -8  -2 566.159  34.054   1
   0  -8  -2 589.205  33.773   7
   0  -8  -2 542.430  33.949   5
   0  -8   2 596.986  33.399   7
   0  -8  -2 544.717  32.893   6
   0  -8   2 557.117  34.315   5
   0  -8   2 526.958  35.213   4
   0   8  -2 547.141  34.662   1
   0   8   2 530.671  33.599   1
   0   8  -2 544.038  32.085   6
   0   8   2 562.014  34.424   7
   0   8   2 531.651  34.967   1
   0   8  -2 548.099  33.704   1
   0   8   2 544.550  32.754   6
   0   8  -2 547.936  35.012   5
   0   8   2 553.639  36.024   5
  -1  -8  -2 400.450  24.331   7
   1  -8   2 390.822  24.614   4
   1  -8   2 382.382  23.806   6
  -1  -8  -2 411.359  24.413   6
  -1  -8  -2 392.884  24.128   1
   1  -8   2 390.005  24.043   5
  -1  -8  -2 409.365  24.935   5
   1  -8   2 387.136  24.595   1
   1   8   2 385.762  22.835   6
   1   8   2 397.197  23.414   7
  -1   8  -2 386.777  24.395   5
  -1   8  -2 391.121  23.042   6
   1   8   2 385.635  24.949   1
  -1   8  -2 359.768  24.060   1
   1   8   2 404.291  26.192   5
  -2  -8  -2 42.4431  3.8283   7
   2  -8   2 44.3629  5.5675   5
  -2  -8  -2 37.4388  5.5491   6
   2  -8   2 40.7145  4.0002   4
  -2  -8  -2 40.0263  4.1044   1
   2  -8   2 34.1519  4.4447   1
  -2  -8  -2 41.5228  4.4068   5
   2  -8   2 37.2882  4.8950   6
   2   8   2 58.3792  5.4126   1
  -2   8  -2 58.6773  4.3722   1
   2   8   2 60.8094  6.4268   5
  -3  -8  -2 6.11895 3.06080   1
  -3  -8  -2 9.11262 3.12968   5
  -3  -8  -2 0.53111 3.09727   6
  -3  -8  -2 5.78084 3.86721   7
   3  -8   2 10.9486  2.8525   6
  -3  -8  -2 7.91920 2.56677   4
   3  -8   2 1.91015 3.99471   1
   3  -8   2 12.9929  3.0078   5
   3  -8   2 6.36907 2.49078   4
  -3   8  -2 13.9603  3.1904   1
   3   8   2 11.0593  3.4760   1
   3   8   2 12.8659  3.2558   6
  -3   8  -2 13.2374  2.6018   4
   3   8   2 10.2020  3.7708   7
   3   8   2 12.5355  3.0637   5
  -3   8  -2 16.7289  3.2918   5
  -4  -8  -2 79.6691  6.2238   5
  -4  -8  -2 77.7208  6.2293   7
   4  -8   2 77.6103  5.9301   5
  -4  -8  -2 65.3529  6.4141   4
   4  -8   2 72.7224  6.7855   1
  -4  -8  -2 70.8211  6.2709   6
  -4  -8  -2 83.6054  5.9713   1
   4  -8   2 80.3068  6.1454   6
   4  -8   2 82.3198  6.7503   4
   4   8   2 84.4188  6.1829   5
  -4   8  -2 78.2448  6.5084   5
  -4   8  -2 79.6729  5.8980   3
   4   8   2 73.5643  5.6102   6
   4   8   2 80.9399  5.2975   7
   4   8   2 73.4011  6.9194   1
  -4   8  -2 80.9392  6.2742   4
  -4   8  -2 84.0941  7.1773   1
  -5  -8  -2 73.3415  7.6778   4
  -5  -8  -2 63.5614  6.5151   1
  -5  -8  -2 72.3818  7.4722   6
  -5  -8  -2 71.8003  7.3007   7
   5  -8   2 66.8371  6.7775   1
   5  -8   2 81.1034  7.4834   6
   5  -8   2 72.7162  5.8056   5
  -5  -8  -2 79.0681  6.3526   5
   5  -8   2 86.0067  7.7554   4
   5   8   2 69.2188  7.7426   1
   5   8   2 77.6235  6.5235   5
  -5   8  -2 81.5262  8.0144   4
  -5   8  -2 77.2137  5.6322   3
   5   8   2 84.6258  5.6605   7
   5   8   2 98.3555  7.2643   6
  -5   8  -2 80.8759  7.4571   5
  -5   8  -2 81.5216  6.8784   1
  -6  -8  -2 347.787  21.244   5
  -6  -8  -2 357.914  21.876   6
  -6  -8  -2 346.857  23.181   7
  -6  -8  -2 309.484  25.504   4
   6  -8   2 349.550  23.338   4
   6  -8   2 319.184  23.221   1
   6  -8   2 352.494  23.210   5
  -6  -8  -2 336.984  21.233   1
  -6   8  -2 342.931  22.473   4
   6   8   2 314.193  23.604   5
   6   8   2 331.089  20.188   6
  -6   8  -2 320.352  23.639   1
  -6   8  -2 339.716  22.384   5
   6   8   2 337.064  21.528   7
  -6   8  -2 332.224  23.152   3
  -7  -8  -2 66.8863  8.2898   7
  -7  -8  -2 82.2188  7.3787   1
  -7  -8  -2 77.9395  6.2036   5
  -7  -8  -2 67.0673  9.3234   4
   7  -8   2 83.0097  8.2630   4
   7   8   2 81.1742  7.1709   7
   7   8   2 81.2825  6.6152   6
  -7   8  -2 60.1794  6.2556   5
  -7   8  -2 87.8374  7.6117   1
   7   8   2 66.5107  6.4478   5
  -7   8  -2 81.6766  5.7838   3
  -8  -8  -2 69.3204  6.7853   1
  -8  -8  -2 43.9096  4.2950   5
   8  -8   2 66.0143  9.1671   4
   8   8   2 38.1758  5.0717   5
  -8   8  -2 45.4835  9.8486   1
  -8   8  -2 27.9156  4.6526   5
   8   8   2 35.7980  6.8128   6
   8   8   2 36.6804  4.7726   7
  -9  -8  -2 24.0981  6.1538   1
  -9  -8  -2 22.3321  3.2444   5
   9  -8   2 28.8079  5.9261   4
  -9  -8  -2 11.1277  5.9895   2
   9   8   2 22.7697  6.9391   4
  -9   8  -2 15.8689  5.7687   5
  -9   8  -2 27.1402  6.2881   1
   9   8   2 32.8942  5.9964   7
   9   8   2 21.2134  8.4994   6
   9   8   2 19.4000  3.8058   5
 -10  -8  -2 21.1450  7.0323   1
 -10  -8  -2 11.1824  3.1740   5
  10  -8   2 2.77992 8.95243   4
  10   8   2 13.1571  7.8799   4
  10   8   2 13.6132  6.2183   7
  10   8   2 17.0006  7.6008   6
 -10   8  -2 25.3261  9.9361   1
 -11  -8  -2 43.5397  8.0452   1
  11  -8   2 28.0478 11.5972   4
  11   8   2 25.6711  9.0092   6
 -11   8  -2 38.4509 10.7128   1
  11   8   2 27.0926  7.1289   7
  11   8   2 30.6763  8.7512   4
  12  -8   2 30.1193 10.3194   4
 -12  -8  -2 19.2524  9.6591   1
  12   8   2 12.7163  8.5952   4
  12   8   2 14.3384 10.8281   6
  12   8   2 29.9198 12.0362   7
 -12   8  -2 36.0316 11.1358   1
 -12  -9   2 85.5850 10.9693   1
  12  -9  -2 81.0446 12.2204   4
  12   9  -2 90.5528 14.6365   6
  12   9  -2 56.9893 12.5085   4
 -12   9   2 72.5405 11.8715   1
 -11  -9   2 -8.9586  7.4461   1
  11  -9  -2 -8.3556  9.3644   4
  11   9  -2 -4.5021  7.7251   6
  11   9  -2 -2.6632  7.5297   4
 -11   9   2 -5.5323  6.5428   1
  10  -9  -2 2.83257 6.80254   4
 -10  -9   2 9.60969 5.72129   1
  10   9  -2 8.68533 5.67352   4
  10   9  -2 -0.2764  6.9240   6
 -10   9   2 13.9122  8.7645   1
  10   9  -2 9.23950 3.47235   7
  -9  -9   2 -13.743   9.015   4
   9  -9  -2 -0.4527  4.9001   5
   9  -9  -2 -5.9632  6.8559   4
  -9  -9   2 -3.4334  5.2880   1
   9   9  -2 -8.7396  5.7918   5
  -9   9   2 1.27531 4.76479   3
   9   9  -2 -2.9182  4.4722   4
   9   9  -2 -2.8027  6.6261   6
  -9   9   2 -4.3484  6.9609   5
   9   9  -2 4.39747 3.82578   7
  -9   9   2 -9.8512  7.3424   1
   8  -9  -2 91.2311  7.4759   5
   8  -9  -2 97.7751  8.2033   4
  -8  -9   2 108.790   9.875   1
  -8  -9   2 70.4589  9.6117   4
   8   9  -2 103.011   7.576   7
   8   9  -2 85.5339  8.0258   5
  -8   9   2 104.393   7.992   3
  -8   9   2 92.2077 10.6435   5
   8   9  -2 93.1312  7.6605   6
  -8   9   2 101.210   7.970   1
   7  -9  -2 -2.8543  4.4278   1
   7  -9  -2 8.78990 5.36368   5
  -7  -9   2 0.23641 5.97119   1
  -7  -9   2 12.2047  7.0972   2
   7  -9  -2 2.20909 5.38813   4
  -7  -9   2 1.17919 3.97527   4
  -7   9   2 1.45881 4.56976   5
  -7   9   2 4.83336 4.89836   1
   7   9  -2 2.70371 3.83636   5
   7   9  -2 0.53807 5.38368   6
  -7   9   2 2.34647 3.90393   3
   7   9  -2 1.58933 1.67893   7
   6  -9  -2 25.1480  4.1265   5
  -6  -9   2 28.0055  4.3788   4
   6  -9  -2 26.9601  4.5586   1
  -6  -9   2 28.7647  3.6949   5
  -6  -9   2 25.9620  5.3948   1
   6  -9  -2 29.3266  5.0471   4
   6  -9  -2 24.4674  4.7410   6
  -6   9   2 36.2202  3.7155   1
  -6   9   2 31.4075  4.7224   5
   6   9  -2 31.0234  2.4668   7
  -6   9   2 29.6636  4.0693   3
   6   9  -2 29.6416  6.2523   6
   6   9  -2 28.2038  6.4488   5
   6   9  -2 28.1265  5.6416   1
  -5  -9   2 139.596   9.128   1
   5  -9  -2 126.544   9.398   1
   5  -9  -2 135.829  10.792   4
   5  -9  -2 133.955   9.994   5
  -5  -9   2 128.926   9.688   6
  -5  -9   2 134.278   9.081   5
  -5  -9   2 112.700   9.163   4
   5  -9  -2 144.691   9.588   6
  -5  -9   2 125.894   8.676   7
   5   9  -2 131.563   9.733   6
   5   9  -2 118.057   9.301   5
  -5   9   2 126.784   9.516   5
  -5   9   2 125.587   9.388   3
   5   9  -2 122.557   9.875   1
  -5   9   2 131.816   9.446   1
   5   9  -2 126.189   8.264   7
   4  -9  -2 1623.72  106.06   5
   4  -9  -2 1682.12  104.68   4
  -4  -9   2 1675.74  102.35   5
  -4  -9   2 1678.40  111.08   6
  -4  -9   2 1704.17  103.45   7
   4  -9  -2 1782.93  101.81   7
  -4  -9   2 1495.65  113.28   4
   4  -9  -2 1602.10  106.90   6
   4  -9  -2 1700.26  112.69   1
  -4  -9   2 1655.49  104.89   1
  -4   9   2 1655.90  116.84   3
   4   9  -2 1641.61  112.82   5
   4   9  -2 1641.30   98.37   6
   4   9  -2 1656.54  113.60   1
  -4   9   2 1668.88  111.89   5
   4   9  -2 1654.81  109.84   7
  -4   9   2 1787.62  104.49   1
  -4   9   2 1727.88  111.97   1
   3  -9  -2 74.6804  6.1603   6
  -3  -9   2 83.5220  6.2981   1
   3  -9  -2 86.8575  6.4843   7
  -3  -9   2 83.5077  6.6759   5
  -3  -9   2 84.4244  5.6265   7
  -3  -9   2 83.1458  6.0677   4
  -3  -9   2 79.2876  6.5169   6
   3  -9  -2 78.5292  6.2474   4
   3  -9  -2 85.9704  8.8065   5
  -3   9   2 86.5908  7.4874   1
  -3   9   2 92.3263  6.4291   1
   3   9  -2 78.9634  6.6784   5
   3   9  -2 81.0472  6.2134   6
   3   9  -2 80.9976  6.6597   1
  -3   9   2 88.1309  6.6565   3
  -3   9   2 77.4749  6.6156   5
   3   9  -2 92.1413  6.4415   1
   2  -9  -2 725.061  42.988   6
   2  -9  -2 702.363  44.397   4
   2  -9  -2 724.778  45.000   7
  -2  -9   2 723.589  43.574   5
  -2  -9   2 757.646  43.861   7
  -2  -9   2 770.457  45.659   4
   2  -9  -2 706.458  44.186   5
  -2  -9   2 703.647  43.974   6
   2   9  -2 681.248  45.094   5
  -2   9   2 702.921  46.182   1
  -2   9   2 690.253  46.095   5
   2   9  -2 687.291  47.056   1
   2   9  -2 686.692  41.360   6
   2   9  -2 675.090  43.717   1
  -2   9   2 731.987  45.275   1
   1  -9  -2 447.062  27.939   7
  -1  -9   2 443.457  27.428   6
  -1  -9   2 435.419  28.715   4
  -1  -9   2 455.134  27.655   5
   1  -9  -2 438.927  27.858   6
  -1  -9   2 461.109  27.530   7
   1  -9  -2 445.517  27.107   5
   1   9  -2 437.733  29.160   1
  -1   9   2 441.841  26.058   6
   1   9  -2 438.970  28.530   5
   1   9  -2 430.178  27.214   1
  -1   9   2 429.820  29.290   5
  -1   9   2 411.374  29.043   1
  -1   9   2 448.561  27.254   1
   1   9  -2 451.693  26.452   6
   0  -9  -2 2101.75  126.49   7
   0  -9   2 2002.47  130.89   4
   0  -9   2 2008.16  122.91   5
   0  -9  -2 2060.86  131.63   6
   0  -9   2 2274.93  122.61   7
   0  -9   2 2026.55  124.17   6
   0  -9  -2 2025.78  125.11   5
   0   9   2 1909.91  131.99   1
   0   9   2 1880.78  123.14   1
   0   9   2 1969.66  118.89   6
   0   9  -2 2031.67  120.47   6
   0   9  -2 2020.17  126.64   5
   0   9  -2 2070.32  125.04   1
   0   9  -2 1933.60  131.91   1
   0   9   2 2011.78  138.74   5
  -1  -9  -2 12.7218  4.8157   6
  -1  -9  -2 12.5401  3.5923   1
   1  -9   2 9.74911 2.48225   7
   1  -9   2 9.83376 3.68198   6
  -1  -9  -2 13.7015  3.9800   5
  -1  -9  -2 10.3798  3.6871   7
   1  -9   2 14.7309  4.2626   1
   1  -9   2 14.2239  2.9513   4
   1  -9   2 12.6380  4.5452   5
  -1   9  -2 13.8678  4.3656   1
   1   9   2 14.6303  3.3035   7
   1   9   2 15.8508  3.9598   5
   1   9   2 22.3616  4.1865   6
  -1   9  -2 14.7835  2.9818   6
  -1   9  -2 17.0527  3.4487   5
   1   9   2 16.2778  3.6259   1
  -1   9  -2 12.3652  3.7794   1
   2  -9   2 140.525   9.820   5
  -2  -9  -2 140.074   9.673   1
  -2  -9  -2 141.579  10.421   5
   2  -9   2 137.025   9.675   4
  -2  -9  -2 140.322   9.959   7
  -2  -9  -2 136.734   9.796   6
   2  -9   2 131.384  10.267   1
   2  -9   2 140.202   9.698   6
   2   9   2 156.485  10.398   1
   2   9   2 152.269   9.398   6
   2   9   2 146.348  11.136   5
   2   9   2 151.151   9.579   7
  -2   9  -2 159.464  10.433   5
  -2   9  -2 156.459  10.564   1
   3  -9   2 129.601   9.035   1
   3  -9   2 131.423  10.432   5
  -3  -9  -2 138.942   9.811   5
   3  -9   2 128.327   9.136   4
  -3  -9  -2 118.345   8.992   6
  -3  -9  -2 121.945   9.127   1
  -3  -9  -2 123.958   8.967   7
   3  -9   2 120.625   8.616   6
  -3  -9  -2 127.316   9.905   4
  -3   9  -2 126.897   9.357   5
   3   9   2 126.599   9.703   5
  -3   9  -2 131.582   8.888   1
   3   9   2 129.930   8.304   7
   3   9   2 129.409   8.749   6
   3   9   2 126.423   9.765   1
   4  -9   2 1388.46   96.62   1
  -4  -9  -2 1432.05  105.84   4
  -4  -9  -2 1435.47   88.19   1
   4  -9   2 1427.81   91.06   5
  -4  -9  -2 1438.28  104.07   7
   4  -9   2 1518.23   93.08   4
  -4  -9  -2 1536.97   89.61   5
   4  -9   2 1419.53   91.26   6
  -4  -9  -2 1450.24   98.73   6
  -4   9  -2 1357.88   94.63   4
  -4   9  -2 1434.00   99.52   5
  -4   9  -2 1464.48   94.61   1
   4   9   2 1417.32  102.67   5
   4   9   2 1410.74   98.82   1
  -4   9  -2 1400.28  110.45   3
   4   9   2 1366.11   90.13   7
   4   9   2 1384.20   83.05   6
   5  -9   2 12.9083  5.7981   5
  -5  -9  -2 9.26121 5.28989   4
  -5  -9  -2 3.52821 5.16637   6
   5  -9   2 5.62346 4.07282   4
  -5  -9  -2 -3.9005  4.3434   7
  -5  -9  -2 5.81689 4.70540   1
   5  -9   2 7.91033 4.20113   1
   5  -9   2 5.42608 4.63664   6
  -5  -9  -2 6.38582 4.16945   5
   5   9   2 12.7512  3.7484   6
  -5   9  -2 10.6424  4.6685   4
   5   9   2 9.67879 3.92239   5
   5   9   2 7.04907 2.82653   7
  -5   9  -2 5.20254 4.84873   5
  -5   9  -2 9.52014 2.48375   3
  -5   9  -2 14.7242  5.5648   1
  -6  -9  -2 68.1317  7.1484   7
  -6  -9  -2 79.2562  6.8906   5
  -6  -9  -2 70.4886  9.7132   4
   6  -9   2 90.4850  8.9593   4
   6  -9   2 76.0187  6.4361   5
  -6  -9  -2 82.7775  6.9812   1
   6   9   2 72.3323  5.8173   7
   6   9   2 77.8546  6.7863   6
  -6   9  -2 69.1825  5.6589   3
   6   9   2 73.8769  6.3498   5
  -6   9  -2 59.4433  8.1400   5
  -6   9  -2 75.8165  7.1957   1
  -6   9  -2 62.0378  7.2258   4
   7  -9   2 8.45390 4.26464   4
  -7  -9  -2 1.86903 5.00480   1
  -7  -9  -2 10.0425  5.8307   7
  -7  -9  -2 6.93990 5.50479   5
  -7  -9  -2 3.24367 7.04808   4
   7   9   2 -2.1782  6.2576   6
  -7   9  -2 -0.1748  6.3247   5
  -7   9  -2 2.82012 3.18482   3
   7   9   2 2.37038 2.96540   7
   7   9   2 -0.9271  4.2952   5
  -7   9  -2 3.38288 6.85190   1
   8  -9   2 487.457  36.466   4
  -8  -9  -2 501.354  31.288   1
  -8  -9  -2 425.066  33.625   5
  -8   9  -2 391.646  35.531   5
   8   9   2 443.988  35.532   5
   8   9   2 465.602  31.703   6
  -8   9  -2 548.125  35.593   1
   8   9   2 475.099  32.144   7
  -9  -9  -2 50.6454  6.4647   1
  -9  -9  -2 32.1666  4.5006   5
   9  -9   2 22.0876  9.2615   4
  -9   9  -2 28.3851  5.7913   5
   9   9   2 51.5686 10.0307   6
  -9   9  -2 40.3781  7.4160   1
   9   9   2 39.6332  8.2961   7
  10  -9   2 70.3405 10.5206   4
 -10  -9  -2 66.4894  8.3416   5
 -10  -9  -2 72.7558  8.9396   1
 -10   9  -2 67.7188  9.8514   1
  10   9   2 83.0007  9.8605   6
  10   9   2 62.1877  8.8265   7
 -11  -9  -2  2.4365 11.5692   1
  11  -9   2 0.73029 9.06163   4
  11   9   2 2.23250 9.16146   6
 -11   9  -2 -14.727  13.631   1
  11   9   2 2.54943 7.30838   7
  12  -9   2 -9.3585 15.9561   4
 -12  -9  -2 20.6229 10.4504   1
  12   9   2 -9.6755 13.1099   6
 -12   9  -2 -9.6114 12.7782   1
  12   9   2 0.87832 7.28568   7
  12 -10  -2  5.9945 12.9467   4
 -12 -10   2 -0.4060 10.4123   1
  12  10  -2 19.0175  9.9096   6
 -12  10   2 17.4112 13.7426   1
 -11 -10   2 -9.5222 11.7196   1
  11 -10  -2 -13.825  15.181   4
 -11  10   2 8.68565 8.56134   1
  11  10  -2 -0.4920 14.0490   6
  10 -10  -2 91.1974 11.7955   4
 -10 -10   2 100.748   9.312   1
  10  10  -2 74.6573  9.8970   6
 -10  10   2 76.7516  9.6950   1
   9 -10  -2 5.10870 4.62487   5
  -9 -10   2 12.9349  5.7920   1
   9 -10  -2 7.40799 7.27298   4
  -9  10   2 5.57594 4.65659   3
   9  10  -2 2.88017 8.17542   6
  -9  10   2 10.1926  5.8207   1
   9  10  -2 4.61450 4.48157   7
   8 -10  -2 111.997   8.381   5
  -8 -10   2 77.5593 10.0113   4
   8 -10  -2 90.8541 10.1920   4
  -8 -10   2 87.5795  8.0360   1
  -8  10   2 90.0546  9.8371   5
   8  10  -2 66.7832  7.9042   5
  -8  10   2 91.4276  8.2797   3
   8  10  -2 94.2945  9.8205   6
   8  10  -2 95.5871  6.6412   7
  -8  10   2 96.9704  8.0693   1
  -7 -10   2 42.4681  6.0248   1
  -7 -10   2 45.5940  5.9349   4
   7 -10  -2 51.4118  5.8780   5
   7 -10  -2 46.6971  7.0676   4
   7  10  -2 39.9843  5.6299   6
   7  10  -2 48.2766  3.9759   7
  -7  10   2 38.6486  5.9000   3
  -7  10   2 42.2387  6.6337   1
  -7  10   2 32.7624  6.7365   5
   7  10  -2 40.9265  5.9145   5
   6 -10  -2 252.452  17.437   5
  -6 -10   2 236.722  17.218   4
   6 -10  -2 235.258  17.774   1
  -6 -10   2 268.664  17.736   1
  -6 -10   2 246.493  16.732   5
   6 -10  -2 242.083  17.244   4
  -6  10   2 250.147  18.484   5
   6  10  -2 270.593  16.141   7
   6  10  -2 274.550  16.413   6
  -6  10   2 274.274  17.387   1
  -6  10   2 259.533  18.931   3
   6  10  -2 261.139  17.633   5
  -5 -10   2 12.6770  4.3850   1
   5 -10  -2 15.1356  4.4329   6
   5 -10  -2 19.4010  6.0715   5
  -5 -10   2 19.4386  4.7814   5
  -5 -10   2 16.6387  3.9517   7
   5 -10  -2 17.1769  4.9379   4
   5 -10  -2 14.0198  4.8511   1
  -5 -10   2 13.5926  5.5217   4
   5  10  -2 25.8757  4.8960   5
   5  10  -2 30.2048  2.5906   7
  -5  10   2 24.4942  3.8118   1
  -5  10   2 20.0842  5.3762   5
  -5  10   2 22.7133  3.7292   3
   5  10  -2 34.8720  4.4642   6
  -4 -10   2 357.702  22.086   5
  -4 -10   2 352.465  22.794   4
   4 -10  -2 347.541  22.691   7
  -4 -10   2 373.418  21.818   7
   4 -10  -2 360.144  22.792   5
  -4 -10   2 375.023  22.337   1
   4 -10  -2 331.514  22.716   6
  -4 -10   2 329.549  25.527   6
   4 -10  -2 364.403  23.240   4
  -4  10   2 346.039  23.238   5
   4  10  -2 309.764  22.779   5
  -4  10   2 344.482  22.520   1
   4  10  -2 343.512  21.630   6
   4  10  -2 348.181  21.117   7
   4  10  -2 311.745  24.096   1
  -4  10   2 341.264  23.434   3
  -4  10   2 331.993  23.431   1
  -3 -10   2 261.126  17.148   5
   3 -10  -2 268.631  17.895   7
  -3 -10   2 249.224  17.185   6
  -3 -10   2 280.719  16.844   7
   3 -10  -2 264.284  17.141   6
   3 -10  -2 274.801  17.100   5
  -3 -10   2 281.479  17.762   4
   3 -10  -2 264.305  17.119   4
  -3  10   2 266.650  18.183   5
   3  10  -2 231.014  17.982   1
   3  10  -2 245.209  16.515   1
  -3  10   2 261.360  17.059   1
  -3  10   2 236.999  17.867   1
  -3  10   2 271.984  17.915   3
   3  10  -2 252.041  15.840   6
   3  10  -2 270.465  17.244   5
   2 -10  -2 354.731  23.629   7
  -2 -10   2 361.509  23.049   5
  -2 -10   2 378.324  22.613   7
  -2 -10   2 352.396  23.808   6
  -2 -10   2 369.255  25.939   4
   2 -10  -2 365.999  23.516   5
   2 -10  -2 351.246  23.393   6
   2 -10  -2 348.656  23.264   4
   2  10  -2 365.721  24.879   1
  -2  10   2 365.569  25.374   5
  -2  10   2 389.267  24.131   1
  -2  10   2 394.528  23.254   1
   2  10  -2 399.973  23.480   1
   2  10  -2 383.218  22.173   6
   2  10  -2 367.542  24.612   5
   1 -10  -2 131.558   8.839   6
  -1 -10   2 140.940   9.916   5
  -1 -10   2 128.834   9.590   6
  -1 -10   2 126.206   8.510   4
  -1 -10   2 135.485   8.074   7
   1 -10  -2 139.545   9.019   5
   1 -10  -2 145.092   9.627   7
  -1  10   2 121.994   9.752   1
   1  10  -2 96.1034 10.3688   1
   1  10  -2 113.994   9.309   5
   1  10  -2 120.732   9.081   1
  -1  10   2 118.184   8.300   6
  -1  10   2 120.469   8.595   1
  -1  10   2 118.586   9.110   5
   1  10  -2 118.555   8.228   6
   0 -10  -2 353.869  23.295   6
   0 -10   2 364.622  23.395   5
   0 -10   2 359.817  24.146   4
   0 -10   2 388.569  22.951   7
   0 -10  -2 377.929  23.115   7
   0 -10   2 348.518  23.223   6
   0 -10  -2 381.129  23.533   5
   0  10  -2 359.819  24.333   1
   0  10  -2 374.377  23.392   1
   0  10   2 362.180  24.981   5
   0  10   2 382.003  24.179   1
   0  10  -2 397.883  23.999   6
   0  10   2 381.117  22.219   6
   0  10   2 400.887  23.689   1
   0  10  -2 357.760  24.993   5
  -1 -10  -2 286.958  17.009   1
   1 -10   2 280.359  16.880   4
   1 -10   2 276.432  17.601   5
   1 -10   2 252.866  17.168   6
  -1 -10  -2 268.401  17.861   7
  -1 -10  -2 274.948  17.664   6
  -1 -10  -2 265.769  17.139   5
   1 -10   2 266.131  16.746   7
   1  10   2 280.552  18.270   1
  -1  10  -2 259.609  17.241   1
   1  10   2 264.727  19.718   5
  -1  10  -2 265.555  16.585   6
  -1  10  -2 252.850  17.889   1
   1  10   2 268.668  16.317   7
  -1  10  -2 243.434  18.262   5
   1  10   2 258.478  16.055   6
   2 -10   2 717.228  45.856   6
   2 -10   2 792.626  45.746   1
  -2 -10  -2 746.985  45.628   1
   2 -10   2 727.776  47.469   4
   2 -10   2 715.256  46.123   5
  -2 -10  -2 810.429  48.077   7
  -2 -10  -2 734.200  45.495   5
  -2 -10  -2 711.169  47.727   6
   2  10   2 744.862  45.210   7
   2  10   2 754.037  46.925   1
   2  10   2 731.033  43.097   6
  -2  10  -2 732.251  51.041   5
  -2  10  -2 715.495  47.113   1
   2  10   2 714.862  51.746   5
  -3 -10  -2 144.210   9.621   1
  -3 -10  -2 136.128   9.510   5
  -3 -10  -2 127.649  10.573   4
  -3 -10  -2 134.519   9.898   7
   3 -10   2 154.976  10.134   4
  -3 -10  -2 140.053  10.377   6
   3 -10   2 136.449  10.456   1
   3 -10   2 133.005  10.573   6
   3 -10   2 141.923   9.796   5
   3  10   2 131.457  11.415   1
   3  10   2 125.480  10.392   5
  -3  10  -2 131.531  10.899   5
   3  10   2 152.996   9.757   7
   3  10   2 133.662   9.893   6
  -3  10  -2 136.795  10.293   1
   4 -10   2 34.6312  5.6520   6
  -4 -10  -2 38.5247  6.7220   5
  -4 -10  -2 36.6163  5.4477   6
   4 -10   2 38.5847  5.8502   1
  -4 -10  -2 33.1023  4.6880   7
   4 -10   2 40.4292  4.7833   5
  -4 -10  -2 40.0844  7.4152   4
   4 -10   2 39.4563  4.6155   4
  -4 -10  -2 43.5021  5.1832   1
  -4  10  -2 40.4256  3.5370   3
  -4  10  -2 36.2754  6.0258   1
   4  10   2 43.7024  5.5419   6
  -4  10  -2 38.1704  7.6704   5
   4  10   2 40.7677  3.7777   7
   4  10   2 39.2732  7.3614   5
   5 -10   2 59.8087  6.2212   4
  -5 -10  -2 56.2752  8.0886   4
  -5 -10  -2 67.6237  5.9993   1
  -5 -10  -2 59.2025  5.5807   5
   5 -10   2 63.1916  6.0175   5
  -5 -10  -2 54.0194  7.1652   7
   5  10   2 64.4828  5.5356   7
  -5  10  -2 47.5750  6.1116   4
   5  10   2 69.5672  6.0273   6
  -5  10  -2 57.3422  6.3659   5
  -5  10  -2 53.5404  6.4806   1
   5  10   2 64.0838  7.6442   5
  -5  10  -2 58.1597  4.7697   3
   6 -10   2 225.813  15.663   4
  -6 -10  -2 181.243  18.218   4
  -6 -10  -2 251.512  15.197   5
  -6 -10  -2 227.668  14.160   1
   6 -10   2 236.152  15.640   5
  -6 -10  -2 217.683  16.339   7
  -6  10  -2 209.811  14.436   3
   6  10   2 182.471  15.839   5
  -6  10  -2 225.442  16.346   1
   6  10   2 204.448  13.961   7
   6  10   2 210.517  14.357   6
  -6  10  -2 190.624  15.816   5
  -7 -10  -2 24.9834  7.5327   7
  -7 -10  -2 31.1360  5.7173   1
   7 -10   2 29.6515  4.6451   5
   7 -10   2 30.5656  4.7580   4
  -7 -10  -2 31.9156  4.7882   5
  -7  10  -2 31.1924  8.3231   1
  -7  10  -2 25.6555  5.9280   5
   7  10   2 21.0335  7.0934   5
  -7  10  -2 24.8744  2.9897   3
   7  10   2 29.3576  7.9606   6
   7  10   2 34.5024  4.1818   7
   8 -10   2 36.3650  7.4644   4
  -8 -10  -2 50.0215  6.5703   5
  -8 -10  -2 46.2015  6.0923   1
   8  10   2 60.4281  8.9586   6
  -8  10  -2 46.0251  4.4428   3
   8  10   2 41.6940  6.6875   5
   8  10   2 53.1051  7.1405   7
  -8  10  -2 19.0270  6.8093   5
  -8  10  -2 58.5812  6.3530   1
   9 -10   2 8.55998 7.40344   4
  -9 -10  -2 7.25971 6.96735   1
  -9 -10  -2 10.4066  4.3006   5
   9  10   2 12.3061  9.5350   6
   9  10   2 4.16378 5.99621   7
  -9  10  -2 -6.4312 10.2902   1
 -10 -10  -2 44.4204 11.1816   1
 -10 -10  -2 29.2945  5.3726   5
  10 -10   2 39.9625  8.9704   4
  10  10   2 42.1825  8.3866   6
  10  10   2 30.9672  7.8088   7
 -10  10  -2 30.7469  8.7010   1
 -11 -10  -2 43.1898  8.7199   1
  11 -10   2 33.0664 16.4838   4
 -11  10  -2 37.6267 14.1320   1
  11  10   2  8.9044 13.6595   6
  11  10   2 29.9982  9.8947   7
 -12 -10  -2 15.0587 11.6597   1
  12 -10   2  5.3834 13.4649   4
  12  10   2 1.30901 7.64627   7
  12  10   2 -14.637  12.834   6
 -12  10  -2 12.3508 11.5522   1
  11 -11  -2 1.38488 9.66518   4
 -11 -11   2 6.57455 7.93410   1
 -11  11   2 7.10343 9.14497   1
  11  11  -2 20.6466  9.4534   6
 -10 -11   2 67.5797  8.7955   1
  10 -11  -2 65.4742  9.4268   4
 -10  11   2 62.6968  8.6983   1
  10  11  -2 79.4172 19.8627   6
  -9 -11   2 13.0983  6.8401   1
   9 -11  -2 6.46664 9.74900   4
   9 -11  -2 8.38521 5.05368   5
  -9  11   2 11.2304  6.5320   3
   9  11  -2 7.59259 7.94209   6
  -9  11   2 3.40751 5.93040   1
   8 -11  -2 55.9812  6.4849   5
   8 -11  -2 63.2904  8.0148   4
  -8 -11   2 53.5745  8.8248   1
  -8 -11   2 37.0200  6.6056   4
   8  11  -2 56.5466  7.6556   6
  -8  11   2 61.7982  5.9470   3
   8  11  -2 56.5487  4.9398   7
  -8  11   2 67.5046  6.5486   1
  -7 -11   2 103.417  10.676   4
   7 -11  -2 139.602  10.505   4
   7 -11  -2 143.747  11.133   5
  -7 -11   2 134.044   9.827   1
   7  11  -2 147.697  11.144   6
  -7  11   2 126.149  10.737   1
  -7  11   2 140.441  10.173   3
  -7  11   2 87.0123 10.5819   5
   7  11  -2 106.618   8.953   7
   6 -11  -2 454.091  29.679   5
  -6 -11   2 388.193  28.385   4
   6 -11  -2 441.384  28.481   4
  -6 -11   2 445.638  28.080   5
  -6 -11   2 447.260  28.485   1
  -6  11   2 373.201  31.075   5
  -6  11   2 425.489  29.921   1
   6  11  -2 441.364  26.402   6
   6  11  -2 421.894  27.348   7
  -6  11   2 426.228  29.887   3
   5 -11  -2 31.2196  5.5799   5
  -5 -11   2 38.6337  7.0644   5
  -5 -11   2 20.2821  5.8544   4
   5 -11  -2 35.0319  5.3908   4
  -5 -11   2 35.5908  4.8376   7
  -5 -11   2 18.8595  8.6047   1
  -5  11   2 40.2158  5.3646   1
  -5  11   2 46.3452  8.6249   5
   5  11  -2 38.5801  3.0742   7
  -5  11   2 35.6706  8.6445   1
   5  11  -2 36.0848  5.2706   6
  -5  11   2 39.7302  5.2084   3
  -4 -11   2 236.652  15.602   7
   4 -11  -2 233.239  15.306   5
   4 -11  -2 258.982  16.187   4
  -4 -11   2 247.353  16.208   4
  -4 -11   2 265.612  16.303   5
   4 -11  -2 208.869  15.672   6
  -4 -11   2 242.174  15.685   1
   4  11  -2 232.097  14.491   6
  -4  11   2 202.459  17.311   1
  -4  11   2 235.064  15.557   3
   4  11  -2 238.741  15.362   1
  -4  11   2 215.278  16.010   1
   4  11  -2 191.983  17.236   5
  -4  11   2 207.925  16.568   5
   3 -11  -2 75.2392  6.6659   6
   3 -11  -2 77.8940  7.9247   4
  -3 -11   2 86.0512  5.3132   7
   3 -11  -2 67.2178  6.8120   7
  -3 -11   2 86.3340  6.2220   4
  -3 -11   2 73.0034  6.5280   5
   3 -11  -2 67.9139  6.3004   5
   3  11  -2 72.4269  6.8113   5
   3  11  -2 79.0205  8.2732   1
   3  11  -2 84.7901  6.1867   6
  -3  11   2 70.3923  8.8857   5
  -3  11   2 77.7168  6.4902   3
  -3  11   2 80.7395  6.5614   1
  -3  11   2 59.3174  6.7720   1
   2 -11  -2 357.980  22.900   4
   2 -11  -2 353.308  23.387   7
  -2 -11   2 379.382  21.788   7
  -2 -11   2 335.376  23.021   6
  -2 -11   2 290.590  22.567   4
  -2 -11   2 362.819  22.418   5
   2 -11  -2 356.698  22.311   6
   2 -11  -2 349.745  22.499   5
   2  11  -2 373.146  22.415   1
   2  11  -2 332.551  24.008   5
   2  11  -2 375.608  22.136   6
  -2  11   2 331.121  24.546   5
   2  11  -2 339.151  24.623   1
  -2  11   2 368.726  23.991   1
  -2  11   2 349.943  22.567   1
  -1 -11   2 133.343   8.253   7
  -1 -11   2 124.202   8.430   4
   1 -11  -2 126.484   9.734   5
   1 -11  -2 119.407   9.078   7
  -1 -11   2 113.597   8.795   6
  -1 -11   2 132.086   8.725   5
   1 -11  -2 118.119   8.757   6
   1  11  -2 111.342   8.963   1
  -1  11   2 122.546   8.744   1
  -1  11   2 120.024   8.350   6
   1  11  -2 131.317   8.388   6
   1  11  -2 117.747   9.171   5
  -1  11   2 103.633   9.706   5
  -1  11   2 128.421  10.353   1
   1  11  -2 114.439  10.365   1
   0 -11   2 20.1251  5.8602   5
   0 -11  -2 12.1406  4.1040   6
   0 -11   2 18.9805  2.9598   7
   0 -11  -2 14.1630  3.9034   7
   0 -11   2 17.9780  3.4860   4
   0 -11  -2 21.9407  5.9112   5
   0 -11   2 18.4789  6.6238   6
   0  11   2 17.5156  6.3415   1
   0  11   2 18.6677  5.0594   1
   0  11  -2 22.5908  5.5921   5
   0  11   2 30.0077  6.3004   6
   0  11  -2 24.2717  4.1473   1
   0  11  -2 32.0775  5.9709   1
   0  11  -2 23.0535  4.3324   6
   0  11   2 20.9592  5.0377   5
  -1 -11  -2 130.648   9.908   5
   1 -11   2 142.420   9.638   4
   1 -11   2 121.571   9.516   7
   1 -11   2 139.470  10.484   5
   1 -11   2 121.028   9.586   6
  -1 -11  -2 122.407  10.049   6
  -1 -11  -2 137.189   9.694   7
  -1  11  -2 135.577  11.675   1
   1  11   2 125.579  11.595   1
   1  11   2 126.585  10.961   5
  -1  11  -2 121.885  10.619   5
   1  11   2 174.014  10.462   1
  -1  11  -2 146.459  10.297   6
  -1  11  -2 137.693   9.216   1
   1  11   2 149.260  10.311   6
   1  11   2 139.189   8.759   7
  -2 -11  -2 47.3898  7.4280   6
   2 -11   2 52.3621  5.7529   5
   2 -11   2 56.5001  5.6097   4
   2 -11   2 55.3179  5.8669   6
  -2 -11  -2 58.5070  5.2297   5
  -2 -11  -2 55.6053  6.1546   1
   2 -11   2 49.8270  5.2455   7
  -2 -11  -2 60.3739  6.5423   7
  -2  11  -2 52.2345  5.6413   1
   2  11   2 45.8232  7.1478   6
  -2  11  -2 50.1564  6.7408   5
   2  11   2 48.0836  4.8415   7
   2  11   2 41.5065  5.5539   5
   2  11   2 48.9868  5.8923   1
  -3 -11  -2 78.3221  6.7578   6
   3 -11   2 81.8134  7.6106   5
   3 -11   2 87.6936  6.4832   4
  -3 -11  -2 85.7660  6.8284   7
  -3 -11  -2 80.6788  6.9948   5
  -3 -11  -2 76.9080  7.6112   4
  -3 -11  -2 77.1578  8.6694   1
  -3  11  -2 87.5124  9.2299   5
   3  11   2 85.1586  6.2681   6
   3  11   2 76.9991  6.3462   7
  -3  11  -2 75.1480  7.2405   1
   3  11   2 74.5475  7.9799   5
  -4 -11  -2 288.027  17.973   5
   4 -11   2 294.753  18.764   5
   4 -11   2 295.041  18.613   4
  -4 -11  -2 259.744  20.726   4
  -4 -11  -2 264.547  18.309   1
  -4 -11  -2 306.913  18.043   7
  -4  11  -2 277.650  19.190   5
   4  11   2 255.610  18.992   5
   4  11   2 251.528  17.249   7
   4  11   2 259.768  17.558   6
  -4  11  -2 260.814  18.060   1
  -5 -11  -2 60.3037  6.6679   7
  -5 -11  -2 60.6661  7.5749   4
   5 -11   2 74.4394  6.8042   5
  -5 -11  -2 81.0773  6.2098   5
  -5 -11  -2 61.7908  7.4185   1
   5 -11   2 70.3602  7.9275   4
  -5  11  -2 65.0444  6.3990   3
   5  11   2 63.3529  5.7013   7
   5  11   2 77.4299  6.5700   6
  -5  11  -2 60.5664  8.2855   5
  -5  11  -2 76.1230  6.5830   1
  -6 -11  -2 22.5974  4.4498   5
   6 -11   2 13.1247  7.4690   4
  -6 -11  -2 26.1142 12.5318   4
   6 -11   2 19.6912  4.7250   5
  -6 -11  -2 17.2165  4.9875   1
  -6 -11  -2 10.7368  6.1454   7
   6  11   2 22.8542  5.3239   6
  -6  11  -2 21.8739  4.8661   1
  -6  11  -2 14.8179  2.8475   3
   6  11   2 14.1867  4.0198   7
  -6  11  -2 13.6828  6.2532   5
  -7 -11  -2 49.4348 12.2894   7
   7 -11   2 62.5194  6.5654   5
  -7 -11  -2 50.4251  6.4230   5
   7 -11   2 59.3959  7.0999   4
  -7 -11  -2 59.9330  8.0904   1
  -7  11  -2 68.8618 10.2059   1
  -7  11  -2 40.1924  7.6223   5
   7  11   2 54.8728  7.9538   6
   7  11   2 56.0547  6.7108   7
  -7  11  -2 57.1202  5.0446   3
   8 -11   2 57.2487  7.7363   4
  -8 -11  -2 47.1849  7.9642   1
  -8 -11  -2 44.6005  6.1470   5
  -8  11  -2 44.6621  5.0021   3
   8  11   2 45.4207  5.8210   7
   8  11   2 84.0392 10.5845   6
  -8  11  -2 65.0762  8.5224   1
   9 -11   2 4.70733 7.64551   4
  -9 -11  -2 -8.2201 10.0444   1
  -9 -11  -2 -4.6128  5.0909   5
   9  11   2 3.50519 4.94117   7
  -9  11  -2 8.35517 8.16422   1
   9  11   2 -11.834  10.951   6
 -10 -11  -2 3.51251 8.25150   1
  10 -11   2 -2.8962  8.0723   4
 -10 -11  -2 -7.4300  5.3197   5
  10  11   2 -1.2399  8.8195   6
  10  11   2 -13.536   7.392   7
 -10  11  -2 -3.8012  9.3619   1
  11 -11   2 -9.4499 11.5411   4
 -11 -11  -2 -1.6634  9.4475   1
 -11  11  -2 -9.7216 13.4053   1
  11  11   2 -5.3003  9.2757   6
  11  11   2 -4.4839  7.6065   7
 -11 -12   2 -9.9287  9.5095   1
  11 -12  -2 -9.5844 11.5036   4
 -11  12   2 -9.0078  9.4222   1
  11  12  -2 -14.693  10.630   6
  10 -12  -2 18.8212  9.9787   4
 -10 -12   2 10.3519  7.8549   1
 -10  12   2 23.5529  7.3861   1
  10  12  -2 13.6427  9.7372   6
  -9 -12   2 46.6193  7.8994   1
   9 -12  -2 44.8109  9.5529   4
   9 -12  -2 46.5372  6.8905   5
  -9  12   2 51.4059  8.4579   1
  -9  12   2 52.8938  7.2421   3
   9  12  -2 54.7937  8.7932   6
   8 -12  -2 84.8660  8.4968   4
  -8 -12   2 82.7308  8.6253   1
   8 -12  -2 90.3564  7.5807   5
  -8  12   2 79.0412  8.5205   3
   8  12  -2 74.5597  7.5812   6
  -8  12   2 87.3690  8.6144   1
   7 -12  -2 14.1991  5.0011   5
  -7 -12   2 3.64881 4.59506   4
  -7 -12   2 14.3051  6.9570   1
   7 -12  -2 13.2471  6.6397   4
  -7 -12   2 5.63476 6.43348   5
  -7  12   2 8.46956 6.03963   3
   7  12  -2 5.82820 9.39361   6
  -7  12   2 2.17000 8.24211   1
   7  12  -2 8.42218 2.01377   7
  -6 -12   2 185.793  12.910   1
  -6 -12   2 131.081  12.737   4
   6 -12  -2 177.383  13.596   4
  -6 -12   2 179.395  12.489   5
   6 -12  -2 183.567  13.444   5
  -6  12   2 176.613  13.276   3
   6  12  -2 198.966  11.518   7
  -6  12   2 198.881  14.767   1
   6  12  -2 174.658  12.347   6
  -5 -12   2 66.3446  6.4064   7
  -5 -12   2 72.6234  8.4376   4
  -5 -12   2 81.3129  7.8643   1
  -5 -12   2 86.5097  9.8192   5
   5 -12  -2 88.4886  6.9446   5
   5 -12  -2 83.0771  7.7429   4
   5  12  -2 90.8167  7.8058   1
  -5  12   2 92.6383  8.3608   3
  -5  12   2 82.3861  7.1584   1
   5  12  -2 72.2024  5.2509   7
   5  12  -2 100.389   8.140   6
  -4 -12   2 -2.7471  6.5588   5
   4 -12  -2 12.5836  5.1656   4
   4 -12  -2 16.6971  5.0903   5
  -4 -12   2 7.67536 5.49744   4
  -4 -12   2 13.7898  3.6540   7
   4  12  -2 -3.8901  6.9391   1
  -4  12   2 4.71580 4.53236   3
   4  12  -2 8.09366 6.04174   6
  -4  12   2 7.01996 6.26015   1
  -3 -12   2 18.2217  5.5105   5
   3 -12  -2 25.8946  4.8601   5
  -3 -12   2 20.1754  3.4167   4
   3 -12  -2 25.0399  5.3725   4
  -3 -12   2 18.6286  2.5581   7
   3  12  -2 17.9862  4.9250   6
  -3  12   2 20.8243  5.1503   3
   3  12  -2 21.1886  6.5825   1
  -3  12   2 22.9215  4.5091   1
  -2 -12   2 524.844  42.792   4
  -2 -12   2 580.146  36.316   5
   2 -12  -2 555.604  39.149   7
   2 -12  -2 534.736  39.093   6
  -2 -12   2 582.211  37.760   7
   2 -12  -2 574.630  37.962   4
   2 -12  -2 570.342  36.524   5
  -2  12   2 591.385  36.606   1
   2  12  -2 605.049  35.086   6
   2  12  -2 616.849  37.320   1
  -1 -12   2 31.8043  4.1840   4
   1 -12  -2 26.0470  6.7293   5
   1 -12  -2 28.0045  5.5103   7
  -1 -12   2 27.2200  3.4119   7
   1 -12  -2 25.7405  4.5799   6
  -1 -12   2 31.5311  4.8943   5
   1 -12  -2 30.4320  5.4682   4
  -1  12   2 31.6983  6.4625   1
   1  12  -2 28.1311  4.4823   6
   1  12  -2 29.2071  4.6488   1
  -1  12   2 26.0929  4.1727   6
   0 -12  -2 13.7692  4.6707   7
   0 -12   2 16.5882  5.3475   5
   0 -12   2 10.2382  4.2870   7
   0 -12  -2 9.85794 6.65242   6
   0 -12  -2 2.01096 6.25929   5
   0 -12   2 12.3205  3.0265   4
   0  12   2 10.0241  6.9710   1
   0  12  -2 11.4484  5.0812   6
   0  12   2 8.05326 5.29731   6
   0  12  -2 2.21418 6.72156   1
   1 -12   2 18.4333  3.6860   7
   1 -12   2 27.7122  4.7944   5
   1 -12   2 19.2444  4.6200   4
  -1 -12  -2 27.0173  5.1591   5
  -1 -12  -2 20.7523  6.9563   7
  -1 -12  -2 16.7701  4.8511   6
  -1  12  -2 16.5299  4.9757   1
   1  12   2 18.7654  4.0027   6
   1  12   2 19.5085  4.8871   1
  -1  12  -2 18.7917  4.6191   6
  -2 -12  -2 1324.92   82.30   5
  -2 -12  -2 1249.07   86.02   6
  -2 -12  -2 1375.72   88.08   7
  -2 -12  -2 1353.86   82.69   1
   2 -12   2 1274.31   90.29   7
   2 -12   2 1341.63   84.72   5
   2 -12   2 1392.70   85.06   4
   2  12   2 1266.56   78.51   6
   2  12   2 1228.73   83.64   7
  -2  12  -2 1235.26   86.23   1
   2  12   2 1317.17   81.68   1
  -3 -12  -2 84.2312  7.3183   5
  -3 -12  -2 84.2031  8.0584   7
  -3 -12  -2 96.1613  8.5898   1
   3 -12   2 96.0198  9.0917   5
  -3 -12  -2 69.7940  7.4414   4
   3 -12   2 79.1398  7.0420   4
   3  12   2 88.0863  6.7343   6
  -3  12  -2 94.3543  7.6548   1
   3  12   2 88.1538  6.8150   7
   4 -12   2 -4.6799  4.0367   4
  -4 -12  -2 -2.4087  4.9607   5
  -4 -12  -2 -7.2597  4.4019   1
  -4 -12  -2 -2.3176  5.7632   4
  -4 -12  -2 2.14262 4.60786   7
   4 -12   2 4.54362 6.05204   5
   4  12   2 -3.7360  3.4478   7
  -4  12  -2 0.34457 4.80411   1
   4  12   2 -2.0846  4.6353   6
  -5 -12  -2 46.8438  6.8639   7
  -5 -12  -2 55.7583  7.3560   5
   5 -12   2 56.4326  6.2101   4
  -5 -12  -2 42.7154 10.8495   4
   5 -12   2 55.3990  7.2311   5
  -5 -12  -2 45.3804  7.5257   1
  -5  12  -2 62.8496  5.8372   3
   5  12   2 60.8710  5.9690   6
   5  12   2 69.1628  5.7956   7
  -5  12  -2 74.1706  8.7492   1
  -6 -12  -2 613.277  36.734   1
   6 -12   2 605.993  44.080   5
  -6 -12  -2 583.245  39.389   5
  -6 -12  -2 475.976  41.514   7
   6 -12   2 607.887  42.413   4
   6  12   2 559.713  36.648   6
  -6  12  -2 583.840  41.221   1
  -6  12  -2 519.641  46.273   3
   6  12   2 534.504  38.149   7
  -7 -12  -2 1.52314 5.21959   5
   7 -12   2 16.9606  5.6105   4
   7 -12   2 8.79597 5.36653   5
  -7 -12  -2 14.4709  9.6961   1
  -7  12  -2 17.5497  6.2923   1
   7  12   2 11.5069  4.1520   7
   7  12   2 2.33565 9.77646   6
  -7  12  -2 12.8083  4.0415   3
  -8 -12  -2 12.7094  8.1388   5
  -8 -12  -2 11.1863  6.6948   1
   8 -12   2 10.4998  9.7423   4
  -8  12  -2  6.8675 11.2371   1
   8  12   2 3.76377 6.84433   7
   8  12   2 -2.7503  6.9447   6
  -9 -12  -2 -13.277   7.809   5
   9 -12   2 -10.404   9.040   4
  -9 -12  -2 -10.329   7.406   1
  -9  12  -2 -5.3557  7.5384   1
   9  12   2 2.86309 8.56677   6
   9  12   2 -0.4403  5.7165   7
  10 -12   2  0.0664 15.2910   4
 -10 -12  -2 18.3069  9.1448   1
 -10 -12  -2 16.7853  7.2173   5
 -10  12  -2 45.5376  9.8163   1
  10  12   2 24.5634 12.3797   6
  10  12   2 24.3962  6.4166   7
  11 -12   2 -11.986  11.583   4
 -11 -12  -2 -32.783  15.328   1
 -11  12  -2 -9.3350 14.9343   1
  11  12   2 -4.2310 10.2314   6
  10 -13  -2 25.0310 17.8765   4
 -10 -13   2 26.2475  9.3645   1
  10  13  -2 11.3862  9.4231   6
 -10  13   2 19.5048  8.3557   1
  -9 -13   2 -3.6318  8.3964   1
   9 -13  -2 -11.846  10.742   4
   9 -13  -2 3.59599 8.66448   5
  -9  13   2 3.01365 6.25030   3
  -9  13   2 -3.3543  7.5809   1
   9  13  -2 -13.538  10.310   6
  -8 -13   2 54.7037  9.7180   1
   8 -13  -2 42.3136  8.4096   4
   8 -13  -2 62.1666  9.3528   5
   8  13  -2 41.6361 10.8859   6
  -8  13   2 44.2398  8.2817   3
  -8  13   2 38.0473  7.6929   1
  -7 -13   2 92.4411  9.4908   5
   7 -13  -2 106.236  10.674   4
  -7 -13   2 88.4249  9.4449   1
   7 -13  -2 105.626   8.424   5
  -7  13   2 88.3346  9.1356   3
  -7  13   2 95.6313  9.0071   1
   7  13  -2 86.4475  8.8349   6
  -6 -13   2 17.9551  7.9711   1
   6 -13  -2 24.9965  8.4332   4
  -6 -13   2 24.5858  6.1632   5
   6 -13  -2 26.9240  6.1812   5
   6  13  -2 25.9416  9.0956   6
  -6  13   2 28.7810  7.0310   3
   6  13  -2 21.0941  2.7372   7
  -6  13   2 15.2475  5.2275   1
  -5 -13   2 12.9961  5.1260   4
   5 -13  -2 19.3474  5.2450   5
  -5 -13   2 8.59549 6.18101   5
  -5 -13   2 9.33636 5.30434   7
   5 -13  -2 14.5463  8.4854   4
   5  13  -2 17.7007  4.8953   1
   5  13  -2 20.3542  5.8724   6
  -5  13   2 19.3185  4.8206   3
  -5  13   2 16.2314  5.4791   1
   4 -13  -2 8.99245 5.40161   4
   4 -13  -2 7.77527 4.33459   5
  -4 -13   2 4.83855 4.18721   7
  -4 -13   2 9.08019 5.29689   5
  -4 -13   2 -1.3186  6.2830   4
  -4  13   2 18.9263  4.5476   3
   4  13  -2 13.0242  5.4019   6
   4  13  -2 17.5865  8.5797   1
  -4  13   2 26.5562  7.5138   1
  -3 -13   2 41.9049  4.7445   4
   3 -13  -2 43.1863  5.8984   5
  -3 -13   2 46.0031  6.4621   5
   3 -13  -2 50.3733  8.0405   4
  -3 -13   2 37.0653  4.4589   7
   3  13  -2 49.5488  6.5021   1
   3  13  -2 42.8104  5.7347   6
  -3  13   2 51.4297  5.1380   3
  -3  13   2 56.6038  5.4946   1
   2 -13  -2 42.8626  7.4003   5
  -2 -13   2 59.6712  4.9877   7
   2 -13  -2 62.6427  8.2140   4
  -2 -13   2 65.2098  5.2058   4
  -2 -13   2 51.5616  5.2915   4
  -2 -13   2 70.0631  8.5499   5
  -2  13   2 60.2016  6.4209   1
   2  13  -2 66.7114  8.5616   1
   2  13  -2 58.3741  6.4315   6
   1 -13  -2 70.4073  7.5120   7
  -1 -13   2 68.0528  5.7637   7
  -1 -13   2 69.9997  7.4631   5
  -1 -13   2 75.6656  5.9571   4
   1 -13  -2 74.7717  6.9721   5
   1 -13  -2 83.1421  6.5277   4
  -1  13   2 71.9274  6.6215   1
   1  13  -2 72.0748  7.7265   1
  -1  13   2 67.7329  5.8458   6
   1  13  -2 59.6016  8.2751   6
   0 -13   2 268.086  19.998   7
   0 -13  -2 260.894  19.383   7
   0 -13   2 299.074  19.043   5
   0 -13   2 284.500  20.460   4
   0 -13  -2 282.219  18.802   5
   0  13   2 268.394  18.276   6
   0  13  -2 299.651  18.950   6
   0  13   2 290.138  18.988   1
   0  13  -2 274.262  18.936   1
   1 -13   2 57.9055  6.7445   5
  -1 -13  -2 72.3367  6.7334   5
   1 -13   2 56.7697  6.1293   4
  -1 -13  -2 59.0908  7.2618   7
   1 -13   2 71.2765  6.8828   7
  -1  13  -2 54.2197  8.2268   6
   1  13   2 70.4299  6.5197   1
  -1  13  -2 80.6509  9.3508   1
   1  13   2 63.8057  5.6905   6
   2 -13   2 32.2526  5.9220   7
  -2 -13  -2 37.4010  6.1201   5
   2 -13   2 35.1582  4.5420   4
   2 -13   2 43.4458  6.6422   5
  -2 -13  -2 35.6069  5.9376   7
  -2  13  -2 43.5569  5.4965   1
   2  13   2 40.8658  4.7111   7
   2  13   2 46.3202  5.7210   6
   2  13   2 44.2680  7.3047   1
   3 -13   2 3.88738 4.11043   4
  -3 -13  -2 11.0541  7.2598   1
   3 -13   2 -0.7089  5.8293   7
  -3 -13  -2 1.38343 4.49595   7
  -3 -13  -2 2.38767 4.42703   5
   3 -13   2 6.31594 4.87779   5
  -3 -13  -2 -2.8143  5.2105   4
  -3  13  -2 -4.1533  5.9236   1
   3  13   2 3.14377 3.34656   7
   3  13   2 4.58497 4.04789   6
   4 -13   2 424.268  30.784   4
  -4 -13  -2 342.909  30.536   4
  -4 -13  -2 426.601  27.622   5
  -4 -13  -2 365.617  28.904   7
  -4 -13  -2 409.785  27.756   1
   4 -13   2 424.848  28.054   5
  -4  13  -2 469.608  29.835   1
   4  13   2 436.062  26.219   6
   4  13   2 425.051  27.355   7
   5 -13   2 63.6736  6.9448   5
  -5 -13  -2 60.9423  7.8440   1
  -5 -13  -2 51.5128  6.3415   5
   5 -13   2 58.0168  6.7699   4
  -5 -13  -2 37.4989  6.8731   7
  -5  13  -2 51.3264  5.3440   3
   5  13   2 51.0615  5.3235   7
   5  13   2 56.2039  6.0237   6
  -5  13  -2 58.1717  7.3724   1
   6 -13   2 34.6648  6.5922   5
  -6 -13  -2 64.7550  8.8927   1
   6 -13   2 30.8671  6.1458   4
  -6 -13  -2 44.2342  6.6384   5
   6  13   2 41.1369  6.0232   6
  -6  13  -2 28.8845  4.5248   3
  -6  13  -2 34.9726  7.3042   1
   6  13   2 30.1851  5.6858   7
   7 -13   2 10.1512  6.4718   5
  -7 -13  -2 5.83760 9.24200   5
   7 -13   2 -0.2886  7.3334   4
  -7 -13  -2 18.8880  7.6037   1
   7  13   2 8.83937 4.30040   7
  -7  13  -2 9.34749 3.14529   3
   7  13   2 9.73020 6.14087   6
  -7  13  -2 6.49032 7.55289   1
   8 -13   2 64.2693  7.9317   4
  -8 -13  -2 42.8666  7.7711   5
  -8 -13  -2 35.5180  8.0877   1
   8  13   2 40.6002  5.8131   7
  -8  13  -2 62.3685  8.9328   1
   8  13   2 51.8809  8.1716   6
  -9 -13  -2 -5.9263  6.9812   5
   9 -13   2 -15.774   8.379   4
  -9 -13  -2 -8.6592 11.5277   1
   9  13   2 8.21870 5.10160   7
  -9  13  -2 -7.0105  8.5994   1
   9  13   2 -2.0378  9.6490   6
 -10 -13  -2 23.3236 17.3476   1
 -10 -13  -2 5.08687 7.35046   5
  10 -13   2 -3.3741 11.5374   4
 -10  13  -2 -7.1114 17.0384   1
  10  13   2 -0.6213 10.4694   6
   9 -14  -2 -10.236  10.241   4
  -9 -14   2 -2.9335  9.3730   1
   9 -14  -2 -2.8147  8.0144   5
  -9  14   2 -5.3745 11.1338   1
   9  14  -2 -10.099   9.571   6
   8 -14  -2 40.7276  9.2540   4
   8 -14  -2 48.6389  8.9114   5
  -8 -14   2 45.1605  8.1283   1
   8  14  -2 52.5606  8.3774   6
  -8  14   2 53.8390  9.8873   1
  -8  14   2 42.9803  6.8678   3
   7 -14  -2 5.12950 7.12440   5
  -7 -14   2 -0.8703  7.8462   1
   7 -14  -2 -6.4914  7.0356   4
  -7 -14   2 -6.2167  7.4894   5
   7  14  -2 -1.6993  6.3764   1
  -7  14   2 -3.9370  9.6038   1
  -7  14   2 -7.4004  8.1292   3
   7  14  -2 4.16177 8.05693   6
  -6 -14   2 32.9389  6.3248   5
   6 -14  -2 27.4409  8.8697   4
   6 -14  -2 31.5738  6.4298   5
   6  14  -2 19.1939  7.2293   6
  -6  14   2 33.5812  8.8368   1
  -6  14   2 34.0212  6.0948   3
   6  14  -2 42.3298  5.8695   1
   5 -14  -2 -2.3039  6.5678   4
   5 -14  -2 -4.3437  5.7183   5
  -5 -14   2 0.75903 6.56542   5
   5  14  -2 3.78037 6.56369   1
   5  14  -2 -18.331   8.613   6
  -5  14   2 -9.9372  8.5057   1
  -5  14   2 0.79312 5.67294   3
   4 -14  -2 10.8867  5.4089   5
   4 -14  -2 8.84651 8.63326   4
  -4 -14   2 6.20390 6.28894   5
  -4 -14   2 -0.5602  6.3136   4
  -4  14   2 26.6987  7.8176   1
   4  14  -2 22.1357  6.5333   6
  -4  14   2 18.1138  4.4867   3
   4  14  -2 27.1449  8.1441   1
   3 -14  -2 119.532   8.984   4
  -3 -14   2 94.2644  9.1173   4
  -3 -14   2 93.3872  8.3499   7
   3 -14  -2 105.153   9.479   5
  -3 -14   2 118.050   9.294   5
  -3  14   2 113.859   9.151   3
   3  14  -2 109.214   9.925   1
  -3  14   2 109.996  10.680   1
   3  14  -2 128.052  10.301   6
  -2 -14   2 127.592   9.458   5
  -2 -14   2 127.717   9.172   4
  -2 -14   2 98.4494  9.3255   7
  -2 -14   2 124.322   9.378   4
   2 -14  -2 128.829   9.897   4
   2 -14  -2 114.118  10.268   5
   2  14  -2 129.067   9.635   6
   2  14  -2 116.350  11.788   1
  -2  14   2 107.018   9.840   1
  -1 -14   2 44.1200  5.0567   7
   1 -14  -2 58.4383  8.2141   5
  -1 -14   2 57.9244  5.6543   4
  -1 -14   2 58.3202  8.9625   5
   1 -14  -2 49.8176  8.1800   4
  -1  14   2 53.2626  5.6780   6
  -1  14   2 63.3543  6.1222   1
   1  14  -2 60.0554  8.0376   6
   1  14  -2 55.6491  6.8486   1
   0 -14   2 75.0812  7.4852   5
   0 -14  -2 63.9711  7.9080   5
   0 -14   2 78.6438  6.7731   4
   0 -14   2 69.5533  7.4576   7
   0  14   2 73.7140  6.5932   6
   0  14   2 84.1649  8.0910   1
   0  14  -2 85.9409  9.3248   1
   0  14  -2 73.5861  7.0511   6
   1 -14   2 62.4748  7.1089   7
  -1 -14  -2 67.2378  7.6348   5
   1 -14   2 78.0175  7.4721   4
   1 -14   2 71.7924  7.7743   5
  -1  14  -2 80.9335  7.1427   6
   1  14   2 75.7925  7.4258   1
   1  14   2 82.2267  6.5498   6
  -1  14  -2 82.2550  8.1246   1
  -2 -14  -2 27.5145  6.6788   5
   2 -14   2 25.3899  7.8035   5
   2 -14   2 21.9506  5.8598   7
   2 -14   2 22.7790  5.0594   4
  -2 -14  -2 18.6875  6.7745   7
  -2  14  -2 15.2172  5.9903   1
   2  14   2 20.9509  5.7198   1
   2  14   2 17.6976  5.4676   6
   3 -14   2 46.1742  5.3232   4
  -3 -14  -2 33.7962  6.2352   7
  -3 -14  -2 53.5309  6.4806   5
  -3 -14  -2 29.4704  8.1901   1
   3 -14   2 39.5432  7.1658   5
   3  14   2 43.8028  6.0396   7
   3  14   2 43.5797  6.1879   6
  -3  14  -2 54.8818  6.8515   1
   3  14   2 61.6584  6.3151   1
  -4 -14  -2 56.2762  8.4100   5
   4 -14   2 61.0452  6.4174   4
  -4 -14  -2 42.8007  7.3930   7
  -4 -14  -2 49.7509  6.8619   1
   4 -14   2 61.3413 10.4177   5
   4  14   2 55.6317  6.5882   6
   4  14   2 42.9135  5.3968   7
  -4  14  -2 52.4559  8.3674   1
  -5 -14  -2 -4.4834  8.7271   5
   5 -14   2 2.45359 8.78700   5
  -5 -14  -2 -5.3697  7.4759   1
   5 -14   2 3.66293 7.19662   4
  -5  14  -2 0.91543 6.28116   1
   5  14   2 -4.8757  6.2604   6
  -5  14  -2 1.47627 3.71982   3
   5  14   2 -0.4940  4.4921   7
   6 -14   2 4.28504 7.02357   4
   6 -14   2 -0.4265  8.4348   5
  -6 -14  -2 3.17610 6.99052   5
  -6 -14  -2 -1.5889  9.3459   1
   6  14   2 -4.0667  4.4894   7
  -6  14  -2 -0.5836  4.9699   3
   6  14   2 -17.564  10.658   6
  -6  14  -2 5.11493 6.55026   1
   7 -14   2 8.91082 7.14021   5
  -7 -14  -2 -6.1563 11.4723   1
   7 -14   2 -7.2715 11.2404   4
  -7 -14  -2 4.41545 7.49818   5
  -7  14  -2 -1.9888  8.6038   1
   7  14   2 8.04045 3.90730   7
   7  14   2 -3.5760  6.0206   6
   8 -14   2 -3.2891  8.7993   4
  -8 -14  -2 -1.2931 10.8063   5
  -8 -14  -2 15.3000  8.3554   1
   8  14   2 4.57100 7.59828   7
   8  14   2 4.57733 6.99732   6
  -8  14  -2 12.0136  9.0984   1
   9 -14   2 11.1100  8.8407   4
  -9 -14  -2  4.4332 11.9110   5
  -9 -14  -2 13.9171  8.9850   1
   9  14   2 18.7589  9.6553   6
  -9  14  -2 24.5381 12.3371   1
   9 -15  -2 -14.917  12.778   4
  -9 -15   2 -7.2695  9.3582   1
   9  15  -2 -0.5369 10.1446   1
  -9  15   2 -5.7702  9.8731   1
  -8 -15   2 100.993  11.497   1
   8 -15  -2 70.4430 12.1781   4
   8 -15  -2 72.7197 12.1438   5
   8  15  -2 79.8432 10.8110   1
  -8  15   2 75.6560  9.0926   3
  -8  15   2 88.5108 10.4343   1
   8  15  -2 68.3685 13.6539   6
  -7 -15   2 -0.7243  8.5885   5
   7 -15  -2 -8.1522  8.7536   4
   7 -15  -2 -3.8609  7.3725   5
   7  15  -2 -1.8137  6.8877   1
   7  15  -2 1.49638 7.67975   6
  -7  15   2 9.09952 7.02153   1
  -7  15   2 10.0126  6.6863   3
   6 -15  -2 -5.1365  7.0930   4
   6 -15  -2 -24.709   9.953   5
  -6 -15   2 1.32067 7.57198   5
  -6  15   2  1.9250 10.7514   1
   6  15  -2 -10.342   8.385   6
  -6  15   2 -1.4868  6.0791   3
   6  15  -2 -1.4364  7.1534   1
   5 -15  -2 33.5161  8.9668   4
   5 -15  -2 24.1560  9.9222   5
  -5 -15   2 36.7592  7.8432   5
  -5  15   2 43.6204  8.7500   3
  -5  15   2 28.7023 10.0259   1
   5  15  -2 49.1081  7.6802   1
   5  15  -2 29.7863  6.5403   6
   4 -15  -2 168.100  15.265   5
   4 -15  -2 193.897  15.575   4
  -4 -15   2 182.280  15.089   5
  -4  15   2 184.591  13.646   3
  -4  15   2 192.343  14.928   1
   4  15  -2 195.228  15.548   1
   4  15  -2 190.102  13.361   6
   3 -15  -2 1.72129 8.76999   4
   3 -15  -2 3.68123 6.58611   5
  -3 -15   2 9.80774 4.75819   4
  -3 -15   2 13.1774  8.7207   5
  -3  15   2 11.4261  5.8713   3
   3  15  -2 21.8633  6.8356   6
   3  15  -2 10.7165  5.9477   1
  -3  15   2 11.7893  5.9682   1
  -2 -15   2 36.2267  6.0423   4
   2 -15  -2 38.8556  6.2595   5
   2 -15  -2 36.9937  6.4644   4
  -2 -15   2 35.7350  7.0434   5
   2  15  -2 43.7786  6.2082   1
   2  15  -2 29.2799  6.5437   6
  -2  15   2 39.1955  7.2621   1
  -1 -15   2 54.0324  6.3837   7
   1 -15  -2 90.5678 10.3179   4
  -1 -15   2 72.3663  7.3845   4
  -1 -15   2 62.0394  8.7851   5
   1 -15  -2 64.1347  7.7577   5
  -1  15   2 79.5625  7.6891   1
   1  15  -2 61.0597  7.3896   6
   1  15  -2 69.1050  8.5661   1
  -1  15   2 66.3710  7.0091   6
   0 -15  -2 553.879  39.565   4
   0 -15  -2 519.249  35.922   5
   0 -15   2 597.589  35.712   4
   0 -15   2 459.935  35.808   7
   0 -15   2 529.777  37.027   5
   0  15   2 514.992  35.105   6
   0  15   2 509.564  35.594   1
   0  15  -2 519.716  37.488   1
   0  15  -2 545.407  35.747   6
  -1 -15  -2 12.2955  6.4176   5
   1 -15   2 10.6096  4.9223   4
   1 -15   2 23.2082  5.9288   5
   1 -15   2 -0.6955  5.8323   7
   1  15   2 14.3961  6.0056   6
  -1  15  -2 12.4673  8.6172   6
   1  15   2 15.5121  6.0872   1
  -1  15  -2 14.5939  6.5111   1
  -2 -15  -2 7.87456 6.55294   5
   2 -15   2 9.05135 5.90189   4
   2 -15   2 16.9808  6.2408   5
   2  15   2 11.4702  6.5018   1
  -2  15  -2 5.76537 9.20791   1
   2  15   2 9.39359 7.86814   6
   3 -15   2 -9.4323  7.8320   4
   3 -15   2 0.55706 6.36201   5
  -3 -15  -2 -1.5010  7.3241   5
   3  15   2 -3.6432  6.2305   1
  -3  15  -2 -0.2535  6.1465   1
   3  15   2 -0.2531  4.7941   6
  -4 -15  -2 242.059  19.872   1
   4 -15   2 268.241  19.858   5
   4 -15   2 282.906  19.045   4
  -4 -15  -2 276.501  19.846   5
   4  15   2 267.312  18.778   6
  -4  15  -2 259.889  19.155   1
   4  15   2 235.808  18.078   7
  -4  15  -2 252.560  21.043   3
  -5 -15  -2 1.52781 7.70722   1
   5 -15   2 4.52842 5.57359   4
   5 -15   2 17.8718  8.4727   5
  -5 -15  -2 -5.4061 11.0290   5
   5  15   2 -0.6950  6.4807   6
   5  15   2 -0.0307  4.5269   7
  -5  15  -2 5.44661 6.24099   1
  -5  15  -2 5.07105 4.04446   3
  -6 -15  -2 1.33703 8.22374   1
[truncated: 1,100,185 more chars]
