# Supplementary material for: Poly[tris­(2-amino­butan-1-ol)copper(II) [hexa­kis-μ2-cyanido-κ12C:N-tetra­copper(I)] bis­(2-amino­butan-1-olato)aqua­copper(II) monohydrate]
Source: IUCrdata. 2024 Aug 30;9(Pt 8):x240845. doi: 10.1107/S2414314624008459 (PMC11375604; doi:10.1107/S2414314624008459)
Supplement: Supplementary file 2 [file x-09-x240845-Isup2.hkl]

data_I                                                                          
_shelx_title ' SalviB refine with data from new Xray tube'                      
_shelx_refln_list_code          4                                               
_shelx_F_calc_maximum      186.42                                               
_exptl_crystal_F_000      1040.00                                               
_reflns_d_resolution_high  0.8000                                               
                                                                                
loop_                                                                           
 _space_group_symop_operation_xyz                                               
 'x, y, z'                                                                      
 '-x, y+1/2, -z'                                                                
                                                                                
_cell_length_a    11.1008                                                       
_cell_length_b    14.9561                                                       
_cell_length_c    12.7221                                                       
_cell_angle_alpha  90.000                                                       
_cell_angle_beta   91.486                                                       
_cell_angle_gamma  90.000                                                       
                                                                                
_shelx_F_squared_multiplier     1.000                                           
                                                                                
loop_                                                                           
 _refln_index_h                                                                 
 _refln_index_k                                                                 
 _refln_index_l                                                                 
 _refln_F_squared_calc                                                          
 _refln_F_squared_meas                                                          
 _refln_F_squared_sigma                                                         
 _refln_observed_status                                                         
   0 -18   0       1155.32       1164.78        68.72 o                         
   1 -18   0         34.73         27.44        13.39 o                         
   2 -18   0         22.80         -6.56        17.82 o                         
   3 -18   0         21.17         -1.00        14.44 o                         
   1 -17   0         52.17         56.63        14.01 o                         
   2 -17   0        147.48        140.17        15.22 o                         
   3 -17   0          8.07        -18.84        18.84 o                         
   4 -17   0          6.47        -18.58        18.58 o                         
   5 -17   0         10.71         -7.27        21.43 o                         
   0 -16   0        511.93        504.03        30.28 o                         
   1 -16   0         61.75         61.90        10.88 o                         
   2 -16   0          6.51        -10.13        17.52 o                         
   3 -16   0         89.45         71.04        16.17 o                         
   4 -16   0        178.22        172.88        28.96 o                         
   5 -16   0         79.56         66.73        16.08 o                         
   6 -16   0         36.36          0.15        21.06 o                         
   7 -16   0         48.68        -20.52        20.54 o                         
   1 -15   0          0.91         -9.30         9.30 o                         
   2 -15   0       1936.79       1961.01       109.30 o                         
   3 -15   0         31.29         11.35        13.25 o                         
   4 -15   0        184.31        214.84        23.54 o                         
   5 -15   0         32.03         41.51        12.16 o                         
   6 -15   0        360.09        361.96        19.19 o                         
   7 -15   0         68.75         52.64        13.32 o                         
   8 -15   0         81.69         25.75        20.39 o                         
   0 -14   0        623.35        619.96        26.55 o                         
   1 -14   0         19.97         -1.52         9.93 o                         
   2 -14   0          6.20         -8.91         9.68 o                         
   3 -14   0         84.54         99.27        14.31 o                         
   4 -14   0        280.30        260.12        20.23 o                         
   5 -14   0        123.07        139.82        13.77 o                         
   6 -14   0        330.50        348.54        19.12 o                         
   7 -14   0         38.84         13.26        14.33 o                         
   8 -14   0         20.21          1.89        14.16 o                         
   9 -14   0         43.71         35.46        17.68 o                         
   1 -13   0        610.93        586.27        20.08 o                         
   2 -13   0        534.34        498.63        17.64 o                         
   3 -13   0        241.71        245.82        10.91 o                         
   4 -13   0        226.78        207.13        10.29 o                         
   5 -13   0        130.50        116.23        10.00 o                         
   6 -13   0        166.50        181.85        22.10 o                         
   7 -13   0         31.79          6.81        13.50 o                         
   8 -13   0        114.24        104.26        14.33 o                         
   9 -13   0         23.55          2.04        13.18 o                         
   0 -12   0       1955.70       1968.72        83.81 o                         
   1 -12   0       1116.96       1064.03        32.20 o                         
   2 -12   0         82.66         99.35         8.93 o                         
   3 -12   0        570.38        651.73        17.81 o                         
   4 -12   0       2077.18       2061.86        54.98 o                         
   5 -12   0         51.67         32.38         8.16 o                         
   6 -12   0         36.23         23.24        11.91 o                         
   7 -12   0         11.02          3.22        10.04 o                         
   8 -12   0        517.43        513.75        21.66 o                         
   9 -12   0         10.58          2.05        13.47 o                         
  10 -12   0         27.51         16.57        19.44 o                         
   1 -11   0       1114.65       1117.86        27.44 o                         
   2 -11   0       1104.94       1133.05        28.80 o                         
   3 -11   0         91.25         92.11         5.76 o                         
   4 -11   0        196.51        220.88         9.39 o                         
   5 -11   0         76.72         72.95         6.93 o                         
   6 -11   0        287.60        251.11        10.04 o                         
   7 -11   0        150.39        129.71         8.85 o                         
   8 -11   0        191.38        185.79        15.46 o                         
   9 -11   0         67.52         82.61        12.32 o                         
  10 -11   0        105.35        127.13        20.66 o                         
  11 -11   0          6.02        -25.46        25.46 o                         
   0 -10   0       6630.80       6923.52       243.81 o                         
   1 -10   0        221.43        231.23         8.90 o                         
   2 -10   0        169.69        160.23         7.12 o                         
   3 -10   0         63.49         54.06         4.47 o                         
   4 -10   0       2443.64       2596.68        57.84 o                         
   5 -10   0        271.57        288.06        10.75 o                         
   6 -10   0        604.88        607.14        18.31 o                         
   7 -10   0        185.90        152.80        10.38 o                         
   8 -10   0        949.04        965.75        52.05 o                         
   9 -10   0         80.81         86.45        11.34 o                         
  10 -10   0        143.30        134.19        21.73 o                         
  11 -10   0         55.93         47.72        27.03 o                         
   1  -9   0        298.98        318.42         8.43 o                         
   2  -9   0      12315.40      12675.96       277.40 o                         
   3  -9   0        163.38        158.59         5.48 o                         
   4  -9   0        313.13        310.45         8.26 o                         
   5  -9   0        667.56        687.66        15.97 o                         
   6  -9   0       5871.91       6182.36       153.47 o                         
   7  -9   0        497.26        494.74        16.33 o                         
   8  -9   0        421.20        402.88        22.78 o                         
   9  -9   0         75.79         74.47         8.47 o                         
  10  -9   0        427.42        460.72        31.78 o                         
  11  -9   0         18.71        -15.08        22.19 o                         
  12  -9   0          3.25        -50.37        69.83 o                         
   0  -8   0       3686.18       3924.07       141.01 o                         
   1  -8   0       1410.25       1309.37        30.38 o                         
   2  -8   0       1006.48       1002.99        22.44 o                         
   3  -8   0        647.05        627.49        13.47 o                         
   4  -8   0       3435.58       3474.15        72.85 o                         
   5  -8   0        409.78        411.21        10.37 o                         
   6  -8   0       1695.68       1726.90        41.13 o                         
   7  -8   0        443.57        420.76        13.60 o                         
   8  -8   0        657.95        659.86        25.89 o                         
   9  -8   0        238.56        240.80        15.18 o                         
  10  -8   0        150.19        165.28        25.33 o                         
  11  -8   0         27.71         25.30        31.26 o                         
  12  -8   0         36.80          3.78        24.63 o                         
   1  -7   0       3731.08       3638.75        78.45 o                         
   2  -7   0       5626.03       5421.16       116.34 o                         
   3  -7   0        599.21        575.63        12.64 o                         
   4  -7   0       1096.15       1119.18        23.04 o                         
   5  -7   0         29.47         21.46         4.31 o                         
   6  -7   0       2894.46       2813.57        65.44 o                         
   7  -7   0        425.45        460.99        13.20 o                         
   8  -7   0        177.81        180.33         8.30 o                         
   9  -7   0        157.25        134.37        15.88 o                         
  10  -7   0        152.19        140.82        16.99 o                         
  11  -7   0          2.99         10.91        21.00 o                         
  12  -7   0          7.41        -11.63        18.79 o                         
   0  -6   0      20138.83      19253.27       620.32 o                         
   1  -6   0       4078.42       3844.59        76.79 o                         
   2  -6   0        558.91        525.89        11.27 o                         
   3  -6   0       1124.17       1141.45        24.09 o                         
   4  -6   0      12685.12      13096.42       287.40 o                         
   5  -6   0        383.15        371.61         9.05 o                         
   6  -6   0         46.22         41.17         4.90 o                         
   7  -6   0        194.33        192.27         7.00 o                         
   8  -6   0       4174.42       4368.21       112.07 o                         
   9  -6   0        142.28        124.59        11.27 o                         
  10  -6   0         71.69         70.26        11.24 o                         
  11  -6   0        119.48        169.76        23.48 o                         
  12  -6   0        432.91        497.53        30.50 o                         
  13  -6   0          2.47        -23.97        23.97 o                         
   1  -5   0       6749.30       6781.17       144.75 o                         
   2  -5   0       3956.39       3999.71        83.59 o                         
   3  -5   0        664.09        618.92        15.09 o                         
   4  -5   0        689.65        635.73        14.19 o                         
   5  -5   0        709.70        732.93        15.90 o                         
   6  -5   0       1284.59       1295.87        27.38 o                         
   7  -5   0        773.92        738.89        17.31 o                         
   8  -5   0       1233.98       1253.29        56.69 o                         
   9  -5   0        124.78        115.97         8.87 o                         
  10  -5   0        692.75        725.50        49.57 o                         
  11  -5   0         18.22         -3.09        15.41 o                         
  12  -5   0        142.03        128.35        15.04 o                         
  13  -5   0         57.76        -28.65        37.93 o                         
   0  -4   0       5268.40       4479.76       137.10 o                         
   1  -4   0       2701.37       2559.78        51.58 o                         
   2  -4   0        614.03        527.00        12.34 o                         
   3  -4   0         23.00         52.82        26.45 o                         
   4  -4   0      11254.82      11295.29       239.88 o                         
   5  -4   0       1809.70       1738.88        35.38 o                         
   6  -4   0       3136.58       3141.12        71.88 o                         
   7  -4   0        459.43        461.68        12.41 o                         
   8  -4   0          2.74         -6.62         6.62 o                         
   9  -4   0        598.47        618.09        26.68 o                         
  10  -4   0        239.74        219.95        15.27 o                         
  11  -4   0         38.05         25.15        19.82 o                         
  12  -4   0          5.71        -13.93        13.93 o                         
  13  -4   0          9.16         17.34        22.43 o                         
   1  -3   0       6504.06       6222.46       148.17 o                         
   3  -3   0        198.49        169.88         4.53 o                         
   4  -3   0        830.19        807.44        16.58 o                         
   5  -3   0        183.17        193.25         5.47 o                         
   6  -3   0       5396.44       5455.22       122.33 o                         
   7  -3   0       2208.12       2299.17        61.22 o                         
   8  -3   0       3503.27       3529.42       110.97 o                         
   9  -3   0        280.95        279.31        12.93 o                         
  10  -3   0        910.05        996.96        45.49 o                         
  11  -3   0         68.46         60.10        12.27 o                         
  12  -3   0          0.87        -12.54        12.54 o                         
  13  -3   0          6.92        -21.80        22.30 o                         
   0  -2   0       1359.07       1348.41        37.16 o                         
   1  -2   0       3291.92       3922.74        89.07 o                         
   2  -2   0        535.57        535.56        13.68 o                         
   3  -2   0       1381.71       1150.89        24.39 o                         
   5  -2   0       1476.57       1370.65        32.51 o                         
   6  -2   0        679.20        644.99        17.08 o                         
   7  -2   0        999.59       1049.19        29.28 o                         
   8  -2   0        762.91        749.07        22.12 o                         
   9  -2   0       1161.90       1208.35        52.09 o                         
  10  -2   0         38.92         22.08        11.40 o                         
  11  -2   0         54.67         45.26        10.80 o                         
  12  -2   0        206.14        202.74        16.12 o                         
  13  -2   0         18.38         12.35        17.08 o                         
   2  -1   0      21725.86      22219.79       849.45 o                         
   3  -1   0       5012.29       5011.88       118.44 o                         
   4  -1   0         84.54         82.69         4.36 o                         
   5  -1   0        397.93        375.25        12.24 o                         
   6  -1   0       4814.04       4612.04       118.18 o                         
   7  -1   0       1431.73       1502.13        37.26 o                         
   8  -1   0        447.07        486.20        15.36 o                         
   9  -1   0        667.41        665.78        20.53 o                         
  10  -1   0        414.03        397.80        15.71 o                         
  11  -1   0         45.49         42.11         8.15 o                         
  12  -1   0        100.67         90.06        12.92 o                         
  13  -1   0        144.21        145.14        18.24 o                         
   2   0   0       2145.78       2241.36        67.35 o                         
   3   0   0         55.95         78.51         3.67 o                         
   4   0   0      23764.72      23282.71       674.03 o                         
   5   0   0         34.62         23.32         4.22 o                         
   6   0   0        396.57        405.36        13.10 o                         
   7   0   0        503.21        428.41        14.32 o                         
   8   0   0       2070.22       2177.36        58.71 o                         
   9   0   0         25.78         13.29         6.94 o                         
  10   0   0         89.88         73.43        10.59 o                         
  11   0   0        273.58        272.64        15.69 o                         
  12   0   0         27.06         -5.01        13.08 o                         
  13   0   0         59.54         66.11        19.35 o                         
   2   1   0      21768.10      23380.01       838.56 o                         
   3   1   0       4532.52       4554.75       105.10 o                         
   4   1   0        127.76        127.09         3.39 o                         
   5   1   0        437.11        410.69        10.35 o                         
   6   1   0       4860.61       4533.70       123.34 o                         
   7   1   0       1260.49       1285.78        37.29 o                         
   8   1   0        446.54        480.41        15.21 o                         
   9   1   0        624.89        655.86        22.14 o                         
  10   1   0        427.90        408.86        22.32 o                         
  11   1   0         54.74         56.15        10.84 o                         
  12   1   0        103.91         75.00        16.23 o                         
  13   1   0        146.34        132.54        18.93 o                         
   0   2   0       1166.78       1102.42        32.54 o                         
   1   2   0       3535.70       4150.67        94.62 o                         
   2   2   0        629.33        661.53        14.13 o                         
   3   2   0       1338.42       1130.40        24.58 o                         
   4   2   0         64.63         56.63         2.44 o                         
   5   2   0       1628.48       1550.47        33.28 o                         
   6   2   0        635.31        606.46        14.30 o                         
   7   2   0       1027.55       1108.51        29.48 o                         
   8   2   0        715.08        717.91        21.16 o                         
   9   2   0       1199.07       1263.59        39.53 o                         
  10   2   0         32.49         32.76        11.39 o                         
  11   2   0         67.58         54.90        11.96 o                         
  12   2   0        213.70        200.30        16.88 o                         
  13   2   0         16.64        -12.38        17.64 o                         
   1   3   0       6690.80       6533.57       159.39 o                         
   3   3   0        229.94        203.98         4.58 o                         
   4   3   0        753.06        744.56        16.84 o                         
   5   3   0        196.93        209.23         5.75 o                         
   6   3   0       5324.21       5377.64       123.29 o                         
   7   3   0       2187.87       2255.36        51.19 o                         
   8   3   0       3541.14       3789.71        90.10 o                         
   9   3   0        282.03        295.95        12.74 o                         
  10   3   0        916.03        963.22        35.17 o                         
  11   3   0         72.29         58.16        14.91 o                         
  12   3   0          1.36        -14.50        14.50 o                         
  13   3   0          7.38        -16.75        16.75 o                         
   0   4   0       4278.66       3485.69       119.85 o                         
   1   4   0       2357.82       2203.00        55.01 o                         
   2   4   0        836.56        717.07        17.02 o                         
   3   4   0         73.42         60.31         2.35 o                         
   4   4   0      11181.80      11270.41       238.09 o                         
   5   4   0       1656.43       1604.51        35.11 o                         
   6   4   0       3151.54       3246.18        71.99 o                         
   7   4   0        442.22        462.71        11.97 o                         
   8   4   0         13.64          9.03         3.65 o                         
   9   4   0        578.04        652.13        20.51 o                         
  10   4   0        228.95        214.93        12.75 o                         
  11   4   0         28.75         13.04        18.13 o                         
  12   4   0          9.30         -7.51        14.73 o                         
  13   4   0         11.17        -17.11        17.11 o                         
   1   5   0       6787.39       6713.98       154.48 o                         
   2   5   0       4291.07       4261.76       102.62 o                         
   3   5   0        807.10        748.50        15.37 o                         
   4   5   0        638.26        592.36        13.10 o                         
   5   5   0        706.52        732.96        15.97 o                         
   6   5   0       1265.59       1255.22        27.37 o                         
   7   5   0        725.56        695.84        17.20 o                         
   8   5   0       1262.31       1325.88        32.89 o                         
   9   5   0        138.36        146.49         6.36 o                         
  10   5   0        681.21        699.89        28.41 o                         
  11   5   0         22.71         19.30        11.42 o                         
  12   5   0        142.10        135.71        16.35 o                         
  13   5   0         54.55         58.52        15.23 o                         
   0   6   0      18175.56      16807.07       541.83 o                         
   1   6   0       4087.16       3808.16        82.77 o                         
   2   6   0        548.07        513.76        13.89 o                         
   3   6   0       1169.00       1187.92        25.87 o                         
   4   6   0      13065.89      13081.13       290.27 o                         
   5   6   0        358.04        355.83         8.83 o                         
   6   6   0         47.69         37.79         3.80 o                         
   7   6   0        177.64        169.90         6.58 o                         
   8   6   0       4210.56       4557.05       121.28 o                         
   9   6   0        144.11        148.93         7.65 o                         
  10   6   0         59.33         44.21         8.95 o                         
  11   6   0        125.27        127.52        13.87 o                         
  12   6   0        426.69        480.87        24.63 o                         
  13   6   0          1.40        -17.31        17.31 o                         
   1   7   0       3849.83       3692.13        74.92 o                         
   2   7   0       5553.59       5310.99       133.21 o                         
   3   7   0        601.95        584.76        14.40 o                         
   4   7   0       1039.93       1015.05        24.17 o                         
   5   7   0         48.79         33.20         4.14 o                         
   6   7   0       2975.48       2939.07        62.25 o                         
   7   7   0        426.15        460.98        11.81 o                         
   8   7   0        177.33        193.06         9.13 o                         
   9   7   0        160.19        140.52         7.95 o                         
  10   7   0        182.20        203.18        13.54 o                         
  11   7   0          4.58        -16.29        16.29 o                         
  12   7   0          8.59        -12.46        14.83 o                         
   0   8   0       3982.33       4192.67       125.86 o                         
   1   8   0       1379.81       1310.21        29.47 o                         
   2   8   0       1022.37       1004.88        25.96 o                         
   3   8   0        611.96        613.75        15.30 o                         
   4   8   0       3368.14       3359.06        83.00 o                         
   5   8   0        426.26        420.17        10.58 o                         
   6   8   0       1730.68       1769.88        40.63 o                         
   7   8   0        460.70        443.80        13.18 o                         
   8   8   0        600.67        588.48        21.92 o                         
   9   8   0        245.86        240.69        14.29 o                         
  10   8   0        146.92        126.30        12.60 o                         
  11   8   0         28.01          8.02        19.03 o                         
  12   8   0         41.44         17.73        20.06 o                         
   1   9   0        272.61        288.06         8.25 o                         
   2   9   0      12222.11      12571.37       297.26 o                         
   3   9   0        123.61        117.99         5.49 o                         
   4   9   0        297.64        290.63         8.85 o                         
   5   9   0        678.67        688.40        18.15 o                         
   6   9   0       5772.04       5905.99       154.65 o                         
   7   9   0        487.96        477.06        15.27 o                         
   8   9   0        442.05        436.42        16.86 o                         
   9   9   0         78.57         88.09         8.63 o                         
  10   9   0        455.62        444.55        21.48 o                         
  11   9   0         20.15         -0.04        16.79 o                         
  12   9   0          2.67        -22.74        22.74 o                         
   0  10   0       6729.94       6628.98       213.61 o                         
   1  10   0        224.51        206.64         7.77 o                         
   2  10   0        137.41        121.17         6.35 o                         
   3  10   0         37.81         23.89         6.16 o                         
   4  10   0       2568.32       2695.37        66.12 o                         
   5  10   0        288.44        296.31        10.08 o                         
   6  10   0        587.45        603.15        17.63 o                         
   7  10   0        197.40        180.04         8.06 o                         
   8  10   0        923.21        926.48        27.67 o                         
   9  10   0         84.79         66.88        11.07 o                         
  10  10   0        142.83        142.19        15.80 o                         
  11  10   0         58.15         52.38        28.69 o                         
   1  11   0       1162.90       1116.63        26.02 o                         
   2  11   0       1268.14       1259.57        30.39 o                         
   3  11   0         62.33         64.07        10.22 o                         
   4  11   0        218.40        221.68         8.45 o                         
   5  11   0         68.75         51.30         7.32 o                         
   6  11   0        288.92        256.01        10.31 o                         
   7  11   0        144.34        128.17         8.88 o                         
   8  11   0        195.62        193.60        10.15 o                         
   9  11   0         69.37         66.85        10.11 o                         
  10  11   0         84.28         77.33        16.08 o                         
  11  11   0          5.54        -30.74        43.18 o                         
   0  12   0       2156.75       2145.11        90.43 o                         
   1  12   0       1127.10       1097.71        34.59 o                         
   2  12   0         89.33         96.18        10.40 o                         
   3  12   0        594.26        683.72        23.57 o                         
   4  12   0       1989.22       1905.08        66.45 o                         
   5  12   0         35.20         30.33         8.31 o                         
   6  12   0         31.77         32.28         7.77 o                         
   7  12   0         13.75         10.70         8.06 o                         
   8  12   0        503.30        492.29        23.54 o                         
   9  12   0          9.98        -15.83        19.22 o                         
  10  12   0         25.76         -7.23        28.41 o                         
   1  13   0        620.90        635.19        30.36 o                         
   2  13   0        583.75        626.94        23.76 o                         
   3  13   0        238.34        235.72        14.80 o                         
   4  13   0        211.79        197.20        10.29 o                         
   5  13   0        110.42         95.84         9.92 o                         
   6  13   0        180.20        200.18        13.89 o                         
   7  13   0         24.85         11.26         9.25 o                         
   8  13   0        117.82         92.74        10.14 o                         
   9  13   0         22.74        -30.19        30.19 o                         
   0  14   0        591.11        604.53        39.82 o                         
   1  14   0         23.62         -6.41         9.87 o                         
   2  14   0         11.21          5.64        11.58 o                         
   3  14   0         99.67         93.42        12.17 o                         
   4  14   0        300.02        280.10        14.92 o                         
   5  14   0        115.45        120.85         9.19 o                         
   6  14   0        319.22        334.61        15.91 o                         
   7  14   0         40.62         22.08        15.20 o                         
   8  14   0         26.67          5.38        20.12 o                         
   9  14   0         47.42         25.75        24.77 o                         
   1  15   0          4.01          5.65        10.45 o                         
   2  15   0       1920.79       2145.58        77.38 o                         
   3  15   0         21.41         36.37        14.55 o                         
   4  15   0        189.17        209.46        13.58 o                         
   5  15   0         35.49         30.48        12.33 o                         
   6  15   0        355.14        353.45        23.95 o                         
   7  15   0         70.44         62.65        17.15 o                         
   8  15   0         83.40         65.30        18.24 o                         
   0  16   0        500.46        512.26        29.69 o                         
   1  16   0         58.04         56.36        13.67 o                         
   2  16   0          6.08        -13.99        15.09 o                         
   3  16   0         86.45         74.30        17.10 o                         
   4  16   0        188.31        175.29        14.42 o                         
   5  16   0         72.34         63.98        13.59 o                         
   6  16   0         36.61          0.11        17.63 o                         
   7  16   0         47.87         26.95        25.95 o                         
   1  17   0         53.37         28.51        13.69 o                         
   2  17   0        150.55        139.20        19.69 o                         
   3  17   0          8.28        -18.10        18.10 o                         
   4  17   0          9.09        -15.59        15.59 o                         
   5  17   0         11.69        -15.23        15.23 o                         
   0  18   0       1151.20       1247.35        78.69 o                         
   1  18   0         35.96         20.70        21.58 o                         
   2  18   0         23.85         -9.18        20.52 o                         
   3  18   0         22.62        -16.39        20.18 o                         
  -3 -18   1         22.19        -27.90        27.90 o                         
  -2 -18   1         83.29         76.67        17.35 o                         
  -1 -18   1          3.91         -4.02        14.66 o                         
   0 -18   1         61.79         59.75        15.90 o                         
   1 -18   1        295.15        257.90        18.24 o                         
   2 -18   1         24.38        -18.37        18.37 o                         
   3 -18   1          5.39        -22.45        22.45 o                         
  -5 -17   1         81.07         48.46        19.73 o                         
  -4 -17   1         77.39         53.22        18.68 o                         
  -3 -17   1         36.42         27.10        15.86 o                         
  -2 -17   1         56.24         45.89        14.60 o                         
  -1 -17   1         25.82         26.74        11.55 o                         
   0 -17   1         67.62         45.63        15.23 o                         
   1 -17   1          4.71        -13.58        13.58 o                         
   2 -17   1         16.53        -15.78        15.78 o                         
   3 -17   1         35.51         28.17        18.04 o                         
   4 -17   1          6.09        -16.96        16.96 o                         
   5 -17   1         43.84         30.25        31.46 o                         
  -7 -16   1        183.73        203.07        24.99 o                         
  -6 -16   1         13.67        -10.54        17.38 o                         
  -5 -16   1         37.62         42.76        18.25 o                         
  -4 -16   1          2.71        -11.99        16.09 o                         
  -3 -16   1        541.17        583.23        28.98 o                         
  -2 -16   1         51.48         26.76        11.64 o                         
  -1 -16   1         28.77         10.96        11.50 o                         
   0 -16   1         27.73          6.51        10.85 o                         
   1 -16   1        738.87        784.27        31.53 o                         
   2 -16   1         62.99         38.72        15.91 o                         
   3 -16   1         33.90         11.37        17.82 o                         
   4 -16   1         25.76        -14.14        17.89 o                         
   5 -16   1        153.08        133.64        40.04 o                         
   6 -16   1         51.41         59.03        15.63 o                         
   7 -16   1         21.03        -19.57        19.57 o                         
  -8 -15   1         32.43         10.74        18.08 o                         
  -7 -15   1         53.41         26.91        16.81 o                         
  -6 -15   1         54.27         43.22        16.63 o                         
  -5 -15   1        613.05        660.80        30.39 o                         
  -4 -15   1          8.15         17.86        13.26 o                         
  -3 -15   1        123.66        101.72        12.15 o                         
  -2 -15   1         49.48         33.26         8.42 o                         
  -1 -15   1       1865.34       1996.18        62.17 o                         
   0 -15   1        181.20        191.70        19.53 o                         
   1 -15   1        201.85        189.29        13.53 o                         
   2 -15   1        128.49        143.60        15.53 o                         
   3 -15   1       1465.59       1512.85        61.42 o                         
   4 -15   1        115.71        141.63        16.91 o                         
   5 -15   1         89.11         87.44        13.63 o                         
   6 -15   1         52.67         38.98        14.19 o                         
   7 -15   1        249.81        234.41        20.50 o                         
   8 -15   1         24.62          3.56        16.03 o                         
  -9 -14   1         41.32         21.90        24.95 o                         
  -8 -14   1         93.10         81.97        15.60 o                         
  -7 -14   1         83.48         85.58        13.22 o                         
  -6 -14   1         98.40         88.37        13.23 o                         
  -5 -14   1        119.44         67.93        24.75 o                         
  -4 -14   1         24.68         21.97         9.64 o                         
  -3 -14   1         59.52         46.49         7.92 o                         
  -2 -14   1        144.89        136.92        11.16 o                         
  -1 -14   1        659.48        658.65        22.14 o                         
   0 -14   1        181.68        176.93         8.97 o                         
   1 -14   1         75.17         59.99         8.20 o                         
   2 -14   1         75.78         69.96         9.10 o                         
   3 -14   1        425.87        449.07        27.91 o                         
   4 -14   1         41.92         27.00         9.46 o                         
   5 -14   1        232.54        249.56        23.68 o                         
   6 -14   1         54.06         38.46        12.00 o                         
   7 -14   1         16.64          0.99        14.27 o                         
   8 -14   1         37.30         26.87        15.31 o                         
   9 -14   1         92.75         50.58        16.66 o                         
  -9 -13   1        200.02        184.65        26.85 o                         
  -8 -13   1         46.55         52.13        12.68 o                         
  -7 -13   1        234.42        268.40        16.63 o                         
  -6 -13   1         98.04         97.73        10.00 o                         
  -5 -13   1        372.29        370.53        14.49 o                         
  -4 -13   1        192.45        194.26        14.18 o                         
  -3 -13   1        188.59        169.57         9.63 o                         
  -2 -13   1        169.27        179.12         9.97 o                         
  -1 -13   1       2441.85       2545.77        69.66 o                         
   0 -13   1         16.22          1.70         6.52 o                         
   1 -13   1        322.80        303.53        11.63 o                         
   2 -13   1        306.79        316.30        13.21 o                         
   3 -13   1        642.36        611.90        17.69 o                         
   4 -13   1        210.71        208.33        13.50 o                         
   5 -13   1         91.13         88.58        11.16 o                         
   6 -13   1        137.12        113.67        11.16 o                         
   7 -13   1        126.59        143.20        13.34 o                         
   8 -13   1         31.45          8.89        14.93 o                         
   9 -13   1         31.83         13.42        14.32 o                         
 -10 -12   1          8.08        -29.58        29.58 o                         
  -9 -12   1         14.96          7.24        12.62 o                         
  -8 -12   1          0.57        -11.71        11.71 o                         
  -7 -12   1        979.93        954.22        51.76 o                         
  -6 -12   1        294.34        299.58        17.90 o                         
  -5 -12   1        132.13        120.04         9.15 o                         
  -4 -12   1          7.92          3.94         6.18 o                         
  -3 -12   1       4388.72       4523.38       126.85 o                         
  -2 -12   1        659.93        704.84        19.93 o                         
  -1 -12   1        150.19        121.21         7.41 o                         
   0 -12   1        217.04        223.66         9.15 o                         
   1 -12   1       5486.59       5814.40       148.63 o                         
   2 -12   1         96.78         93.67         7.64 o                         
   3 -12   1        172.28        167.36         8.22 o                         
   4 -12   1        135.42        136.63         9.33 o                         
   5 -12   1        647.48        648.64        26.92 o                         
   6 -12   1        352.42        369.12        14.85 o                         
   7 -12   1          8.28        -13.83        15.41 o                         
   8 -12   1        286.64        339.25        16.88 o                         
   9 -12   1        196.10        186.92        16.46 o                         
  10 -12   1         27.39         -8.26        17.49 o                         
 -11 -11   1         70.82         46.55        52.24 o                         
 -10 -11   1         62.88         66.20        20.38 o                         
  -9 -11   1         42.76         32.45        18.48 o                         
  -8 -11   1        168.87        176.26        12.29 o                         
  -7 -11   1         95.88         93.78        10.24 o                         
  -6 -11   1         23.37         11.53         7.26 o                         
  -5 -11   1        776.92        828.58        24.73 o                         
  -4 -11   1        177.87        187.72         7.65 o                         
  -3 -11   1         83.87         81.63         6.29 o                         
  -2 -11   1        389.16        386.40        11.34 o                         
  -1 -11   1       1414.79       1361.96        30.99 o                         
   0 -11   1        611.59        595.71        16.39 o                         
   1 -11   1       1053.00       1047.65        25.66 o                         
   2 -11   1         73.12         77.07         5.78 o                         
   3 -11   1         31.30         18.61         5.01 o                         
   4 -11   1        333.99        329.14        11.30 o                         
   5 -11   1        281.48        252.21        10.46 o                         
   6 -11   1        306.91        325.95        18.31 o                         
   7 -11   1        404.38        394.30        17.86 o                         
   8 -11   1        122.55        110.50        15.77 o                         
   9 -11   1         33.75         16.63        15.09 o                         
  10 -11   1         26.32         11.44        14.75 o                         
  11 -11   1         18.58        -33.54        33.54 o                         
 -11 -10   1         20.82         23.38        25.32 o                         
 -10 -10   1          7.75        -18.28        18.28 o                         
  -9 -10   1         88.26         96.32        14.82 o                         
  -8 -10   1        314.20        344.68        19.66 o                         
  -7 -10   1        717.08        698.37        22.54 o                         
  -6 -10   1        408.40        399.34        11.88 o                         
  -5 -10   1        184.43        187.18         7.59 o                         
  -4 -10   1         90.16         87.32         5.19 o                         
  -3 -10   1       2977.43       3053.91        61.96 o                         
  -2 -10   1        560.10        566.73        14.97 o                         
  -1 -10   1       1580.80       1560.13        35.34 o                         
   0 -10   1       1247.65       1221.87        29.20 o                         
   1 -10   1       6054.85       6226.80       147.62 o                         
   2 -10   1        306.60        301.76         7.95 o                         
   3 -10   1        481.49        485.19        11.51 o                         
   4 -10   1        301.50        298.78         8.84 o                         
   5 -10   1       1809.69       1870.90        50.23 o                         
   6 -10   1        228.79        238.78        10.54 o                         
   7 -10   1         49.61         33.98         7.51 o                         
   8 -10   1         14.13          7.82         8.84 o                         
   9 -10   1        368.36        397.02        49.68 o                         
  10 -10   1         21.30          7.88        17.62 o                         
  11 -10   1         36.47          9.46        24.05 o                         
 -12  -9   1          9.77        -10.77        24.31 o                         
 -11  -9   1        130.91        139.53        34.02 o                         
 -10  -9   1        286.99        391.42        49.30 o                         
  -9  -9   1        225.67        208.80        18.26 o                         
  -8  -9   1         57.92         30.59         8.00 o                         
  -7  -9   1        356.43        386.13        15.75 o                         
  -6  -9   1        193.02        198.30         7.86 o                         
  -5  -9   1       7137.75       7472.74       162.28 o                         
  -4  -9   1         39.72         35.58         4.30 o                         
  -3  -9   1        367.13        348.71         8.48 o                         
  -2  -9   1        437.57        433.99        12.05 o                         
  -1  -9   1       9276.08       9850.64       238.48 o                         
   0  -9   1       1554.26       1584.76        36.59 o                         
   1  -9   1       2249.63       2386.04        50.76 o                         
   2  -9   1       1253.47       1286.62        28.01 o                         
   3  -9   1       8445.25       8729.13       183.78 o                         
   4  -9   1        704.33        743.37        16.84 o                         
   5  -9   1        795.58        815.76        18.58 o                         
   6  -9   1        275.98        248.42        11.71 o                         
   7  -9   1       3432.25       3524.56       102.11 o                         
   8  -9   1        129.13        135.97        11.56 o                         
   9  -9   1         17.92          9.46        10.98 o                         
  10  -9   1         27.69         21.03        11.77 o                         
  11  -9   1        202.74        198.27        26.28 o                         
  12  -9   1         17.10         -9.78        30.23 o                         
 -12  -8   1         70.34         12.29        31.14 o                         
 -11  -8   1          9.65          1.13        22.05 o                         
 -10  -8   1         29.82         36.03        16.12 o                         
  -9  -8   1        351.12        351.77        23.99 o                         
  -8  -8   1        319.89        330.28        22.29 o                         
  -7  -8   1        370.34        365.47        13.66 o                         
  -6  -8   1        215.77        213.74         9.09 o                         
  -5  -8   1        708.50        704.30        16.39 o                         
  -4  -8   1        136.62        137.32         4.96 o                         
  -3  -8   1       2194.85       2294.50        49.49 o                         
  -2  -8   1       1400.44       1424.85        30.43 o                         
  -1  -8   1       1875.51       1862.53        45.41 o                         
   0  -8   1       2161.65       2120.53        46.30 o                         
   1  -8   1       1366.65       1379.85        28.04 o                         
   2  -8   1        350.28        368.60         9.72 o                         
   3  -8   1       1490.89       1459.21        30.96 o                         
   4  -8   1        349.38        354.01         8.72 o                         
   5  -8   1       2076.66       2128.50        45.87 o                         
   6  -8   1        604.80        604.56        15.25 o                         
   7  -8   1        297.41        288.70        15.45 o                         
   8  -8   1        158.05        167.68         8.59 o                         
   9  -8   1         61.00         52.66         9.45 o                         
  10  -8   1         35.99          3.93        23.99 o                         
  11  -8   1         95.58        104.70        27.10 o                         
  12  -8   1         25.79         15.17        27.66 o                         
 -12  -7   1          2.20        -16.14        16.14 o                         
 -11  -7   1        145.67        131.68        22.24 o                         
 -10  -7   1        123.99        103.38        11.84 o                         
  -9  -7   1        458.58        468.46        16.93 o                         
  -8  -7   1        565.58        624.89        19.08 o                         
  -7  -7   1        211.72        213.04         7.76 o                         
  -6  -7   1        157.16        146.82         6.44 o                         
  -5  -7   1       7783.71       7664.92       169.44 o                         
  -4  -7   1       1345.94       1347.08        28.17 o                         
  -3  -7   1        225.78        208.32         5.69 o                         
  -2  -7   1       1170.91       1085.04        20.79 o                         
  -1  -7   1       9857.87       9508.61       238.93 o                         
   0  -7   1       1368.72       1257.64        28.25 o                         
   1  -7   1       3399.94       3464.16        73.06 o                         
   2  -7   1       2283.45       2219.21        48.08 o                         
   3  -7   1       2868.73       2720.22        57.36 o                         
   4  -7   1        791.60        750.05        16.54 o                         
   5  -7   1        533.98        529.15        12.76 o                         
   6  -7   1        992.56        976.05        23.32 o                         
   7  -7   1       1581.38       1636.04        43.42 o                         
   8  -7   1        167.60        160.76        14.92 o                         
   9  -7   1         72.57         60.56         7.46 o                         
  10  -7   1         45.16         41.57        19.32 o                         
  11  -7   1         55.81         64.67        19.98 o                         
  12  -7   1         51.01         37.72        25.17 o                         
 -13  -6   1         13.27        -36.70        36.70 o                         
 -12  -6   1         24.21         -3.22        16.17 o                         
 -11  -6   1        262.63        264.59        21.44 o                         
 -10  -6   1          1.90        -13.32        13.32 o                         
  -9  -6   1         45.78         31.44         5.79 o                         
  -8  -6   1          7.52          0.96         5.26 o                         
  -7  -6   1       5762.26       6113.85       140.42 o                         
  -6  -6   1       1662.72       1634.20        35.82 o                         
  -5  -6   1        556.74        566.97        14.39 o                         
  -4  -6   1        131.65        109.75         4.96 o                         
  -2  -6   1       8321.95       7996.96       164.17 o                         
  -1  -6   1         68.16         60.17         4.48 o                         
   0  -6   1       6617.82       6476.87       145.57 o                         
   1  -6   1      20842.10      20088.71       461.89 o                         
   2  -6   1        411.77        463.68        11.19 o                         
   3  -6   1        169.35        173.89         4.85 o                         
   4  -6   1        287.56        264.84         7.46 o                         
   5  -6   1      10348.39      10817.08       243.60 o                         
   6  -6   1       1004.69       1005.12        23.83 o                         
   7  -6   1        661.36        653.08        17.40 o                         
   8  -6   1       1000.46        982.85        30.68 o                         
   9  -6   1       1001.90       1042.80        38.55 o                         
  10  -6   1         45.88         49.77        13.10 o                         
  11  -6   1         25.57          8.48        20.41 o                         
  12  -6   1         95.37         63.96        30.23 o                         
  13  -6   1         30.48        -24.60        24.60 o                         
 -13  -5   1          2.35        -24.35        24.35 o                         
 -12  -5   1         49.15          5.22        18.83 o                         
 -11  -5   1         49.02         47.62        17.10 o                         
 -10  -5   1        133.15        132.10        16.03 o                         
  -9  -5   1        639.35        614.71        25.69 o                         
  -8  -5   1        224.34        203.44         8.03 o                         
  -7  -5   1       1169.02       1141.59        27.03 o                         
  -6  -5   1        596.44        580.26        14.39 o                         
  -5  -5   1       5484.01       5450.44       115.16 o                         
  -4  -5   1       2620.53       2527.86        56.94 o                         
  -3  -5   1       8168.70       8210.31       186.47 o                         
  -2  -5   1        501.87        527.21        11.18 o                         
  -1  -5   1      17530.90      18252.37       417.13 o                         
   0  -5   1       1247.98       1246.40        27.06 o                         
   1  -5   1       3705.60       3451.53        79.01 o                         
   2  -5   1        295.35        266.45         6.67 o                         
   3  -5   1       5193.26       5236.06       115.69 o                         
   4  -5   1        901.51        905.42        21.62 o                         
   5  -5   1       1038.92       1023.76        21.75 o                         
   6  -5   1       1472.99       1535.60        37.37 o                         
   7  -5   1       1767.32       1783.18        45.12 o                         
   8  -5   1        559.77        595.99        19.61 o                         
   9  -5   1         48.34         50.07        13.50 o                         
  10  -5   1        167.46        151.03        13.44 o                         
  11  -5   1        141.83        140.87        13.49 o                         
  12  -5   1          2.81        -21.71        21.71 o                         
  13  -5   1         39.88        -37.00        43.68 o                         
 -13  -4   1          2.72        -17.97        21.77 o                         
 -12  -4   1        141.48        152.06        18.19 o                         
 -11  -4   1        265.00        279.67        33.42 o                         
 -10  -4   1         48.35         44.62        10.80 o                         
  -9  -4   1        581.22        547.92        34.93 o                         
  -8  -4   1       1526.96       1568.05        39.38 o                         
  -7  -4   1       1424.58       1377.00        33.68 o                         
  -6  -4   1        433.30        431.94        10.74 o                         
  -5  -4   1       1893.80       1822.45        38.09 o                         
  -4  -4   1        681.30        690.44        16.15 o                         
  -3  -4   1      10894.47      10989.34       234.53 o                         
  -2  -4   1       2397.44       2247.84        48.72 o                         
  -1  -4   1      25645.48      25114.99       680.93 o                         
   0  -4   1       7864.92       7482.34       161.55 o                         
   1  -4   1       2214.10       2376.61        56.04 o                         
   2  -4   1        411.65        439.02         9.27 o                         
   3  -4   1       2231.51       2174.07        45.79 o                         
   4  -4   1       2792.90       2937.28        62.85 o                         
   5  -4   1       7226.70       7168.45       150.92 o                         
   6  -4   1        344.70        342.70         9.17 o                         
   7  -4   1       1004.02       1040.63        27.71 o                         
   8  -4   1        501.33        513.17        18.61 o                         
   9  -4   1       1243.52       1362.05        54.78 o                         
  10  -4   1         16.33         11.78         7.40 o                         
  11  -4   1         55.50         50.81        10.74 o                         
  12  -4   1         36.73         34.57        26.04 o                         
  13  -4   1         54.90         41.84        21.22 o                         
 -13  -3   1        125.17        119.02        17.16 o                         
 -12  -3   1          2.28        -13.13        13.13 o                         
 -11  -3   1         65.77         52.38        15.84 o                         
 -10  -3   1        354.87        354.66        15.65 o                         
  -9  -3   1       2247.19       2222.66        66.30 o                         
  -8  -3   1        658.86        675.33        21.15 o                         
  -7  -3   1       1629.30       1727.63        42.14 o                         
  -6  -3   1        328.93        326.92         9.53 o                         
  -5  -3   1       8580.00       8701.36       191.78 o                         
  -4  -3   1        805.83        813.55        17.99 o                         
  -3  -3   1       1161.93        920.18        21.22 o                         
  -2  -3   1       5259.91       4935.18       106.50 o                         
   0  -3   1       8084.89       7935.80       167.64 o                         
   1  -3   1       4552.56       5052.16       109.31 o                         
   2  -3   1       2377.88       2430.56        59.62 o                         
   3  -3   1      21747.77      21717.30       480.63 o                         
   4  -3   1        418.72        391.89         8.09 o                         
   5  -3   1       2422.43       2444.81        56.65 o                         
   6  -3   1       1468.17       1496.28        37.68 o                         
   7  -3   1       3549.05       3551.23        90.63 o                         
   8  -3   1        204.44        163.65        12.71 o                         
   9  -3   1          9.64          6.13         5.93 o                         
  10  -3   1          9.84          6.07         8.04 o                         
  11  -3   1        417.54        443.58        19.45 o                         
  12  -3   1        187.73        182.68        19.76 o                         
  13  -3   1        126.74        121.11        16.87 o                         
 -13  -2   1        174.32        141.63        18.43 o                         
 -12  -2   1         54.18         32.91        13.86 o                         
 -11  -2   1        437.05        458.57        22.16 o                         
 -10  -2   1         31.20          8.17        11.29 o                         
  -9  -2   1       3342.32       3547.76       118.57 o                         
  -8  -2   1       1345.03       1351.53        37.32 o                         
  -7  -2   1       2814.33       2894.81        71.25 o                         
  -6  -2   1        190.69        199.15         6.41 o                         
  -5  -2   1       2430.13       2291.33        54.14 o                         
  -4  -2   1        446.96        443.07        10.10 o                         
  -3  -2   1        250.56        200.87         5.72 o                         
  -2  -2   1       2824.99       2843.51        61.61 o                         
  -1  -2   1       1240.61       1336.64        28.84 o                         
   0  -2   1      12366.62      12443.86       292.52 o                         
   1  -2   1       5348.42       5612.98       134.73 o                         
   2  -2   1       2164.61       2172.56        52.19 o                         
   3  -2   1       1993.51       1760.24        38.74 o                         
   4  -2   1       1224.26       1157.72        27.36 o                         
   6  -2   1        642.57        638.08        15.54 o                         
   7  -2   1        513.81        499.63        14.84 o                         
   8  -2   1        681.84        715.09        21.71 o                         
   9  -2   1         80.25         74.60         6.65 o                         
  10  -2   1         24.58         21.08         8.52 o                         
  11  -2   1         43.46         31.42         8.32 o                         
  12  -2   1        151.05        146.59        15.52 o                         
  13  -2   1          4.03        -20.30        20.30 o                         
 -13  -1   1        201.32        185.41        21.36 o                         
 -12  -1   1         49.68         29.56        12.15 o                         
 -11  -1   1        290.88        297.20        16.42 o                         
 -10  -1   1        283.62        297.39        15.06 o                         
  -9  -1   1        135.99        113.67         8.32 o                         
  -8  -1   1       1075.53       1113.31        31.30 o                         
  -7  -1   1       3654.89       3694.92        95.16 o                         
  -6  -1   1        121.72        103.57         6.05 o                         
  -5  -1   1       3047.52       3374.73        81.41 o                         
  -4  -1   1       1253.31       1147.87        30.27 o                         
  -3  -1   1       1069.00        904.02        22.88 o                         
  -1  -1   1       2061.00       2407.98        53.12 o                         
   1  -1   1       1708.63       1194.65        28.53 o                         
   2  -1   1       1848.60       1456.82        35.18 o                         
   3  -1   1      34209.96      34722.95      1332.29 o                         
   4  -1   1       3127.52       3309.08        92.22 o                         
   5  -1   1        412.66        403.56        17.08 o                         
   6  -1   1       1702.37       1612.31        47.48 o                         
   7  -1   1       8797.46       8980.05       239.10 o                         
   8  -1   1         78.46         58.66         5.80 o                         
   9  -1   1         29.64         32.23         6.70 o                         
  10  -1   1        222.62        226.10        13.93 o                         
  11  -1   1        767.35        806.59        29.77 o                         
  12  -1   1         86.82         84.11        15.84 o                         
  13  -1   1         29.39         10.77        16.45 o                         
 -13   0   1         10.41          4.28        18.38 o                         
 -12   0   1          2.78        -13.33        15.54 o                         
 -11   0   1       1068.61       1116.63        41.59 o                         
 -10   0   1         79.48         67.91         8.73 o                         
  -9   0   1          0.72         -1.69         5.91 o                         
  -8   0   1          0.49         -5.26         5.26 o                         
  -7   0   1       5406.99       5251.53       140.71 o                         
  -6   0   1       2134.93       2188.05        57.88 o                         
  -5   0   1        677.85        667.87        16.73 o                         
  -4   0   1          3.76         -1.84         3.52 o                         
  -3   0   1      24242.83      24028.61       787.31 o                         
  -2   0   1       5417.73       5280.39       158.39 o                         
   2   0   1          0.13         -7.53         8.67 o                         
   3   0   1       1965.61       2141.37        68.56 o                         
   4   0   1        977.26        899.55        26.64 o                         
   5   0   1      27225.74      28165.01       804.66 o                         
   6   0   1       1894.74       1883.83        49.56 o                         
   7   0   1        429.30        415.03        12.91 o                         
   8   0   1       1143.36       1076.44        34.04 o                         
   9   0   1       7757.52       8381.34       250.08 o                         
  10   0   1          0.77         -8.97         8.97 o                         
  11   0   1         40.75         21.59        11.71 o                         
  12   0   1         46.51         41.02        14.61 o                         
  13   0   1        468.65        480.19        28.55 o                         
 -13   1   1        203.86        189.34        18.03 o                         
 -12   1   1         51.04         22.66        14.20 o                         
 -11   1   1        292.39        292.38        16.01 o                         
 -10   1   1        313.95        317.99        12.29 o                         
  -9   1   1        137.52        130.72        10.54 o                         
  -8   1   1       1129.81       1125.47        30.95 o                         
  -7   1   1       3504.47       3493.75        92.76 o                         
  -6   1   1        126.89        117.47         3.92 o                         
  -5   1   1       3059.69       3329.86        80.33 o                         
  -4   1   1       1513.53       1401.50        31.07 o                         
  -3   1   1       1191.04        985.41        21.62 o                         
  -2   1   1         88.75         32.69         4.21 o                         
  -1   1   1       1697.45       2032.56        53.26 o                         
   1   1   1       1618.86       1127.88        29.13 o                         
   2   1   1       1783.40       1359.99        32.24 o                         
   3   1   1      34751.06      35564.97      1167.98 o                         
   4   1   1       3291.35       3551.59        82.44 o                         
   5   1   1        372.18        369.59        10.40 o                         
   6   1   1       1772.77       1667.00        42.23 o                         
   7   1   1       8623.46       8805.53       232.61 o                         
   8   1   1         59.56         47.81         8.14 o                         
   9   1   1         33.60         23.50         8.99 o                         
  10   1   1        212.66        222.39        15.26 o                         
  11   1   1        767.68        821.15        31.63 o                         
  12   1   1         82.76         80.87        15.57 o                         
  13   1   1         30.64         10.10        17.87 o                         
 -13   2   1        168.79        155.07        28.02 o                         
 -12   2   1         55.90         45.15        15.81 o                         
 -11   2   1        440.40        437.24        20.16 o                         
 -10   2   1         33.81         16.23         9.69 o                         
  -9   2   1       3409.42       3683.51       111.84 o                         
  -8   2   1       1251.55       1301.75        36.26 o                         
  -7   2   1       2868.17       2897.00        71.02 o                         
  -6   2   1        182.76        186.24         6.07 o                         
  -5   2   1       2355.92       2191.14        52.65 o                         
  -4   2   1        418.58        422.17        10.77 o                         
  -3   2   1        279.73        263.13         5.55 o                         
  -2   2   1       2802.09       2744.28        58.40 o                         
  -1   2   1       1098.15       1189.86        27.76 o                         
   0   2   1      12272.33      12480.16       317.55 o                         
   1   2   1       5726.18       5886.69       136.66 o                         
   2   2   1       2528.63       2569.89        50.27 o                         
   3   2   1       1986.75       1725.61        38.78 o                         
   4   2   1       1101.29       1062.97        25.22 o                         
   5   2   1        131.84        149.37         4.69 o                         
   6   2   1        582.63        590.48        14.29 o                         
   7   2   1        525.08        524.59        14.85 o                         
   8   2   1        651.70        672.17        21.03 o                         
   9   2   1         83.70         90.64         8.75 o                         
  10   2   1         22.08         16.27        11.31 o                         
  11   2   1         43.32         42.17        13.44 o                         
  12   2   1        154.53        171.08        22.14 o                         
  13   2   1          3.76         -8.00        15.22 o                         
 -13   3   1        129.40         99.62        17.54 o                         
 -12   3   1          3.20         -7.62        16.79 o                         
 -11   3   1         80.32         76.12        11.98 o                         
 -10   3   1        390.15        380.87        16.62 o                         
  -9   3   1       2300.94       2384.39        81.48 o                         
  -8   3   1        632.84        664.99        18.24 o                         
  -7   3   1       1570.36       1637.80        40.87 o                         
  -6   3   1        383.39        387.63         9.16 o                         
  -5   3   1       8439.00       8588.59       193.99 o                         
  -4   3   1        802.42        830.27        17.31 o                         
  -3   3   1       1244.65        969.98        20.09 o                         
  -2   3   1       5238.69       4997.76       104.36 o                         
   0   3   1       7671.44       7537.89       177.05 o                         
   1   3   1       4531.32       5096.39       119.43 o                         
   2   3   1       3024.01       3108.67        60.77 o                         
   3   3   1      21510.20      21382.26       459.54 o                         
   4   3   1        359.49        318.02         8.52 o                         
   5   3   1       2209.35       2219.73        52.46 o                         
   6   3   1       1508.96       1574.86        34.46 o                         
   7   3   1       3735.55       3857.62        82.63 o                         
   8   3   1        213.27        195.83         9.51 o                         
   9   3   1         11.12         12.84         8.59 o                         
  10   3   1         12.50          3.01         8.90 o                         
  11   3   1        384.20        408.08        22.52 o                         
  12   3   1        179.75        186.32        15.28 o                         
  13   3   1        126.92        103.45        17.61 o                         
 -13   4   1          1.88        -12.44        17.25 o                         
 -12   4   1        140.26        143.16        16.19 o                         
 -11   4   1        257.11        293.47        32.62 o                         
 -10   4   1         53.04         52.73        11.39 o                         
  -9   4   1        532.82        526.14        16.40 o                         
  -8   4   1       1456.23       1511.43        36.50 o                         
  -7   4   1       1336.26       1294.81        31.08 o                         
  -6   4   1        428.14        438.95        10.85 o                         
  -5   4   1       1884.27       1793.36        38.40 o                         
  -4   4   1        750.59        763.08        15.51 o                         
  -3   4   1      10934.34      11209.19       233.99 o                         
  -2   4   1       2659.82       2525.97        55.88 o                         
  -1   4   1      25161.00      24624.67       680.75 o                         
   0   4   1       7852.82       7552.54       173.13 o                         
   1   4   1       2679.81       2819.03        56.45 o                         
   2   4   1        407.44        414.45        10.43 o                         
   3   4   1       2104.91       2012.09        43.34 o                         
   4   4   1       2707.15       2813.31        59.43 o                         
   5   4   1       7458.70       7375.90       160.26 o                         
   6   4   1        287.75        294.17         9.64 o                         
   7   4   1       1063.73       1154.58        25.89 o                         
   8   4   1        542.63        538.50        14.37 o                         
   9   4   1       1167.72       1325.87        45.83 o                         
  10   4   1         10.84         -4.29        11.08 o                         
  11   4   1         58.92         47.85        12.63 o                         
  12   4   1         31.43         28.73        15.51 o                         
  13   4   1         52.03         38.88        16.70 o                         
 -13   5   1          2.60        -15.71        15.91 o                         
 -12   5   1         45.85         -4.45        14.00 o                         
 -11   5   1         62.88         38.49        12.47 o                         
 -10   5   1        133.43        134.61        11.88 o                         
  -9   5   1        581.32        597.46        17.89 o                         
  -8   5   1        219.09        216.34         7.98 o                         
  -7   5   1       1162.81       1134.95        26.64 o                         
  -6   5   1        611.57        620.64        13.34 o                         
  -5   5   1       5350.75       5315.04       113.41 o                         
  -4   5   1       2613.47       2642.98        53.94 o                         
  -3   5   1       8259.35       8369.30       181.56 o                         
  -2   5   1        514.06        538.07        13.01 o                         
  -1   5   1      17774.40      18232.68       424.57 o                         
   0   5   1       1282.39       1282.28        27.26 o                         
   1   5   1       4355.32       3989.94        85.80 o                         
   2   5   1        365.98        339.45         7.74 o                         
   3   5   1       5332.57       5245.03       115.62 o                         
   4   5   1        959.09        985.62        20.22 o                         
   5   5   1        923.40        910.93        20.31 o                         
   6   5   1       1498.08       1554.92        34.94 o                         
   7   5   1       1656.96       1711.28        40.72 o                         
   8   5   1        539.00        574.70        15.86 o                         
   9   5   1         44.14         37.76         5.23 o                         
  10   5   1        156.16        147.72        12.49 o                         
  11   5   1        167.77        172.47        13.52 o                         
  12   5   1          3.99          2.21        14.46 o                         
  13   5   1         42.61          5.57        15.55 o                         
 -13   6   1         15.33        -10.28        14.68 o                         
 -12   6   1         22.98         17.31        12.73 o                         
 -11   6   1        269.58        268.08        17.68 o                         
 -10   6   1          3.58         -9.98        11.48 o                         
  -9   6   1         35.37         16.19         5.80 o                         
  -8   6   1         10.90          2.00         5.01 o                         
  -7   6   1       5776.25       6090.15       132.52 o                         
  -6   6   1       1656.17       1637.27        36.02 o                         
  -5   6   1        534.83        546.53        12.25 o                         
  -4   6   1        121.95        108.44         4.48 o                         
  -2   6   1       8401.48       8018.67       200.21 o                         
  -1   6   1         45.27         28.39         4.17 o                         
   0   6   1       6572.27       6311.41       130.01 o                         
   1   6   1      21226.92      20090.72       458.47 o                         
   2   6   1        450.58        517.39        11.99 o                         
   3   6   1        170.20        171.64         5.24 o                         
   4   6   1        308.07        291.17         7.34 o                         
   5   6   1      10250.66      10708.17       230.23 o                         
   6   6   1       1020.96       1008.38        22.35 o                         
   7   6   1        665.34        666.01        16.29 o                         
   8   6   1        998.39       1087.94        28.80 o                         
   9   6   1       1064.74       1103.19        30.87 o                         
  10   6   1         50.28         46.91         8.94 o                         
  11   6   1         28.04         47.29        12.78 o                         
  12   6   1         93.95        107.57        16.56 o                         
  13   6   1         30.56         10.18        16.61 o                         
 -12   7   1          1.21        -16.96        16.96 o                         
 -11   7   1        148.86        155.27        15.84 o                         
 -10   7   1        133.50        142.85        12.69 o                         
  -9   7   1        460.81        455.13        19.66 o                         
  -8   7   1        588.88        631.97        18.42 o                         
  -7   7   1        172.86        172.68         6.57 o                         
  -6   7   1        149.91        143.67         5.06 o                         
  -5   7   1       7492.51       7523.73       173.39 o                         
  -4   7   1       1341.37       1347.44        32.18 o                         
  -3   7   1        244.19        227.46         6.43 o                         
  -2   7   1       1087.68       1032.66        25.07 o                         
  -1   7   1      10481.68       9974.95       209.31 o                         
   0   7   1       1309.69       1218.01        27.18 o                         
   1   7   1       3316.01       3319.65        77.23 o                         
   2   7   1       2294.08       2258.36        56.99 o                         
   3   7   1       2985.98       2837.45        64.69 o                         
   4   7   1        836.72        792.00        17.78 o                         
   5   7   1        500.90        500.81        12.56 o                         
   6   7   1       1018.23        980.67        23.10 o                         
   7   7   1       1490.12       1534.42        37.16 o                         
   8   7   1        188.29        183.87        10.28 o                         
   9   7   1         56.35         40.03         6.95 o                         
  10   7   1         52.50         47.55        15.21 o                         
  11   7   1         62.13         76.69        14.13 o                         
  12   7   1         49.75         39.38        15.26 o                         
 -12   8   1         70.24         36.97        14.97 o                         
 -11   8   1          9.87         -0.66        11.35 o                         
 -10   8   1         31.12         18.00        13.49 o                         
  -9   8   1        361.82        328.61        12.36 o                         
  -8   8   1        321.85        329.96        11.32 o                         
  -7   8   1        376.92        373.15        10.68 o                         
  -6   8   1        229.19        211.84         7.21 o                         
  -5   8   1        742.27        752.04        18.71 o                         
  -4   8   1        141.89        142.61         5.61 o                         
  -3   8   1       2471.59       2540.36        57.34 o                         
  -2   8   1       1331.19       1330.58        32.20 o                         
  -1   8   1       1873.21       1824.14        39.86 o                         
   0   8   1       1993.26       1885.42        42.87 o                         
   1   8   1       1345.70       1331.70        29.55 o                         
   2   8   1        416.59        418.45        11.11 o                         
   3   8   1       1520.85       1469.93        37.61 o                         
   4   8   1        307.98        313.25         8.78 o                         
   5   8   1       2075.98       2107.30        49.23 o                         
   6   8   1        578.49        572.66        14.84 o                         
   7   8   1        319.30        298.79        10.10 o                         
   8   8   1        152.10        149.01         7.76 o                         
   9   8   1         53.30         32.21         8.24 o                         
  10   8   1         40.40         13.66        13.40 o                         
  11   8   1         98.18         89.85        15.93 o                         
  12   8   1         27.17          7.90        16.33 o                         
 -12   9   1          9.04         -8.87        20.71 o                         
 -11   9   1        126.55        132.90        21.70 o                         
 -10   9   1        305.43        335.03        21.08 o                         
  -9   9   1        226.62        189.23        15.07 o                         
  -8   9   1         57.10         66.90         7.23 o                         
  -7   9   1        379.20        400.54        12.41 o                         
  -6   9   1        196.54        193.90         7.75 o                         
  -5   9   1       7132.12       7561.36       185.91 o                         
  -4   9   1         46.60         43.68         5.42 o                         
  -3   9   1        421.26        399.60         9.67 o                         
  -2   9   1        514.62        507.23        12.43 o                         
  -1   9   1       9183.78       9338.39       209.51 o                         
   0   9   1       1530.38       1559.96        34.45 o                         
   1   9   1       2168.86       2237.09        50.73 o                         
   2   9   1       1226.32       1233.41        32.61 o                         
   3   9   1       8068.06       8355.88       220.89 o                         
   4   9   1        694.62        715.04        20.18 o                         
   5   9   1        781.31        796.19        19.65 o                         
   6   9   1        279.43        275.65         9.08 o                         
   7   9   1       3542.76       3630.04       103.91 o                         
   8   9   1        130.26        114.10         7.15 o                         
   9   9   1         16.53         -1.19         9.61 o                         
  10   9   1         34.29         14.71        12.60 o                         
  11   9   1        191.95        175.09        27.53 o                         
  12   9   1         16.96         14.88        18.60 o                         
 -11  10   1         20.78         11.67        28.55 o                         
 -10  10   1          6.99        -13.99        13.99 o                         
  -9  10   1         97.19         88.39        11.06 o                         
  -8  10   1        306.61        292.77        16.22 o                         
  -7  10   1        726.60        668.66        19.90 o                         
  -6  10   1        400.78        388.47        12.76 o                         
  -5  10   1        171.86        169.83         7.84 o                         
  -4  10   1         86.32         76.79         5.88 o                         
  -3  10   1       2903.27       2895.48        68.81 o                         
  -2  10   1        594.52        607.04        15.61 o                         
  -1  10   1       1510.59       1437.54        33.51 o                         
   0  10   1       1243.66       1195.67        27.30 o                         
   1  10   1       6164.63       6215.34       139.62 o                         
   2  10   1        283.24        274.20        10.51 o                         
   3  10   1        456.00        446.98        13.89 o                         
   4  10   1        288.15        288.60         9.94 o                         
   5  10   1       1807.99       1852.69        52.03 o                         
   6  10   1        215.77        220.82        10.88 o                         
   7  10   1         60.59         58.16         6.51 o                         
   8  10   1         12.08         -6.37         6.81 o                         
   9  10   1        387.11        427.62        20.86 o                         
  10  10   1         18.32         -8.67        14.37 o                         
  11  10   1         33.87         13.35        18.39 o                         
 -11  11   1         67.35         73.30        34.76 o                         
 -10  11   1         54.08         29.00        20.17 o                         
  -9  11   1         34.91         18.42         8.64 o                         
  -8  11   1        166.30        167.82        11.49 o                         
  -7  11   1        108.66        109.85         8.87 o                         
  -6  11   1         30.54         21.75         7.26 o                         
  -5  11   1        882.00        912.27        25.18 o                         
  -4  11   1        179.71        183.32         8.06 o                         
  -3  11   1         76.19         50.59         7.57 o                         
  -2  11   1        362.07        350.75        11.19 o                         
  -1  11   1       1227.60       1152.71        30.70 o                         
   0  11   1        639.09        611.42        14.94 o                         
   1  11   1       1078.71       1037.07        24.28 o                         
   2  11   1         89.21         95.72         6.33 o                         
   3  11   1         68.74         61.46         6.49 o                         
   4  11   1        361.67        336.37        13.48 o                         
   5  11   1        277.53        269.23        10.35 o                         
   6  11   1        297.51        319.85        12.60 o                         
   7  11   1        385.66        371.86        16.99 o                         
   8  11   1        119.72        123.87        13.29 o                         
   9  11   1         35.46         -3.08        13.01 o                         
  10  11   1         31.69         11.10        15.24 o                         
  11  11   1         22.90        -32.88        32.88 o                         
 -10  12   1          7.60         35.57        19.20 o                         
  -9  12   1         17.18         -2.13        13.50 o                         
  -8  12   1          0.19         -9.36         9.36 o                         
  -7  12   1        949.89        955.88        33.42 o                         
  -6  12   1        263.31        271.52        12.78 o                         
  -5  12   1        122.10        124.05         8.62 o                         
  -4  12   1          8.11         -2.93         7.00 o                         
  -3  12   1       4283.95       4651.52       148.15 o                         
  -2  12   1        665.74        731.82        28.16 o                         
  -1  12   1        150.19        117.60        14.89 o                         
   0  12   1        213.92        227.36        11.10 o                         
   1  12   1       5472.95       5680.34       179.59 o                         
   2  12   1        112.33        118.19        10.95 o                         
   3  12   1        186.42        188.56        11.75 o                         
   4  12   1        166.40        176.42        10.49 o                         
   5  12   1        678.49        692.98        24.26 o                         
   6  12   1        324.75        351.64        14.90 o                         
   7  12   1          7.39          5.83         7.53 o                         
   8  12   1        279.82        304.21        23.82 o                         
   9  12   1        198.56        217.08        21.85 o                         
  10  12   1         25.65          9.72        24.36 o                         
  -9  13   1        208.99        178.98        23.53 o                         
  -8  13   1         52.83         24.43        15.27 o                         
  -7  13   1        230.48        267.78        17.43 o                         
  -6  13   1         88.78        105.33         8.43 o                         
  -5  13   1        345.06        392.85        16.57 o                         
  -4  13   1        203.43        218.32        11.61 o                         
  -3  13   1        174.01        176.87        10.55 o                         
  -2  13   1        169.37        189.01        12.92 o                         
  -1  13   1       2466.54       2671.58        81.63 o                         
   0  13   1         23.43         43.33         9.38 o                         
   1  13   1        321.00        306.23        12.70 o                         
   2  13   1        311.04        305.31        16.30 o                         
   3  13   1        644.42        648.87        22.80 o                         
   4  13   1        219.25        236.23        11.45 o                         
   5  13   1         82.80         74.83         9.03 o                         
   6  13   1        136.33        128.64         9.12 o                         
   7  13   1        166.63        159.35        11.28 o                         
   8  13   1         31.36          8.66        12.63 o                         
   9  13   1         31.00         21.57        20.63 o                         
  -9  14   1         45.24         47.73        31.30 o                         
  -8  14   1        102.04         98.69        14.67 o                         
  -7  14   1         79.86         79.07        13.32 o                         
  -6  14   1         87.93         92.07        11.84 o                         
  -5  14   1        128.76        118.87        11.22 o                         
  -4  14   1         27.46         25.14        10.47 o                         
  -3  14   1         55.64         64.04        13.29 o                         
  -2  14   1        128.88        155.26        24.12 o                         
  -1  14   1        646.09        662.02        24.09 o                         
   0  14   1        170.81        182.99        14.82 o                         
   1  14   1         82.12         65.41        11.00 o                         
   2  14   1         87.17        100.86        11.38 o                         
   3  14   1        441.70        509.83        23.00 o                         
   4  14   1         41.92         40.60        10.15 o                         
   5  14   1        239.26        281.28        15.17 o                         
   6  14   1         53.98         55.57        11.42 o                         
   7  14   1         15.72          2.22        10.21 o                         
   8  14   1         36.06         21.30        20.80 o                         
   9  14   1        103.68         65.23        25.85 o                         
  -8  15   1         33.29         18.96        25.30 o                         
  -7  15   1         57.72         37.57        15.68 o                         
  -6  15   1         44.04         46.96        13.30 o                         
  -5  15   1        593.41        620.91        25.87 o                         
  -4  15   1         10.98         13.40        11.92 o                         
  -3  15   1        120.33        125.76        12.75 o                         
  -2  15   1         48.69         59.60        15.11 o                         
  -1  15   1       1916.47       2133.40        68.19 o                         
   0  15   1        184.05        199.39        12.77 o                         
   1  15   1        194.19        205.54        12.22 o                         
   2  15   1        116.12        122.18        14.45 o                         
   3  15   1       1429.31       1492.42        61.04 o                         
   4  15   1        105.54        114.02        11.82 o                         
   5  15   1         86.05         83.48        11.51 o                         
   6  15   1         59.41         41.99        10.21 o                         
   7  15   1        232.90        196.37        24.83 o                         
   8  15   1         24.66          4.25        27.64 o                         
  -7  16   1        180.87        186.36        21.57 o                         
  -6  16   1         15.97         -8.49        13.01 o                         
  -5  16   1         32.76         -4.27        12.90 o                         
  -4  16   1          2.47        -17.19        17.19 o                         
  -3  16   1        554.37        623.94        26.65 o                         
  -2  16   1         57.33         18.93        21.39 o                         
  -1  16   1         31.08         19.59        12.01 o                         
   0  16   1         23.47         11.54        14.01 o                         
   1  16   1        764.63        902.12        39.94 o                         
   2  16   1         64.62         53.66        16.10 o                         
   3  16   1         27.07        -12.18        16.44 o                         
   4  16   1         22.22          6.58        11.37 o                         
   5  16   1        153.30        133.38        15.61 o                         
   6  16   1         55.28         43.18        20.91 o                         
   7  16   1         22.38        -16.33        25.07 o                         
  -5  17   1         84.67         67.62        18.54 o                         
  -4  17   1         80.74         91.22        13.74 o                         
  -3  17   1         36.41          1.38        16.22 o                         
  -2  17   1         52.64         58.47        17.30 o                         
  -1  17   1         27.07         18.41        16.08 o                         
   0  17   1         67.73         51.84        13.86 o                         
   1  17   1          5.11         -4.85        12.85 o                         
   2  17   1         17.66         -5.12        16.69 o                         
   3  17   1         40.03        -12.45        22.73 o                         
   4  17   1          7.44        -16.62        16.62 o                         
   5  17   1         42.62         39.89        14.11 o                         
  -3  18   1         19.68        -15.89        15.89 o                         
  -2  18   1         87.51         96.37        18.22 o                         
  -1  18   1          3.29        -17.88        17.88 o                         
   0  18   1         62.98         52.56        16.43 o                         
   1  18   1        283.40        248.41        20.92 o                         
   2  18   1         21.87          0.79        17.81 o                         
   3  18   1          5.54        -20.47        20.47 o                         
  -3 -18   2          4.29         -9.53        19.18 o                         
  -2 -18   2        206.01        202.07        24.37 o                         
  -1 -18   2         28.67          7.50        19.86 o                         
   0 -18   2         21.64        -17.01        18.80 o                         
   1 -18   2         31.52         14.52        16.24 o                         
   2 -18   2        151.40         85.69        19.04 o                         
   3 -18   2         66.88         79.42        20.28 o                         
  -5 -17   2         12.88        -20.55        20.55 o                         
  -4 -17   2         22.95         36.96        23.60 o                         
  -3 -17   2          5.16         -5.32        20.28 o                         
  -2 -17   2        312.52        324.46        18.06 o                         
  -1 -17   2         19.59          0.66        11.38 o                         
   0 -17   2          6.76        -11.23        13.32 o                         
   1 -17   2        110.93        106.85        13.99 o                         
   2 -17   2        155.33        121.78        19.11 o                         
   3 -17   2         10.28          1.47        18.34 o                         
   4 -17   2         42.67         23.88        17.49 o                         
   5 -17   2         69.82         62.37        21.09 o                         
  -7 -16   2          9.23        -28.14        28.14 o                         
  -6 -16   2        116.55         63.00        23.23 o                         
  -5 -16   2         47.04         17.39        24.75 o                         
  -4 -16   2        206.25        231.69        19.34 o                         
  -3 -16   2        155.23        159.29        13.00 o                         
  -2 -16   2        318.14        321.53        17.11 o                         
  -1 -16   2          6.91         -9.50        10.57 o                         
   0 -16   2        291.63        304.50        16.22 o                         
   1 -16   2         84.12         65.64        13.00 o                         
   2 -16   2        786.27        799.73        38.88 o                         
   3 -16   2          3.08         -8.86        15.93 o                         
   4 -16   2         68.87         57.19        21.41 o                         
   5 -16   2          3.72        -16.77        16.77 o                         
   6 -16   2        229.99        228.76        18.91 o                         
  -8 -15   2        330.94        304.57        35.99 o                         
  -7 -15   2         18.94        -15.13        16.98 o                         
  -6 -15   2          2.91        -24.63        24.63 o                         
  -5 -15   2        111.09        118.27        18.27 o                         
  -4 -15   2        665.37        655.01        31.83 o                         
  -3 -15   2         45.45         26.38        11.79 o                         
  -2 -15   2        140.97        133.41        11.56 o                         
  -1 -15   2        258.19        243.27        18.11 o                         
   0 -15   2       1836.00       1928.11        64.06 o                         
   1 -15   2         40.19         43.47        13.30 o                         
   2 -15   2         44.00         40.75        12.92 o                         
   3 -15   2          5.72        -11.30        14.75 o                         
   4 -15   2        884.08        967.61        35.38 o                         
   5 -15   2         28.36         18.29        14.23 o                         
   6 -15   2          2.51        -14.28        14.28 o                         
   7 -15   2         31.76         14.87        15.58 o                         
   8 -15   2        119.29        102.96        21.27 o                         
  -9 -14   2         16.56        -18.21        18.85 o                         
  -8 -14   2        174.86        162.69        18.14 o                         
  -7 -14   2         13.08         -7.58        13.24 o                         
  -6 -14   2        138.76        113.12        14.48 o                         
  -5 -14   2          2.92         -7.47        12.98 o                         
  -4 -14   2         50.31         22.93        11.51 o                         
  -3 -14   2        360.88        384.71        18.58 o                         
  -2 -14   2        435.42        436.52        14.36 o                         
  -1 -14   2        202.97        190.76        10.73 o                         
   0 -14   2        283.70        262.18        13.27 o                         
   1 -14   2        253.73        252.71        13.48 o                         
   2 -14   2         99.01         84.04        10.03 o                         
   3 -14   2        153.97        156.30        14.51 o                         
   4 -14   2        224.68        196.90        12.20 o                         
   5 -14   2         14.94         -3.19        14.32 o                         
   6 -14   2         22.23          5.95        13.99 o                         
   7 -14   2         32.69          5.23        15.66 o                         
   8 -14   2         41.34         14.78        20.36 o                         
  -9 -13   2          6.00        -12.32        18.94 o                         
  -8 -13   2        171.67        192.99        18.94 o                         
  -7 -13   2        339.07        356.06        16.94 o                         
  -6 -13   2        104.45         87.33        12.55 o                         
  -5 -13   2         76.18         47.89         9.30 o                         
  -4 -13   2         35.71         21.98         7.94 o                         
  -3 -13   2        160.65        152.86         8.92 o                         
  -2 -13   2        212.52        214.11        11.88 o                         
  -1 -13   2        250.69        266.82         9.69 o                         
   0 -13   2       1048.55       1007.73        31.42 o                         
   1 -13   2        233.21        230.53        12.19 o                         
   2 -13   2        149.44        131.87         9.16 o                         
   3 -13   2         13.25         10.17         6.72 o                         
   4 -13   2       1391.17       1450.97        45.96 o                         
   5 -13   2        185.96        199.86        13.73 o                         
   6 -13   2        120.60        157.47        22.59 o                         
   7 -13   2         50.05         31.53        13.47 o                         
   8 -13   2        159.05        182.69        31.08 o                         
   9 -13   2         20.82        -17.51        17.51 o                         
 -10 -12   2         83.99         50.72        22.23 o                         
  -9 -12   2        178.57        166.33        16.43 o                         
  -8 -12   2        287.01        311.48        17.04 o                         
  -7 -12   2         31.57         35.54         9.15 o                         
  -6 -12   2        668.96        624.97        26.82 o                         
  -5 -12   2        256.69        287.14        11.26 o                         
  -4 -12   2         48.39         38.92         9.84 o                         
  -3 -12   2         82.84         75.14         6.10 o                         
  -2 -12   2       2028.34       2027.17        52.22 o                         
  -1 -12   2         97.27        104.09         6.36 o                         
   0 -12   2         64.37         40.85         6.66 o                         
   1 -12   2         74.47         79.48         7.00 o                         
   2 -12   2       4456.43       4800.45       116.35 o                         
   3 -12   2        280.29        304.62        11.81 o                         
   4 -12   2          0.07         -7.09         7.09 o                         
   5 -12   2        185.71        187.38        10.81 o                         
   6 -12   2       2031.64       2099.40        66.86 o                         
   7 -12   2         46.46         35.27        10.97 o                         
   8 -12   2         38.90         41.41        16.45 o                         
   9 -12   2          2.24        -16.64        16.64 o                         
  10 -12   2        124.48         49.80        19.13 o                         
 -11 -11   2         29.35         15.25        22.09 o                         
 -10 -11   2        227.95        239.92        23.16 o                         
  -9 -11   2         38.60         34.17        13.51 o                         
  -8 -11   2        180.15        191.76        15.25 o                         
  -7 -11   2        457.46        475.50        25.95 o                         
  -6 -11   2       1530.79       1571.43        46.07 o                         
  -5 -11   2        124.28        116.54        10.44 o                         
  -4 -11   2        834.18        873.43        21.56 o                         
  -3 -11   2        271.35        280.06         9.38 o                         
  -2 -11   2       1274.38       1261.70        28.77 o                         
  -1 -11   2        471.36        448.19        11.97 o                         
   0 -11   2         87.47         63.89         5.68 o                         
   1 -11   2        471.76        472.03        13.37 o                         
   2 -11   2        230.26        197.82         7.48 o                         
   3 -11   2        262.55        294.78         9.79 o                         
   4 -11   2        996.21       1032.76        27.46 o                         
   5 -11   2        246.65        251.50        11.57 o                         
   6 -11   2         74.70         67.29         8.34 o                         
   7 -11   2        210.96        207.41        12.06 o                         
   8 -11   2        182.37        178.16        14.83 o                         
   9 -11   2         15.81         -9.36        14.06 o                         
  10 -11   2         22.05        -11.06        14.09 o                         
  11 -11   2         10.90        -18.61        26.33 o                         
 -11 -10   2         22.02        -33.41        33.41 o                         
 -10 -10   2        312.28        350.44        26.32 o                         
  -9 -10   2         29.18         29.81        11.66 o                         
  -8 -10   2        305.83        342.07        23.89 o                         
  -7 -10   2        202.10        168.65        11.12 o                         
  -6 -10   2        836.46        890.76        25.50 o                         
  -5 -10   2         64.15         58.09         6.05 o                         
  -4 -10   2       1258.82       1282.44        27.40 o                         
  -3 -10   2        924.08        966.65        21.98 o                         
  -2 -10   2       1280.23       1298.36        30.05 o                         
  -1 -10   2        468.46        487.24        12.28 o                         
   0 -10   2       1335.49       1326.97        31.81 o                         
   1 -10   2        954.46        979.09        21.96 o                         
   2 -10   2       2598.17       2686.06        59.19 o                         
   3 -10   2        510.62        501.82        12.10 o                         
   4 -10   2        155.18        138.63         6.49 o                         
   5 -10   2        211.71        219.53         9.36 o                         
   6 -10   2        753.39        819.25        24.32 o                         
   7 -10   2        115.22        109.24         8.43 o                         
   8 -10   2        150.04        164.04        13.81 o                         
   9 -10   2         30.55         32.54        11.82 o                         
  10 -10   2        139.37        126.09        17.04 o                         
  11 -10   2        105.03        146.70        27.76 o                         
 -12  -9   2        273.67        301.16        29.40 o                         
 -11  -9   2          4.14        -20.99        20.99 o                         
 -10  -9   2         40.36         23.46        15.77 o                         
  -9  -9   2          0.53        -10.81        10.81 o                         
  -8  -9   2        331.89        338.18        23.33 o                         
  -7  -9   2         10.04         10.76         7.49 o                         
  -6  -9   2        102.10         97.77         6.08 o                         
  -5  -9   2        492.25        474.12        11.34 o                         
  -4  -9   2       5718.03       6000.06       121.29 o                         
  -3  -9   2        295.30        295.94         7.70 o                         
  -2  -9   2       2545.72       2618.95        56.26 o                         
  -1  -9   2       1623.39       1609.67        37.75 o                         
   0  -9   2       7120.52       7480.90       171.68 o                         
   1  -9   2         33.15         44.07         4.27 o                         
   2  -9   2        496.58        499.09        12.61 o                         
   3  -9   2        443.83        455.76        11.15 o                         
   4  -9   2       5020.77       5231.91       113.86 o                         
   5  -9   2         27.49         20.39         5.54 o                         
   6  -9   2        277.36        281.72        10.94 o                         
   7  -9   2         17.24         22.47         8.55 o                         
   8  -9   2       1601.82       1708.66        75.81 o                         
   9  -9   2        134.03        137.90        29.44 o                         
  10  -9   2        252.93        251.20        19.00 o                         
  11  -9   2         31.17          5.33        25.69 o                         
 -12  -8   2        246.07        226.64        25.85 o                         
 -11  -8   2        101.00        106.70        22.61 o                         
 -10  -8   2        209.58        236.47        21.28 o                         
  -9  -8   2         60.74         45.77         8.48 o                         
  -8  -8   2       1151.59       1160.72        41.02 o                         
  -7  -8   2        226.80        212.23         8.84 o                         
  -6  -8   2        416.57        368.93        12.09 o                         
  -5  -8   2        124.22        121.53         5.36 o                         
  -4  -8   2       4764.42       4661.74       100.53 o                         
  -3  -8   2       1863.23       1806.08        38.37 o                         
  -2  -8   2       1428.22       1565.64        33.15 o                         
  -1  -8   2       1263.67       1294.05        32.37 o                         
   0  -8   2       2088.33       2010.06        42.93 o                         
   1  -8   2       1453.27       1424.88        31.01 o                         
   2  -8   2        141.57        144.29         5.70 o                         
   3  -8   2         36.14         26.85         3.92 o                         
   4  -8   2        293.62        278.14         7.54 o                         
   5  -8   2        261.98        267.21         8.31 o                         
   6  -8   2       1199.35       1230.67        28.96 o                         
   7  -8   2        278.70        277.08        12.35 o                         
   8  -8   2        195.30        201.02        30.23 o                         
   9  -8   2         81.35         81.16        10.11 o                         
  10  -8   2         63.08         43.05        16.24 o                         
  11  -8   2        125.71        141.31        27.90 o                         
  12  -8   2         84.60         88.26        25.40 o                         
 -12  -7   2         10.19        -18.18        18.18 o                         
 -11  -7   2         28.34         18.50        21.81 o                         
 -10  -7   2        556.68        571.24        38.68 o                         
  -9  -7   2         74.77         87.17         6.58 o                         
  -8  -7   2        530.12        559.54        15.78 o                         
  -7  -7   2        904.15       1003.23        28.30 o                         
  -6  -7   2       2819.01       2988.91        75.18 o                         
  -5  -7   2        121.94        106.93         5.12 o                         
  -4  -7   2       5876.72       5727.01       123.40 o                         
  -3  -7   2        285.39        300.52         6.75 o                         
  -2  -7   2       5546.10       5576.86       119.92 o                         
  -1  -7   2       1234.93       1172.94        28.41 o                         
   0  -7   2       6623.74       6303.49       136.84 o                         
   1  -7   2       1554.22       1479.24        32.41 o                         
   2  -7   2        385.25        367.04         8.54 o                         
   3  -7   2        737.84        728.44        16.15 o                         
   4  -7   2       5740.82       5901.33       124.37 o                         
   5  -7   2       1854.08       1868.91        43.68 o                         
   6  -7   2        784.72        788.07        21.24 o                         
   7  -7   2        963.14       1034.52        32.10 o                         
   8  -7   2       1292.52       1381.94        46.40 o                         
   9  -7   2         27.59         14.64         6.97 o                         
  10  -7   2        142.03        125.45        22.66 o                         
  11  -7   2         71.23         95.36        25.98 o                         
  12  -7   2         33.98         13.72        25.51 o                         
 -13  -6   2         12.80        -18.34        18.34 o                         
 -12  -6   2         10.05        -14.81        14.81 o                         
 -11  -6   2          4.14        -14.28        17.54 o                         
 -10  -6   2        236.02        225.43        18.56 o                         
  -9  -6   2        501.19        491.36        15.11 o                         
  -8  -6   2        715.24        721.94        20.64 o                         
  -7  -6   2         19.23         15.69         4.51 o                         
  -6  -6   2       3546.09       3708.42        85.20 o                         
  -5  -6   2        993.84        973.42        22.47 o                         
  -4  -6   2        210.63        208.84         6.44 o                         
  -3  -6   2        606.84        641.33        13.53 o                         
  -2  -6   2      22700.27      22691.56       556.29 o                         
  -1  -6   2        339.51        332.62         8.79 o                         
   0  -6   2       2430.58       2364.21        50.57 o                         
   1  -6   2          6.59          5.77         3.93 o                         
   2  -6   2      14603.34      14761.80       316.31 o                         
   3  -6   2       2775.44       2717.72        57.47 o                         
   4  -6   2         43.44         29.69         3.86 o                         
   5  -6   2       1882.95       1852.31        42.25 o                         
   6  -6   2      15537.08      16642.94       449.04 o                         
   7  -6   2        806.94        848.44        25.82 o                         
   8  -6   2         30.26         23.94         6.15 o                         
   9  -6   2         45.35         30.40         6.70 o                         
  10  -6   2        609.46        620.78        31.24 o                         
  11  -6   2         18.53         -0.26        19.87 o                         
  12  -6   2         14.97        -26.75        33.95 o                         
 -13  -5   2          6.98        -18.13        18.13 o                         
 -12  -5   2         95.90         81.72        18.37 o                         
 -11  -5   2         83.16         92.50        14.59 o                         
 -10  -5   2        341.28        299.45        16.87 o                         
  -9  -5   2         33.82         33.30         6.01 o                         
  -8  -5   2        412.70        402.68        12.41 o                         
  -7  -5   2       2220.84       2333.62        52.53 o                         
  -6  -5   2        424.38        407.23        10.54 o                         
  -5  -5   2        241.05        209.64         6.22 o                         
  -4  -5   2         56.73         55.98         3.65 o                         
  -3  -5   2       2345.40       2346.28        54.96 o                         
  -2  -5   2       1334.70       1294.54        25.54 o                         
  -1  -5   2       1238.63       1314.75        32.57 o                         
   0  -5   2       7985.46       7914.68       167.04 o                         
   1  -5   2       5001.12       5034.31       106.70 o                         
   2  -5   2       2541.93       2372.33        46.75 o                         
   3  -5   2       1011.16       1063.66        21.53 o                         
   4  -5   2      13997.91      14503.07       316.52 o                         
   5  -5   2       2707.42       2731.19        65.61 o                         
   6  -5   2       1037.25       1011.92        27.54 o                         
   7  -5   2        237.82        242.18         9.47 o                         
   8  -5   2        492.65        480.02        20.57 o                         
   9  -5   2        130.09        155.12         7.64 o                         
  10  -5   2         64.22         69.56        11.28 o                         
  11  -5   2         13.41         15.95        12.41 o                         
  12  -5   2         22.84        -15.58        24.36 o                         
  13  -5   2         54.98         37.02        34.41 o                         
 -13  -4   2          9.69        -17.31        17.31 o                         
 -12  -4   2        160.98        181.84        15.67 o                         
 -11  -4   2         45.14         38.62        12.16 o                         
 -10  -4   2        177.31        160.45        11.94 o                         
  -9  -4   2        181.56        183.09         8.02 o                         
  -8  -4   2        625.41        580.39        16.39 o                         
  -7  -4   2        230.48        238.47         7.81 o                         
  -6  -4   2       3987.34       4043.72        92.47 o                         
  -5  -4   2        292.82        262.41         6.79 o                         
  -4  -4   2        360.06        340.65         7.67 o                         
  -3  -4   2       3602.54       3599.81        83.22 o                         
  -2  -4   2       7651.02       7536.80       149.19 o                         
  -1  -4   2       2725.58       2704.03        67.64 o                         
   0  -4   2       3850.89       3875.81        83.20 o                         
   1  -4   2        824.11        748.07        15.41 o                         
   2  -4   2        431.05        378.55         8.80 o                         
   3  -4   2        149.42        131.96         4.44 o                         
   4  -4   2        716.82        755.38        20.07 o                         
   5  -4   2        879.24        848.23        23.41 o                         
   6  -4   2       2192.98       2370.47        57.19 o                         
   7  -4   2        926.39        918.77        24.25 o                         
   8  -4   2        996.86       1049.49        28.31 o                         
   9  -4   2        207.94        231.35        15.41 o                         
  10  -4   2        103.07         87.67         8.98 o                         
  11  -4   2        153.41        141.17        23.22 o                         
  12  -4   2        274.25        267.08        24.71 o                         
  13  -4   2         65.14         39.01        23.26 o                         
 -13  -3   2         97.11        113.33        13.90 o                         
 -12  -3   2         84.23         84.38        14.93 o                         
 -11  -3   2         14.24          7.66        10.50 o                         
 -10  -3   2         62.07         52.75         9.38 o                         
  -9  -3   2         25.85         18.53         5.68 o                         
  -8  -3   2       3898.66       4180.98       110.16 o                         
  -7  -3   2         18.75         13.35         4.49 o                         
  -6  -3   2        295.60        294.71         7.55 o                         
  -5  -3   2       1151.77       1118.56        24.41 o                         
  -4  -3   2      12503.23      12346.05       280.27 o                         
  -3  -3   2       2415.76       2303.90        51.24 o                         
  -2  -3   2      14075.89      13511.63       315.61 o                         
  -1  -3   2       9810.53       9012.81       265.10 o                         
   1  -3   2       2417.32       2489.97        56.86 o                         
   2  -3   2        451.60        490.44        11.95 o                         
   3  -3   2        378.80        347.99         9.34 o                         
   4  -3   2      12262.58      12442.37       301.68 o                         
   5  -3   2        408.76        434.82        11.39 o                         
   6  -3   2        130.65        151.20         6.09 o                         
   7  -3   2         95.37         81.48         5.03 o                         
   8  -3   2       2687.18       2700.48        77.41 o                         
   9  -3   2        153.90        149.38         8.96 o                         
  10  -3   2        266.18        285.39        15.14 o                         
  11  -3   2        244.08        276.06        17.01 o                         
  12  -3   2        240.08        204.85        22.80 o                         
  13  -3   2         81.96         69.37        18.31 o                         
 -13  -2   2          7.66         -9.46        14.91 o                         
 -12  -2   2         81.07         48.02        11.45 o                         
 -11  -2   2        217.40        235.31        24.42 o                         
 -10  -2   2         23.08         11.96         8.49 o                         
  -9  -2   2        474.87        516.02        19.89 o                         
  -8  -2   2       1711.58       1709.96        44.29 o                         
  -7  -2   2         57.94         50.55         4.70 o                         
  -6  -2   2        933.51        896.21        22.77 o                         
  -5  -2   2        540.58        554.89        13.60 o                         
  -4  -2   2      11254.58      11020.47       246.96 o                         
  -3  -2   2       3381.42       3080.62        71.85 o                         
  -2  -2   2       2760.00       3287.39        66.17 o                         
  -1  -2   2        569.98        440.95        13.78 o                         
   0  -2   2      17677.77      18064.28       463.74 o                         
   1  -2   2       5354.44       5173.10       122.28 o                         
   2  -2   2      23944.50      26714.03       753.80 o                         
   3  -2   2        453.01        455.44        13.77 o                         
   4  -2   2       3818.07       3727.34        87.32 o                         
   5  -2   2         33.45         32.32         4.13 o                         
   6  -2   2       1794.55       1678.93        44.24 o                         
   7  -2   2        145.17        136.59         8.70 o                         
   8  -2   2        220.31        214.07        14.44 o                         
   9  -2   2        122.78        109.16         7.41 o                         
  10  -2   2        311.06        297.83        14.93 o                         
  11  -2   2        106.99         89.64        18.36 o                         
  12  -2   2        227.18        243.22        20.48 o                         
  13  -2   2         70.86         51.76        18.94 o                         
 -13  -1   2         60.62         72.34        15.36 o                         
 -12  -1   2        213.25        189.45        16.67 o                         
 -11  -1   2         46.29         19.38        12.84 o                         
 -10  -1   2        382.56        359.40        17.33 o                         
  -9  -1   2         66.11         59.86         7.58 o                         
  -8  -1   2       6916.59       7162.86       201.65 o                         
  -7  -1   2       2910.47       2962.96        74.79 o                         
  -6  -1   2       5430.58       5376.64       128.19 o                         
  -5  -1   2        354.56        372.36         9.78 o                         
  -4  -1   2      11369.43      11744.88       284.43 o                         
  -3  -1   2       1836.15       1716.09        39.36 o                         
  -2  -1   2      10573.25      11192.22       258.92 o                         
  -1  -1   2       2532.66       2481.42        66.37 o                         
   0  -1   2       1230.42       1343.81        31.53 o                         
   1  -1   2       3149.39       2881.97        66.64 o                         
   2  -1   2      26535.77      26580.45       854.90 o                         
   3  -1   2       1137.11       1112.73        26.34 o                         
   4  -1   2        811.24        690.37        20.27 o                         
   5  -1   2       9415.75      10034.58       268.07 o                         
   6  -1   2         30.30         30.28         4.85 o                         
   7  -1   2        535.72        500.10        16.03 o                         
   8  -1   2        366.46        343.42        11.53 o                         
   9  -1   2        106.96        114.42        10.67 o                         
  10  -1   2         44.83         26.24        12.22 o                         
  11  -1   2          8.27          2.45        12.11 o                         
  12  -1   2        311.64        351.55        37.05 o                         
  13  -1   2         25.16         43.35        36.47 o                         
 -13   0   2          5.99         -8.17        17.10 o                         
 -12   0   2          0.54        -11.96        11.96 o                         
 -11   0   2         15.41         -0.76         9.58 o                         
 -10   0   2       2700.95       2755.65        78.67 o                         
  -9   0   2       2391.94       2547.46        66.25 o                         
  -8   0   2       1707.99       1866.88        46.61 o                         
  -7   0   2         38.44         36.94         3.42 o                         
  -6   0   2      18298.67      19232.51       511.73 o                         
  -5   0   2       1255.50       1254.39        28.36 o                         
  -4   0   2        769.27        842.52        19.10 o                         
  -3   0   2        221.91        267.07         6.93 o                         
  -1   0   2        502.78        516.19        11.76 o                         
   0   0   2        201.13        253.27         5.97 o                         
   1   0   2         31.81          4.94         1.28 o                         
   3   0   2       8240.94       7309.33       214.22 o                         
   4   0   2       2622.01       2441.05        64.21 o                         
   5   0   2       6156.36       6178.79       155.93 o                         
   6   0   2       1493.84       1498.43        36.31 o                         
   7   0   2         68.09         48.84         8.63 o                         
   8   0   2          6.77          3.97         7.37 o                         
   9   0   2        135.80        123.10        13.92 o                         
  10   0   2        633.22        571.87        31.19 o                         
  11   0   2         20.20         19.10        11.61 o                         
  12   0   2          0.11        -19.79        19.79 o                         
  13   0   2         25.32          1.94        19.78 o                         
 -13   1   2         58.58         11.70        17.44 o                         
 -12   1   2        210.16        194.38        14.49 o                         
 -11   1   2         49.22         27.22        11.81 o                         
 -10   1   2        332.12        307.33        15.83 o                         
  -9   1   2         56.06         67.77         6.79 o                         
  -8   1   2       6924.07       7437.58       168.27 o                         
  -7   1   2       2952.70       3066.17        68.45 o                         
  -6   1   2       5277.82       5188.20       126.84 o                         
  -5   1   2        334.16        342.73        10.49 o                         
  -4   1   2      11216.42      11296.85       302.72 o                         
  -3   1   2       2005.05       1811.59        47.10 o                         
  -2   1   2       9859.14      10268.29       275.89 o                         
  -1   1   2       2661.50       2606.26        51.04 o                         
   0   1   2       1616.74       1739.80        33.31 o                         
   1   1   2       3176.03       2877.84        65.46 o                         
   2   1   2      26600.11      26425.38      1050.89 o                         
   3   1   2       1102.28       1059.93        31.26 o                         
   4   1   2        772.91        688.34        20.25 o                         
   5   1   2       9590.38      10697.80       264.91 o                         
   6   1   2         48.77         50.67         3.36 o                         
   7   1   2        549.12        518.99        15.52 o                         
   8   1   2        369.10        369.16        16.61 o                         
   9   1   2        104.43        112.70        10.90 o                         
  10   1   2         37.66         35.43        15.27 o                         
  11   1   2          8.36          5.50        13.71 o                         
  12   1   2        303.35        294.65        21.03 o                         
  13   1   2         25.43          6.27        18.98 o                         
 -13   2   2          7.86        -16.35        17.59 o                         
 -12   2   2         81.58         61.13        13.73 o                         
 -11   2   2        235.19        250.32        14.73 o                         
 -10   2   2         20.86         21.24        10.25 o                         
  -9   2   2        477.23        486.45        16.76 o                         
  -8   2   2       1806.06       1795.92        43.74 o                         
  -7   2   2         64.55         59.17         4.28 o                         
  -6   2   2        953.17        920.41        22.45 o                         
  -5   2   2        479.50        497.94        13.41 o                         
  -4   2   2      11566.97      11347.87       239.99 o                         
  -3   2   2       3663.67       3386.89        69.23 o                         
  -2   2   2       2038.01       2536.81        74.32 o                         
  -1   2   2        651.18        575.18        11.76 o                         
   0   2   2      18079.43      18472.41       574.78 o                         
   1   2   2       5059.87       4961.28       130.36 o                         
   2   2   2      23581.22      26673.50       769.33 o                         
   3   2   2        653.44        651.19        13.33 o                         
   4   2   2       3721.25       3590.30        80.44 o                         
   5   2   2         31.69         29.96         2.60 o                         
   6   2   2       1804.83       1770.55        41.47 o                         
   7   2   2        145.34        141.42         6.69 o                         
   8   2   2        238.70        237.82        14.52 o                         
   9   2   2        123.38        121.22        10.99 o                         
  10   2   2        323.18        341.94        16.42 o                         
  11   2   2        111.41        123.65        15.23 o                         
  12   2   2        222.79        245.43        18.06 o                         
  13   2   2         65.93         67.17        20.94 o                         
 -13   3   2         95.56         72.08        17.29 o                         
 -12   3   2         96.53         97.82        16.42 o                         
 -11   3   2         13.51          0.16        15.01 o                         
 -10   3   2         75.33         72.71         8.98 o                         
  -9   3   2         16.19         11.59         3.57 o                         
  -8   3   2       3813.95       4038.10       102.60 o                         
  -7   3   2         17.46          1.59         4.23 o                         
  -6   3   2        262.37        244.75         7.01 o                         
  -5   3   2       1049.85       1029.64        22.65 o                         
  -4   3   2      12998.18      13003.10       271.20 o                         
  -3   3   2       2506.13       2357.07        48.96 o                         
  -2   3   2      13827.82      13199.92       321.35 o                         
  -1   3   2       9764.25       8770.37       181.74 o                         
   1   3   2       2308.97       2422.49        57.31 o                         
   3   3   2        417.94        375.48         8.18 o                         
   4   3   2      12463.56      12522.70       286.62 o                         
   5   3   2        409.15        421.13        10.25 o                         
   6   3   2        156.93        170.77         5.52 o                         
   7   3   2         96.39         82.38         4.97 o                         
   8   3   2       2690.40       2741.37        70.83 o                         
   9   3   2        137.82        145.39        13.08 o                         
  10   3   2        249.79        268.00        15.29 o                         
  11   3   2        251.18        283.21        17.20 o                         
  12   3   2        239.41        248.66        19.26 o                         
  13   3   2         82.07         85.93        17.91 o                         
 -13   4   2          9.70        -16.71        16.71 o                         
 -12   4   2        151.77        154.19        18.10 o                         
 -11   4   2         49.33         34.58        12.96 o                         
 -10   4   2        197.69        182.64         9.42 o                         
  -9   4   2        165.57        170.26         9.45 o                         
  -8   4   2        613.82        613.54        17.13 o                         
  -7   4   2        253.77        273.16         7.52 o                         
  -6   4   2       4019.01       4137.95        86.18 o                         
  -5   4   2        300.08        272.03         6.51 o                         
  -4   4   2        296.75        272.05         6.93 o                         
  -3   4   2       3576.01       3529.94        79.73 o                         
  -2   4   2       7600.63       7595.09       179.30 o                         
  -1   4   2       2874.30       2752.75        55.85 o                         
   0   4   2       3832.08       3795.94        86.99 o                         
   1   4   2        702.43        644.82        15.27 o                         
   2   4   2        521.68        452.29        10.10 o                         
   3   4   2        127.85        110.69         3.78 o                         
   4   4   2        853.16        911.26        18.11 o                         
   5   4   2        932.25        919.68        20.48 o                         
   6   4   2       2096.85       2278.32        52.65 o                         
   7   4   2        935.37        946.62        22.36 o                         
   8   4   2        936.90       1008.77        26.17 o                         
   9   4   2        201.33        200.87         9.74 o                         
  10   4   2        122.65        109.35        13.01 o                         
  11   4   2        165.20        146.27        13.47 o                         
  12   4   2        272.46        287.48        21.17 o                         
  13   4   2         67.59         62.73        17.15 o                         
 -13   5   2          5.89         -0.06        14.51 o                         
 -12   5   2         99.22        106.52        16.11 o                         
 -11   5   2         91.17         86.95        14.99 o                         
 -10   5   2        345.69        346.12        15.34 o                         
  -9   5   2         38.03         41.33         5.05 o                         
  -8   5   2        433.86        438.19        12.81 o                         
  -7   5   2       2139.74       2186.98        52.21 o                         
  -6   5   2        442.49        425.54        10.00 o                         
  -5   5   2        219.99        195.67         5.78 o                         
  -4   5   2         29.50         20.82         2.57 o                         
  -3   5   2       2267.71       2301.12        50.75 o                         
  -2   5   2       1233.05       1168.11        26.73 o                         
  -1   5   2       1307.96       1338.93        32.05 o                         
   0   5   2       7769.19       7636.93       176.94 o                         
   1   5   2       4848.70       4791.38       104.83 o                         
   2   5   2       2319.52       2129.80        52.33 o                         
   3   5   2        967.82       1005.78        22.76 o                         
   4   5   2      13778.33      14136.02       309.45 o                         
   5   5   2       2715.01       2767.92        58.69 o                         
   6   5   2       1043.71        990.71        26.70 o                         
   7   5   2        271.55        285.39         8.63 o                         
   8   5   2        491.27        502.98        14.89 o                         
   9   5   2        114.82        123.51         6.72 o                         
  10   5   2         60.98         66.98         9.75 o                         
  11   5   2         14.25         12.53        15.58 o                         
  12   5   2         25.03         15.09        13.74 o                         
  13   5   2         60.95         33.86        16.91 o                         
 -13   6   2         11.02         -2.92        17.60 o                         
 -12   6   2         13.51        -13.36        13.36 o                         
 -11   6   2          5.64        -11.60        13.62 o                         
 -10   6   2        251.47        260.76        14.22 o                         
  -9   6   2        502.16        511.59        15.89 o                         
  -8   6   2        753.73        796.14        20.11 o                         
  -7   6   2         14.66         12.11         4.40 o                         
  -6   6   2       3502.05       3631.92        80.12 o                         
  -5   6   2        974.49        975.06        20.80 o                         
  -4   6   2        186.58        181.99         5.43 o                         
  -3   6   2        575.19        609.15        15.12 o                         
  -2   6   2      22405.09      22533.05       494.41 o                         
  -1   6   2        321.67        313.37         7.88 o                         
   0   6   2       2418.97       2336.03        54.31 o                         
   1   6   2          0.04         -3.21         3.21 o                         
   2   6   2      14455.14      14376.88       337.31 o                         
   3   6   2       2874.44       2847.73        65.45 o                         
   4   6   2         33.40         29.15         3.08 o                         
   5   6   2       1862.66       1816.22        41.58 o                         
   6   6   2      15748.63      16300.06       523.99 o                         
   7   6   2        804.80        801.85        20.24 o                         
   8   6   2         29.20         24.86         5.22 o                         
   9   6   2         44.69         36.81         5.60 o                         
  10   6   2        555.99        625.58        28.14 o                         
  11   6   2         18.52         -6.72        13.35 o                         
  12   6   2         15.64        -16.33        16.33 o                         
 -12   7   2         10.19          0.84        12.09 o                         
 -11   7   2         23.35         23.38        11.93 o                         
 -10   7   2        557.54        604.23        23.92 o                         
  -9   7   2         80.59         87.61         6.63 o                         
  -8   7   2        468.19        493.07        16.73 o                         
  -7   7   2        957.10       1057.21        24.85 o                         
  -6   7   2       2834.66       3019.00        65.90 o                         
  -5   7   2        138.67        118.32         4.79 o                         
  -4   7   2       6069.24       6070.00       141.48 o                         
  -3   7   2        261.84        270.39         7.76 o                         
  -2   7   2       5581.28       5528.44       121.19 o                         
  -1   7   2       1155.42       1107.01        24.69 o                         
   0   7   2       6784.36       6472.77       136.38 o                         
   1   7   2       1598.22       1524.87        34.89 o                         
   2   7   2        308.84        293.85         8.69 o                         
   3   7   2        790.41        779.81        18.13 o                         
   4   7   2       5875.24       5971.57       133.16 o                         
   5   7   2       1819.48       1867.24        42.86 o                         
   6   7   2        821.14        847.96        19.64 o                         
   7   7   2        950.52       1012.10        26.02 o                         
   8   7   2       1227.32       1238.54        36.79 o                         
   9   7   2         17.37          2.83         6.28 o                         
  10   7   2        142.89        137.03        14.17 o                         
  11   7   2         71.06         87.59        16.13 o                         
  12   7   2         31.67         39.35        16.12 o                         
 -12   8   2        240.56        229.29        23.14 o                         
 -11   8   2         97.92         96.07        12.71 o                         
 -10   8   2        209.24        237.40        15.59 o                         
  -9   8   2         65.54         36.66         6.88 o                         
  -8   8   2       1149.72       1174.59        30.89 o                         
  -7   8   2        228.74        228.60         7.31 o                         
  -6   8   2        430.51        395.18        10.87 o                         
  -5   8   2        131.96        123.11         5.88 o                         
  -4   8   2       4963.90       4904.19       114.29 o                         
  -3   8   2       1990.08       1918.45        41.27 o                         
  -2   8   2       1366.50       1433.62        35.35 o                         
  -1   8   2       1258.26       1295.88        28.50 o                         
   0   8   2       2072.76       1964.73        40.91 o                         
   1   8   2       1445.21       1395.14        32.74 o                         
   2   8   2        224.04        212.73        10.83 o                         
   3   8   2         57.66         47.90         4.33 o                         
   4   8   2        301.78        286.39         7.83 o                         
   5   8   2        297.16        295.31         8.57 o                         
   6   8   2       1164.31       1194.93        30.40 o                         
   7   8   2        271.82        277.23        13.78 o                         
   8   8   2        137.77        128.49         8.98 o                         
   9   8   2         86.26         85.04         8.33 o                         
  10   8   2         70.89         59.88        13.67 o                         
  11   8   2        120.24        108.29        15.53 o                         
  12   8   2         89.33         81.36        20.22 o                         
 -12   9   2        267.40        266.65        29.76 o                         
 -11   9   2          3.08        -14.99        14.99 o                         
 -10   9   2         39.06         28.60         9.37 o                         
  -9   9   2          0.50         -7.14         7.14 o                         
  -8   9   2        350.43        351.12        11.99 o                         
  -7   9   2         12.44          7.65         4.60 o                         
  -6   9   2        105.11        113.42         5.54 o                         
  -5   9   2        473.42        454.50        12.68 o                         
  -4   9   2       5749.22       6056.37       139.47 o                         
  -3   9   2        307.39        306.43         8.43 o                         
  -2   9   2       2468.36       2498.41        61.06 o                         
  -1   9   2       1610.74       1574.64        35.39 o                         
   0   9   2       6905.45       7134.52       161.27 o                         
   1   9   2         56.24         58.10         4.62 o                         
   2   9   2        570.17        553.95        15.00 o                         
   3   9   2        446.49        463.46        13.35 o                         
   4   9   2       4985.31       5054.22       121.98 o                         
   5   9   2         37.56         35.05         4.88 o                         
   6   9   2        257.19        256.28         8.98 o                         
   7   9   2          9.28          4.24         6.19 o                         
   8   9   2       1645.07       1693.86        69.26 o                         
   9   9   2        128.89        138.88        13.55 o                         
  10   9   2        253.97        257.12        20.79 o                         
  11   9   2         34.72         -5.50        18.98 o                         
 -11  10   2         20.21         18.77        26.33 o                         
 -10  10   2        301.86        272.78        24.94 o                         
  -9  10   2         27.38         21.31         9.61 o                         
  -8  10   2        311.64        325.86        12.05 o                         
  -7  10   2        189.35        153.53         8.12 o                         
  -6  10   2        909.71        958.42        25.60 o                         
  -5  10   2         88.78        100.72         7.47 o                         
  -4  10   2       1199.49       1209.67        28.93 o                         
  -3  10   2        890.43        919.06        21.99 o                         
  -2  10   2       1334.74       1375.97        32.56 o                         
  -1  10   2        419.37        421.97        11.48 o                         
   0  10   2       1344.04       1361.91        30.47 o                         
   1  10   2        968.43        944.22        22.20 o                         
   2  10   2       2645.09       2639.99        69.44 o                         
   3  10   2        513.51        491.42        15.29 o                         
   4  10   2        161.14        145.30         7.27 o                         
   5  10   2        203.05        216.00         8.71 o                         
   6  10   2        731.05        738.17        22.12 o                         
   7  10   2        106.22        101.65         7.24 o                         
   8  10   2        180.88        176.39        17.55 o                         
   9  10   2         33.37         13.28        16.39 o                         
  10  10   2        147.00        127.32        17.20 o                         
  11  10   2        101.00         93.34        27.85 o                         
 -11  11   2         31.41         49.57        24.39 o                         
 -10  11   2        237.97        237.57        30.11 o                         
  -9  11   2         35.59         26.15        13.84 o                         
  -8  11   2        217.49        218.07        10.88 o                         
  -7  11   2        432.93        447.20        34.75 o                         
  -6  11   2       1486.93       1515.59        46.33 o                         
  -5  11   2        143.67        140.56         7.35 o                         
  -4  11   2        783.56        794.66        22.87 o                         
  -3  11   2        257.42        274.66         9.50 o                         
  -2  11   2       1329.73       1278.25        31.86 o                         
  -1  11   2        460.19        430.99        11.67 o                         
   0  11   2        113.66         86.71         6.58 o                         
   1  11   2        489.10        510.03        15.29 o                         
   2  11   2        208.03        172.96         8.56 o                         
   3  11   2        267.68        288.04        11.58 o                         
   4  11   2        935.91        939.57        29.25 o                         
   5  11   2        244.27        249.81        12.23 o                         
   6  11   2         75.11         62.08         6.94 o                         
   7  11   2        204.22        201.16        11.21 o                         
   8  11   2        192.76        197.72        30.69 o                         
   9  11   2         19.51          5.64        18.78 o                         
  10  11   2         18.66        -17.46        17.46 o                         
  11  11   2         10.02        -19.40        19.40 o                         
 -10  12   2         89.30         69.96        21.19 o                         
  -9  12   2        193.93        190.91        16.80 o                         
  -8  12   2        286.24        288.70        17.04 o                         
  -7  12   2         24.97         26.93         6.57 o                         
  -6  12   2        701.89        676.82        24.21 o                         
  -5  12   2        259.28        307.97        15.75 o                         
  -4  12   2         29.84         15.35        10.30 o                         
  -3  12   2         79.91         75.50         9.26 o                         
  -2  12   2       2060.11       2176.96        75.48 o                         
  -1  12   2         99.44        102.11         8.55 o                         
   0  12   2         54.29         29.44        10.53 o                         
   1  12   2         69.90         66.70         8.23 o                         
   2  12   2       4305.63       4552.53       148.33 o                         
   3  12   2        310.24        323.99        14.62 o                         
   4  12   2          0.15         -7.37         8.63 o                         
   5  12   2        198.42        237.62        11.37 o                         
   6  12   2       1943.06       1987.69        72.21 o                         
   7  12   2         49.04         43.15         9.15 o                         
   8  12   2         39.59          7.27        16.11 o                         
   9  12   2          1.43         -3.85        14.48 o                         
  10  12   2        133.58        115.50        24.32 o                         
  -9  13   2          6.68        -11.79        15.73 o                         
  -8  13   2        165.81        148.57        18.03 o                         
  -7  13   2        333.76        325.15        18.69 o                         
  -6  13   2         95.84         78.25         9.55 o                         
  -5  13   2         83.77         66.55         9.39 o                         
  -4  13   2         74.68         67.92        10.67 o                         
  -3  13   2        157.44        183.09        10.18 o                         
  -2  13   2        216.10        220.00        14.46 o                         
  -1  13   2        234.12        247.13        12.47 o                         
   0  13   2        985.99       1020.59        33.82 o                         
   1  13   2        227.92        242.47        17.18 o                         
   2  13   2        189.04        156.57        10.09 o                         
   3  13   2         15.30          6.91         8.52 o                         
   4  13   2       1453.28       1594.29        57.56 o                         
   5  13   2        185.53        193.19        10.56 o                         
   6  13   2        126.35        120.67        10.14 o                         
   7  13   2         46.00         31.82         8.07 o                         
   8  13   2        158.40        179.86        20.13 o                         
   9  13   2         18.93          5.06        15.85 o                         
  -9  14   2         17.44        -26.14        26.14 o                         
  -8  14   2        185.99        176.22        16.85 o                         
  -7  14   2         18.69         -7.59        14.02 o                         
  -6  14   2        154.64        127.18        13.60 o                         
  -5  14   2          6.40        -16.53        17.07 o                         
  -4  14   2         66.99         80.40        11.14 o                         
  -3  14   2        353.37        416.47        17.94 o                         
  -2  14   2        415.42        426.99        21.41 o                         
  -1  14   2        186.61        209.11        11.72 o                         
   0  14   2        263.01        282.22        13.62 o                         
   1  14   2        268.03        289.75        13.05 o                         
   2  14   2         95.44         65.49        11.88 o                         
   3  14   2        152.32        186.47        15.16 o                         
   4  14   2        220.25        178.65        13.45 o                         
   5  14   2          9.41         -1.54         8.67 o                         
   6  14   2         20.70        -10.15        13.60 o                         
   7  14   2         36.55          8.25        13.49 o                         
   8  14   2         35.05         24.13        16.13 o                         
  -8  15   2        324.07        286.27        19.20 o                         
  -7  15   2         20.17         17.30        12.68 o                         
  -6  15   2          4.82        -10.46        13.66 o                         
  -5  15   2        119.88        142.79        17.80 o                         
  -4  15   2        659.70        685.24        25.73 o                         
  -3  15   2         57.28         49.69        11.02 o                         
  -2  15   2        144.11        138.95        13.78 o                         
  -1  15   2        262.33        249.93        13.69 o                         
   0  15   2       1794.14       1882.68        64.74 o                         
   1  15   2         40.26         51.79        11.89 o                         
   2  15   2         39.34         33.14        15.85 o                         
   3  15   2          6.19         -4.60        11.64 o                         
   4  15   2        900.42        915.19        34.53 o                         
   5  15   2         25.49          9.26         9.02 o                         
   6  15   2          1.63        -14.38        14.38 o                         
   7  15   2         25.82        -17.89        17.89 o                         
   8  15   2        109.39         74.46        29.43 o                         
  -7  16   2          9.39        -13.33        14.29 o                         
  -6  16   2        108.94         87.82        21.24 o                         
  -5  16   2         43.65         28.41        14.04 o                         
  -4  16   2        197.69        188.93        15.08 o                         
  -3  16   2        152.14        160.94        15.18 o                         
  -2  16   2        325.70        377.68        21.18 o                         
  -1  16   2          6.93        -13.34        13.34 o                         
   0  16   2        301.07        304.43        17.28 o                         
   1  16   2         83.71         80.32        11.87 o                         
   2  16   2        803.50        909.37        37.94 o                         
   3  16   2          3.17        -22.76        22.76 o                         
   4  16   2         60.46         25.28        11.09 o                         
   5  16   2          4.24        -12.26        12.81 o                         
   6  16   2        241.14        210.33        23.93 o                         
  -5  17   2         11.66        -11.41        16.95 o                         
  -4  17   2         13.48         10.86        29.98 o                         
  -3  17   2          4.88         -9.77        16.07 o                         
  -2  17   2        308.24        324.17        42.37 o                         
  -1  17   2         21.78         14.51        16.02 o                         
   0  17   2          8.72         -0.31        14.71 o                         
   1  17   2        115.27        124.10        17.25 o                         
   2  17   2        158.34        158.97        16.78 o                         
   3  17   2         10.49          4.85        27.57 o                         
   4  17   2         43.20         29.98        17.85 o                         
   5  17   2         64.68         64.98        18.16 o                         
  -3  18   2          3.78        -18.30        18.30 o                         
  -2  18   2        194.90        211.62        24.50 o                         
  -1  18   2         27.07         19.26        17.71 o                         
   0  18   2         21.67         15.95        14.24 o                         
   1  18   2         28.54         10.00        17.50 o                         
   2  18   2        147.76        111.21        24.78 o                         
   3  18   2         70.19         47.97        19.76 o                         
  -2 -18   3          1.72        -16.14        21.19 o                         
  -1 -18   3        314.06        288.70        22.80 o                         
   0 -18   3         65.64         62.13        17.37 o                         
   1 -18   3         45.38         25.49        18.35 o                         
   2 -18   3          2.19        -32.10        32.10 o                         
  -5 -17   3        100.00         90.98        30.53 o                         
  -4 -17   3         23.81         -3.67        19.19 o                         
  -3 -17   3          4.96         -5.63        24.20 o                         
  -2 -17   3         22.69         -0.61        16.91 o                         
  -1 -17   3        209.35        176.50        17.61 o                         
   0 -17   3          8.39         -9.84        18.38 o                         
   1 -17   3        167.71        135.91        16.40 o                         
   2 -17   3         12.30         -2.40        14.99 o                         
   3 -17   3        161.85        126.60        19.01 o                         
   4 -17   3         30.20         26.05        17.23 o                         
   5 -17   3         38.53         22.36        17.85 o                         
  -6 -16   3         68.74         76.45        25.50 o                         
  -5 -16   3        140.46        136.00        25.19 o                         
  -4 -16   3         12.10         -1.91        15.58 o                         
  -3 -16   3          5.87        -17.95        17.95 o                         
  -2 -16   3         42.19         54.57        10.86 o                         
  -1 -16   3        114.23         82.53        17.07 o                         
   0 -16   3         73.08         68.96        11.99 o                         
   1 -16   3        124.57         87.64        15.32 o                         
   2 -16   3         69.04         41.59        19.15 o                         
   3 -16   3        243.61        213.27        16.95 o                         
   4 -16   3         14.32         17.77        16.97 o                         
   5 -16   3        227.50        241.32        18.37 o                         
   6 -16   3         69.33         48.33        26.69 o                         
  -7 -15   3        296.33        292.60        31.44 o                         
  -6 -15   3          0.40        -30.58        33.52 o                         
  -5 -15   3        102.90        138.54        18.84 o                         
  -4 -15   3        153.32        153.43        13.82 o                         
  -3 -15   3        353.72        343.82        16.21 o                         
  -2 -15   3         10.26         -3.59         8.87 o                         
  -1 -15   3         79.89         78.44         9.91 o                         
   0 -15   3          1.50         -0.87         9.41 o                         
   1 -15   3       1171.91       1133.28        60.08 o                         
   2 -15   3         45.85         28.34        11.72 o                         
   3 -15   3          8.99          1.99        10.28 o                         
   4 -15   3         84.37         94.17        14.80 o                         
   5 -15   3        574.52        633.98        38.43 o                         
   6 -15   3         23.74          5.75        20.01 o                         
   7 -15   3         59.88         45.85        17.65 o                         
  -8 -14   3          5.23        -16.46        16.46 o                         
  -7 -14   3        674.49        764.74        44.41 o                         
  -6 -14   3         97.26         75.80        25.49 o                         
  -5 -14   3         57.76         95.19        29.45 o                         
  -4 -14   3          9.11         -5.91        12.53 o                         
  -3 -14   3        904.38        928.72        46.20 o                         
  -2 -14   3         78.78         79.66         9.66 o                         
  -1 -14   3        431.74        415.06        15.82 o                         
   0 -14   3         26.78         16.55         8.89 o                         
   1 -14   3        749.21        734.81        31.51 o                         
   2 -14   3        113.55        105.52        14.57 o                         
   3 -14   3        275.82        270.83        13.23 o                         
   4 -14   3         61.47         66.62        11.20 o                         
   5 -14   3         74.49         84.51        11.63 o                         
   6 -14   3         98.85         61.57        22.15 o                         
   7 -14   3         80.29         29.35        16.62 o                         
   8 -14   3         17.10          4.97        18.62 o                         
  -9 -13   3        149.53        135.23        16.77 o                         
  -8 -13   3         10.80        -14.62        14.62 o                         
  -7 -13   3        392.32        392.44        26.79 o                         
  -6 -13   3         48.49         13.32        43.03 o                         
  -5 -13   3        814.94        853.17        37.27 o                         
  -4 -13   3         96.34         99.53         9.40 o                         
  -3 -13   3         72.74         70.04         6.48 o                         
  -2 -13   3        410.30        408.63        13.80 o                         
  -1 -13   3        255.64        246.33        10.99 o                         
   0 -13   3        149.52        162.28        10.75 o                         
   1 -13   3        343.23        321.72        20.40 o                         
   2 -13   3        283.83        314.65        13.95 o                         
   3 -13   3         81.73         73.38         9.75 o                         
   4 -13   3        158.63        151.85        12.24 o                         
   5 -13   3         96.19         89.60        11.45 o                         
   6 -13   3         33.93          8.71        15.49 o                         
   7 -13   3         71.14         33.60        14.78 o                         
   8 -13   3         42.31         36.79        19.24 o                         
   9 -13   3         64.56         41.59        17.15 o                         
 -10 -12   3         12.96         -4.92        26.17 o                         
  -9 -12   3        114.21        104.13        15.87 o                         
  -8 -12   3         75.39         59.47        13.60 o                         
  -7 -12   3         38.98         19.36        14.81 o                         
  -6 -12   3         32.11         28.96         8.28 o                         
  -5 -12   3        559.71        552.98        30.28 o                         
  -4 -12   3        214.43        192.54         9.45 o                         
  -3 -12   3        125.26        135.61         7.06 o                         
  -2 -12   3          2.12         -1.41         3.82 o                         
  -1 -12   3       1801.29       1858.06        48.58 o                         
   0 -12   3       1403.09       1510.34        41.38 o                         
   1 -12   3        458.74        438.64        14.84 o                         
   2 -12   3        229.19        223.14         8.99 o                         
   3 -12   3        954.20        959.36        27.58 o                         
   4 -12   3        327.01        340.01        13.89 o                         
   5 -12   3         48.48         24.62         9.54 o                         
   6 -12   3        139.98        152.06        19.33 o                         
   7 -12   3        314.83        308.63        20.70 o                         
   8 -12   3          7.47        -12.33        14.92 o                         
   9 -12   3          3.59        -13.65        16.80 o                         
  10 -12   3          8.15        -26.90        26.90 o                         
 -10 -11   3        107.70        118.14        20.54 o                         
  -9 -11   3        244.07        229.75        18.01 o                         
  -8 -11   3        102.19         85.44        12.08 o                         
  -7 -11   3        134.43        145.05        10.66 o                         
  -6 -11   3         27.81         19.22         6.86 o                         
  -5 -11   3       1996.63       2032.61        82.35 o                         
  -4 -11   3         70.39         71.79         6.25 o                         
  -3 -11   3        208.63        207.22         8.20 o                         
  -2 -11   3        650.33        669.31        15.93 o                         
  -1 -11   3       3135.69       3152.93        79.00 o                         
   0 -11   3         19.98          0.49         4.47 o                         
   1 -11   3        815.42        836.26        22.47 o                         
   2 -11   3       1109.99       1111.52        31.21 o                         
   3 -11   3       1685.97       1680.36        41.57 o                         
   4 -11   3        312.96        307.47        15.58 o                         
   5 -11   3        102.43        102.48         8.36 o                         
   6 -11   3        109.62        111.59        11.25 o                         
   7 -11   3         34.72         30.26        11.17 o                         
   8 -11   3         27.11          2.21        11.05 o                         
   9 -11   3        110.67         84.35        20.52 o                         
  10 -11   3         35.78         12.87        14.76 o                         
 -11 -10   3         73.38         31.34        24.19 o                         
 -10 -10   3         35.84         15.58        21.65 o                         
  -9 -10   3        752.93        869.97        35.92 o                         
  -8 -10   3        198.48        194.11        11.79 o                         
  -7 -10   3        547.72        564.84        18.54 o                         
  -6 -10   3        161.26        174.76         9.47 o                         
  -5 -10   3       1878.60       1977.99        55.97 o                         
  -4 -10   3          9.33          8.53         4.69 o                         
  -3 -10   3       3693.99       3831.88        85.69 o                         
  -2 -10   3        124.54        126.15         5.54 o                         
  -1 -10   3       2500.33       2572.41        62.31 o                         
   0 -10   3        250.98        245.35         8.21 o                         
   1 -10   3        931.41        891.93        19.92 o                         
   2 -10   3        110.61        114.10         6.65 o                         
   3 -10   3       1779.21       1822.14        40.11 o                         
   4 -10   3         77.41         90.29         9.97 o                         
   5 -10   3        920.49        984.16        28.17 o                         
   6 -10   3        599.56        664.35        24.61 o                         
   7 -10   3        180.50        212.90        13.26 o                         
   8 -10   3         25.68         12.30        14.13 o                         
   9 -10   3        172.06        154.32        20.96 o                         
  10 -10   3         68.72         52.89        15.83 o                         
  11 -10   3        102.82          4.17        38.90 o                         
 -11  -9   3        209.01        197.49        23.04 o                         
 -10  -9   3         10.77        -10.75        13.58 o                         
  -9  -9   3        152.07        129.48        11.88 o                         
  -8  -9   3        518.86        503.75        18.28 o                         
  -7  -9   3       1778.46       1808.84        56.08 o                         
  -6  -9   3         20.64         17.87         6.77 o                         
  -5  -9   3        532.47        538.24        15.45 o                         
  -4  -9   3        580.66        563.89        14.15 o                         
  -3  -9   3      10389.48      10811.91       236.62 o                         
  -2  -9   3        372.90        378.54         9.11 o                         
  -1  -9   3        185.22        183.55         6.17 o                         
   0  -9   3          6.81         -0.12         3.72 o                         
   1  -9   3       8405.97       8954.50       195.95 o                         
   2  -9   3         12.20         14.13         4.37 o                         
   3  -9   3        268.20        267.47         8.09 o                         
   4  -9   3       1085.87       1214.19        26.29 o                         
   5  -9   3       1388.92       1393.20        38.28 o                         
   6  -9   3         80.86         64.83        10.99 o                         
   7  -9   3        194.66        178.63        17.93 o                         
   8  -9   3        244.04        239.01        15.75 o                         
   9  -9   3        561.26        586.97        27.00 o                         
  10  -9   3         25.33        -11.25        11.25 o                         
  11  -9   3         25.00         17.00        33.46 o                         
 -12  -8   3         32.64        -10.18        22.12 o                         
 -11  -8   3        171.97        173.50        20.31 o                         
 -10  -8   3         92.82         84.15        14.65 o                         
  -9  -8   3        326.20        285.38        20.27 o                         
  -8  -8   3         42.63         44.95         5.91 o                         
  -7  -8   3       1653.08       1727.56        48.36 o                         
  -6  -8   3        787.68        857.41        24.80 o                         
  -5  -8   3       2071.86       2279.12        50.55 o                         
  -4  -8   3        332.41        331.06        10.15 o                         
  -3  -8   3      11529.36      12132.09       268.71 o                         
  -2  -8   3       1308.34       1333.12        30.85 o                         
  -1  -8   3       4797.57       4857.20       112.68 o                         
   0  -8   3        688.78        690.18        14.27 o                         
   1  -8   3       3157.26       3063.08        66.56 o                         
   2  -8   3        107.12        101.67         4.99 o                         
   3  -8   3        373.06        363.74         9.03 o                         
   4  -8   3        721.14        704.15        17.08 o                         
   5  -8   3       2247.69       2305.78        53.60 o                         
   6  -8   3       1251.20       1259.07        36.37 o                         
   7  -8   3         31.22          4.07        10.17 o                         
   8  -8   3         21.07         31.34        14.40 o                         
   9  -8   3        188.08        175.16        14.97 o                         
  10  -8   3         67.39         50.65        10.71 o                         
  11  -8   3         83.01         53.11        26.89 o                         
  12  -8   3         12.15          8.87        33.53 o                         
 -12  -7   3         41.93        -21.86        21.86 o                         
 -11  -7   3        157.60        183.41        22.31 o                         
 -10  -7   3        196.11        204.95        12.78 o                         
  -9  -7   3        235.02        222.12        15.80 o                         
  -8  -7   3        120.68        113.25         7.22 o                         
  -7  -7   3        401.52        360.83        12.29 o                         
  -6  -7   3        194.49        207.96         7.63 o                         
  -5  -7   3       3130.34       3169.90        79.07 o                         
  -4  -7   3        676.28        665.96        15.14 o                         
  -3  -7   3       1899.78       1831.96        46.83 o                         
  -2  -7   3       3359.90       3313.42        75.14 o                         
  -1  -7   3      14822.28      15057.30       451.83 o                         
   0  -7   3       1837.97       1887.33        40.93 o                         
   1  -7   3       2342.12       2311.23        51.30 o                         
   2  -7   3       1423.58       1407.88        33.60 o                         
   3  -7   3       1911.55       1905.68        41.95 o                         
   4  -7   3        482.66        466.75        11.99 o                         
   5  -7   3       1830.94       1900.49        42.39 o                         
   6  -7   3        292.05        296.66        12.47 o                         
   7  -7   3        625.89        596.32        32.06 o                         
   8  -7   3         21.07         22.49         6.33 o                         
   9  -7   3        458.83        484.76        31.22 o                         
  10  -7   3         80.22         63.31        10.11 o                         
  11  -7   3         11.00          5.53        23.17 o                         
  12  -7   3         51.63         -2.58        31.54 o                         
 -12  -6   3         90.96         79.80        21.18 o                         
 -11  -6   3        186.41        193.77        18.05 o                         
 -10  -6   3         26.33          7.55         7.43 o                         
  -9  -6   3       1001.82       1017.73        39.39 o                         
  -8  -6   3        475.47        509.15        14.38 o                         
  -7  -6   3         11.23          7.88         5.11 o                         
  -6  -6   3         98.34         96.72         4.83 o                         
  -5  -6   3       4063.00       4137.57        95.92 o                         
  -4  -6   3        700.88        697.98        19.92 o                         
  -3  -6   3        138.83        149.26         5.56 o                         
  -2  -6   3          4.88         -1.39         2.64 o                         
  -1  -6   3       9717.20       9690.05       271.00 o                         
   0  -6   3       4964.93       4822.65       108.80 o                         
   1  -6   3       2204.64       2200.08        52.23 o                         
   2  -6   3       1255.57       1239.32        30.49 o                         
   3  -6   3       7246.47       7260.85       155.19 o                         
   4  -6   3       1394.73       1420.20        32.03 o                         
   5  -6   3        192.23        195.61         7.28 o                         
   6  -6   3        246.43        246.51        10.95 o                         
   7  -6   3       3523.77       3709.17       115.97 o                         
   8  -6   3         32.10         45.01         8.92 o                         
   9  -6   3         95.10         96.58         8.97 o                         
  10  -6   3         74.90         59.95        11.51 o                         
  11  -6   3        596.10        662.32        39.92 o                         
  12  -6   3        107.31        112.34        20.62 o                         
 -13  -5   3        257.91        250.05        19.25 o                         
 -12  -5   3          0.88        -16.85        16.85 o                         
 -11  -5   3        132.69        139.54        13.90 o                         
 -10  -5   3         82.38         75.18         6.91 o                         
  -9  -5   3       2282.51       2277.09        74.74 o                         
  -8  -5   3        238.33        223.89         7.75 o                         
  -7  -5   3       2947.62       2995.29        71.99 o                         
  -6  -5   3        111.93        117.22         5.00 o                         
  -5  -5   3       4876.17       4886.11       109.33 o                         
  -4  -5   3       1714.58       1684.32        36.87 o                         
  -3  -5   3       3799.25       4120.14       100.89 o                         
  -2  -5   3       3250.77       3295.11        90.87 o                         
  -1  -5   3       9195.80       9576.13       240.24 o                         
   0  -5   3          6.03          5.50         2.19 o                         
   1  -5   3       1752.19       1717.41        42.54 o                         
   2  -5   3       1275.64       1215.17        27.47 o                         
   3  -5   3       1241.71       1229.51        26.24 o                         
   4  -5   3       3283.17       3399.34        79.89 o                         
   5  -5   3        153.07        152.07         6.67 o                         
   6  -5   3        182.02        212.57         8.32 o                         
   7  -5   3        287.96        291.60        10.14 o                         
   8  -5   3        257.19        248.29        15.31 o                         
   9  -5   3        401.67        388.55        16.38 o                         
  10  -5   3         69.63         53.64         8.21 o                         
  11  -5   3         41.24         38.44        19.84 o                         
  12  -5   3         44.78         39.68        19.58 o                         
  13  -5   3        141.35        108.62        26.50 o                         
 -13  -4   3         24.44         11.20        14.57 o                         
 -12  -4   3         26.17         15.58        16.89 o                         
 -11  -4   3        467.37        477.30        24.41 o                         
 -10  -4   3        110.24        104.71         6.74 o                         
  -9  -4   3         82.40         83.85         6.94 o                         
  -8  -4   3        139.53        134.18         6.09 o                         
  -7  -4   3       5225.99       5392.56       133.31 o                         
  -6  -4   3        869.94        849.83        20.24 o                         
  -5  -4   3        744.26        733.98        16.74 o                         
  -4  -4   3        278.40        250.46         7.68 o                         
  -3  -4   3      10442.97       9859.83       201.12 o                         
  -2  -4   3       2327.92       2195.29        60.69 o                         
  -1  -4   3       6421.94       6354.13       161.86 o                         
   0  -4   3       1796.84       1761.91        41.51 o                         
   1  -4   3       7130.83       7479.22       173.67 o                         
   2  -4   3        396.62        399.53         9.69 o                         
   3  -4   3       3444.66       3341.50        77.10 o                         
   4  -4   3        233.17        219.79         8.35 o                         
   5  -4   3        666.66        675.48        19.21 o                         
   6  -4   3        627.62        650.89        19.46 o                         
   7  -4   3        941.06        908.74        26.87 o                         
   8  -4   3        179.17        192.62         8.08 o                         
   9  -4   3         75.05         73.13         5.91 o                         
  10  -4   3         51.00         54.04         8.40 o                         
  11  -4   3         18.68          8.58        23.82 o                         
  12  -4   3         87.46         78.20        26.74 o                         
  13  -4   3          4.96        -26.61        26.61 o                         
 -13  -3   3         14.33          8.82        13.72 o                         
 -12  -3   3          0.20        -12.00        13.34 o                         
 -11  -3   3        104.23        102.27        12.51 o                         
 -10  -3   3         12.69          2.77         2.50 o                         
  -9  -3   3        543.17        537.36        16.91 o                         
  -8  -3   3       1532.79       1649.78        40.30 o                         
  -7  -3   3       1256.71       1317.89        33.32 o                         
  -6  -3   3         81.73         66.42         3.61 o                         
  -5  -3   3       1376.66       1357.21        30.79 o                         
  -4  -3   3       6405.01       6622.28       145.27 o                         
  -3  -3   3       7552.82       7340.67       166.14 o                         
  -2  -3   3        444.46        424.33        11.05 o                         
  -1  -3   3       5534.86       5535.42       130.75 o                         
   0  -3   3        162.00        172.27         4.12 o                         
   1  -3   3      16629.48      16465.18       357.61 o                         
   2  -3   3         14.88          2.22         2.20 o                         
   3  -3   3        511.26        505.31        13.82 o                         
   4  -3   3       4154.03       4282.20       105.81 o                         
   5  -3   3      10584.65      11329.43       283.95 o                         
   6  -3   3        486.36        475.26        13.31 o                         
   7  -3   3       1996.90       2028.70        52.64 o                         
   8  -3   3        441.83        458.91        13.14 o                         
   9  -3   3        747.77        756.33        23.59 o                         
  10  -3   3        218.91        237.00        22.36 o                         
  11  -3   3        145.22        154.81        20.01 o                         
  12  -3   3         15.77        -12.99        22.79 o                         
  13  -3   3         45.61         26.82        21.49 o                         
 -13  -2   3         15.49         -0.23        14.85 o                         
 -12  -2   3         26.82         27.00        13.84 o                         
 -11  -2   3        523.35        511.22        23.07 o                         
 -10  -2   3        247.02        239.08        11.48 o                         
  -9  -2   3        400.47        419.03        11.70 o                         
  -8  -2   3          4.06         -3.76         3.76 o                         
  -7  -2   3       1805.39       1849.52        45.42 o                         
  -6  -2   3       1972.56       1883.79        48.03 o                         
  -5  -2   3        335.81        309.66         8.45 o                         
  -4  -2   3       1537.37       1684.63        38.16 o                         
  -3  -2   3       1440.60       1318.06        30.20 o                         
  -2  -2   3        893.48        758.05        24.27 o                         
  -1  -2   3       6611.97       6882.17       153.18 o                         
   0  -2   3       2013.04       1908.00        40.43 o                         
   1  -2   3      14016.33      14458.29       347.60 o                         
   2  -2   3         42.13         30.73         3.01 o                         
   3  -2   3       2428.34       2436.27        59.42 o                         
   4  -2   3       3291.25       3546.70        75.47 o                         
   5  -2   3      10817.32      10975.70       227.81 o                         
   6  -2   3       1804.38       1736.72        44.80 o                         
   7  -2   3        494.63        494.86        16.74 o                         
   8  -2   3        188.67        208.07         9.90 o                         
   9  -2   3        640.38        651.78        27.36 o                         
  10  -2   3        104.71         77.30         9.65 o                         
  11  -2   3        271.72        297.72        23.54 o                         
  12  -2   3         53.84         49.14        19.29 o                         
  13  -2   3         22.66         10.42        20.95 o                         
 -13  -1   3        189.54        204.42        16.74 o                         
 -12  -1   3          4.13         -0.30        11.49 o                         
 -11  -1   3         77.69         62.04        10.22 o                         
 -10  -1   3        307.41        299.74        13.22 o                         
  -9  -1   3       2138.32       2235.58        50.32 o                         
  -8  -1   3        803.49        844.89        19.97 o                         
  -7  -1   3       1523.88       1609.48        36.29 o                         
  -6  -1   3         33.42         26.06         3.56 o                         
  -5  -1   3       2975.97       2901.39        69.34 o                         
  -4  -1   3       1223.30       1293.94        30.93 o                         
  -3  -1   3       6335.25       6355.45       142.37 o                         
  -2  -1   3       2301.60       2212.29        54.94 o                         
  -1  -1   3       3227.52       2954.87        61.66 o                         
   0  -1   3        197.27        168.83         4.24 o                         
   2  -1   3       2844.77       2571.13        58.42 o                         
   3  -1   3      18523.85      17817.54       428.06 o                         
   4  -1   3       5234.99       5055.96       109.69 o                         
   5  -1   3      12073.64      11869.92       307.61 o                         
   6  -1   3        158.81        124.35         9.86 o                         
   7  -1   3       1692.21       1680.73        46.70 o                         
   8  -1   3        303.16        316.07        11.57 o                         
   9  -1   3        222.34        201.09        11.81 o                         
  10  -1   3        119.44        120.28        11.21 o                         
  11  -1   3        127.97        127.12        17.70 o                         
  12  -1   3        157.88        165.23        18.16 o                         
  13  -1   3         33.62         -2.78        18.96 o                         
 -13   0   3          5.28        -15.58        15.58 o                         
 -12   0   3         62.07         46.14        12.17 o                         
 -11   0   3        214.77        223.13        14.48 o                         
 -10   0   3        139.54        137.10         9.00 o                         
  -9   0   3       1058.47       1047.48        25.79 o                         
  -8   0   3       1191.97       1301.96        29.29 o                         
  -7   0   3        213.69        233.42         7.32 o                         
  -6   0   3        354.77        350.03         9.07 o                         
  -5   0   3      18494.34      18866.91       451.51 o                         
  -4   0   3        962.62        885.40        21.67 o                         
  -3   0   3       1849.13       1532.25        36.81 o                         
  -2   0   3         37.18         23.33         1.44 o                         
   0   0   3       9058.51       8597.99       194.75 o                         
   1   0   3        930.74       1014.89        21.92 o                         
   2   0   3        247.45        167.14         7.68 o                         
   4   0   3      10791.00      11237.89       295.22 o                         
   5   0   3         11.63         22.49         4.81 o                         
   6   0   3         26.92         34.24         5.35 o                         
   7   0   3       2164.90       2040.55        57.26 o                         
   8   0   3        509.56        590.42        23.57 o                         
   9   0   3         33.19         35.70        14.01 o                         
  10   0   3        287.34        308.52        15.91 o                         
  11   0   3          1.76        -11.24        11.24 o                         
  12   0   3        311.95        333.28        21.95 o                         
  13   0   3          0.01        -20.36        20.36 o                         
 -13   1   3        183.76        178.51        16.43 o                         
 -12   1   3          2.32        -13.45        13.45 o                         
 -11   1   3         82.06         57.20        14.15 o                         
 -10   1   3        318.65        316.72        13.23 o                         
  -9   1   3       2041.56       2212.44        52.75 o                         
  -8   1   3        768.83        803.82        18.84 o                         
  -7   1   3       1486.53       1553.26        36.53 o                         
  -6   1   3         34.06         19.72         5.75 o                         
  -5   1   3       2972.69       2857.00        75.55 o                         
  -4   1   3       1177.76       1201.87        32.36 o                         
  -3   1   3       6432.72       6308.50       163.94 o                         
  -2   1   3       2173.97       2084.43        50.81 o                         
  -1   1   3       3255.38       3012.98        66.63 o                         
   0   1   3        167.53        149.57         4.09 o                         
   2   1   3       2767.07       2519.26        65.29 o                         
   3   1   3      18416.72      17388.85       508.44 o                         
   4   1   3       5185.37       5054.59       141.41 o                         
   5   1   3      12285.20      12637.27       337.06 o                         
   6   1   3        123.17        117.31        15.20 o                         
   7   1   3       1633.34       1701.97        41.60 o                         
   8   1   3        319.54        329.13         9.75 o                         
   9   1   3        212.73        191.42        13.12 o                         
  10   1   3        127.96        168.05        13.17 o                         
  11   1   3        129.00        133.57        12.98 o                         
  12   1   3        161.40        161.59        17.81 o                         
  13   1   3         34.05         32.17        17.84 o                         
 -13   2   3         12.64         -2.99        15.32 o                         
 -12   2   3         23.41          4.79        15.61 o                         
 -11   2   3        567.20        567.89        22.51 o                         
 -10   2   3        259.92        253.50        11.91 o                         
  -9   2   3        422.18        460.75        13.61 o                         
  -8   2   3          2.32         -4.33         4.33 o                         
  -7   2   3       1781.39       1815.38        45.43 o                         
  -6   2   3       1931.11       1822.49        44.92 o                         
  -5   2   3        339.02        326.27         9.39 o                         
  -4   2   3       1638.98       1744.69        40.83 o                         
  -3   2   3       1550.19       1419.55        33.55 o                         
  -2   2   3       1028.99        921.81        18.67 o                         
  -1   2   3       6734.76       7017.97       164.25 o                         
   0   2   3       1884.44       1714.97        40.51 o                         
   1   2   3      13328.01      13881.82       341.32 o                         
   2   2   3         90.46         75.70         5.27 o                         
   3   2   3       2631.13       2537.61        59.04 o                         
   4   2   3       3148.74       3284.94        87.41 o                         
   5   2   3      10777.79      10837.38       254.47 o                         
   6   2   3       1933.12       1929.14        44.67 o                         
   7   2   3        412.18        431.79        22.33 o                         
   8   2   3        213.31        231.81        10.80 o                         
   9   2   3        653.52        707.58        27.55 o                         
  10   2   3        106.19        120.98        12.13 o                         
  11   2   3        287.33        327.71        18.72 o                         
  12   2   3         50.40         44.06        15.32 o                         
  13   2   3         21.72         -2.17        16.79 o                         
 -13   3   3         12.00         -1.55        15.55 o                         
 -12   3   3          0.05        -16.03        16.03 o                         
 -11   3   3        119.83         98.88        12.95 o                         
 -10   3   3         11.63          6.81         6.03 o                         
  -9   3   3        545.05        548.30        16.30 o                         
  -8   3   3       1485.33       1520.32        39.53 o                         
  -7   3   3       1304.08       1387.42        35.99 o                         
  -6   3   3         80.03         68.84         5.13 o                         
  -5   3   3       1388.91       1407.06        30.88 o                         
  -4   3   3       6128.59       6354.16       143.76 o                         
  -3   3   3       7752.49       7612.20       179.10 o                         
  -2   3   3        427.92        409.59         8.86 o                         
  -1   3   3       5784.90       5723.28       141.78 o                         
   0   3   3        139.84        160.02         4.22 o                         
   1   3   3      16485.12      15898.23       411.59 o                         
   2   3   3          7.73          6.17         4.39 o                         
   3   3   3        508.41        517.35        12.06 o                         
   4   3   3       3977.39       4059.66        90.81 o                         
   5   3   3      10760.45      11129.53       243.80 o                         
   6   3   3        454.17        442.76        11.62 o                         
   7   3   3       2000.33       2095.18        51.32 o                         
   8   3   3        426.40        457.23        17.01 o                         
   9   3   3        667.07        713.35        20.91 o                         
  10   3   3        227.17        226.38        16.17 o                         
  11   3   3        154.12        162.95        14.35 o                         
  12   3   3         19.15          0.75        15.34 o                         
  13   3   3         44.74         14.52        18.68 o                         
 -13   4   3         24.64         -3.11        13.75 o                         
 -12   4   3         25.09         13.92        12.33 o                         
 -11   4   3        472.54        514.02        21.43 o                         
 -10   4   3        108.11        100.56        16.03 o                         
  -9   4   3         96.16        103.11         7.29 o                         
  -8   4   3        153.89        152.27         9.14 o                         
  -7   4   3       5179.62       5464.02       131.15 o                         
  -6   4   3        920.76        922.13        19.19 o                         
  -5   4   3        733.13        725.69        15.87 o                         
  -4   4   3        295.67        270.06         6.56 o                         
  -3   4   3      10037.29       9475.37       215.44 o                         
  -2   4   3       2361.85       2236.90        48.56 o                         
  -1   4   3       6798.40       6691.89       142.38 o                         
   0   4   3       1813.93       1770.77        38.84 o                         
   1   4   3       7137.45       7336.61       159.58 o                         
   2   4   3        451.84        453.41        10.64 o                         
   3   4   3       3172.96       3052.62        68.66 o                         
   4   4   3        258.41        253.83         6.82 o                         
   5   4   3        672.55        694.99        16.23 o                         
   6   4   3        697.31        679.24        16.14 o                         
   7   4   3        999.90        993.99        23.27 o                         
   8   4   3        179.00        217.02        17.51 o                         
   9   4   3         51.85         52.67         6.25 o                         
  10   4   3         51.76         62.19        11.90 o                         
  11   4   3         20.10         11.29        16.23 o                         
  12   4   3         87.18         96.43        15.99 o                         
  13   4   3          4.15        -12.69        19.40 o                         
 -13   5   3        263.65        246.71        22.72 o                         
 -12   5   3          0.80        -13.88        13.88 o                         
 -11   5   3        126.21        116.88        11.70 o                         
 -10   5   3         83.66         76.11        10.24 o                         
  -9   5   3       2386.04       2479.56        67.95 o                         
  -8   5   3        232.58        220.84         9.33 o                         
  -7   5   3       3027.52       3081.01        67.78 o                         
  -6   5   3        110.29        112.66         4.59 o                         
  -5   5   3       4901.44       4721.16       110.18 o                         
  -4   5   3       1628.01       1608.41        36.89 o                         
  -3   5   3       3539.64       3890.28        83.23 o                         
  -2   5   3       3371.46       3364.89        72.81 o                         
  -1   5   3       9569.28       9898.58       202.08 o                         
   0   5   3         19.74         19.80         2.98 o                         
   1   5   3       2056.66       1973.23        40.43 o                         
   2   5   3       1198.38       1133.55        27.46 o                         
   3   5   3       1129.95       1112.91        28.02 o                         
   4   5   3       3227.28       3343.76        74.48 o                         
   5   5   3        112.09        112.74         5.50 o                         
   6   5   3        170.34        184.31         6.97 o                         
   7   5   3        248.46        260.40         8.96 o                         
   8   5   3        220.23        222.66         9.11 o                         
   9   5   3        406.42        399.90        20.23 o                         
  10   5   3         74.46         66.05         8.37 o                         
  11   5   3         37.78         39.37        12.54 o                         
  12   5   3         45.19         39.07        15.33 o                         
  13   5   3        137.66        175.84        22.95 o                         
 -12   6   3         92.97         72.51        15.13 o                         
 -11   6   3        170.85        176.87        14.73 o                         
 -10   6   3         26.41         28.32         9.15 o                         
  -9   6   3       1035.79       1060.64        30.09 o                         
  -8   6   3        478.57        501.17        14.43 o                         
  -7   6   3         14.36          9.70         4.38 o                         
  -6   6   3         96.36         90.63         4.33 o                         
  -5   6   3       4161.19       4276.11        94.93 o                         
  -4   6   3        759.52        803.82        17.03 o                         
  -3   6   3        144.13        156.33         4.76 o                         
  -2   6   3          4.56         -4.23         4.23 o                         
  -1   6   3       9754.92       9870.80       201.66 o                         
   0   6   3       4835.02       4544.38       106.03 o                         
   1   6   3       2322.84       2327.74        49.27 o                         
   2   6   3       1383.81       1357.62        30.77 o                         
   3   6   3       6900.66       6857.56       169.09 o                         
   4   6   3       1389.07       1417.64        31.54 o                         
   5   6   3        171.71        181.15         6.05 o                         
   6   6   3        257.44        240.41         7.98 o                         
   7   6   3       3610.74       3696.43        93.42 o                         
   8   6   3         39.64         43.65         6.70 o                         
   9   6   3        102.95         91.46         6.80 o                         
  10   6   3         73.44         74.48        13.95 o                         
  11   6   3        575.34        622.98        30.06 o                         
  12   6   3        101.89         94.66        18.79 o                         
 -12   7   3         43.02         28.19        16.59 o                         
 -11   7   3        133.85        162.27        14.20 o                         
 -10   7   3        193.98        221.73        15.86 o                         
  -9   7   3        241.27        231.27         9.65 o                         
  -8   7   3        107.29         93.10         5.82 o                         
  -7   7   3        475.14        427.43        10.92 o                         
  -6   7   3        208.77        209.46         6.43 o                         
  -5   7   3       3088.73       3203.05        76.69 o                         
  -4   7   3        673.70        651.15        16.29 o                         
  -3   7   3       1943.19       1871.37        41.33 o                         
  -2   7   3       3305.96       3161.44        70.60 o                         
  -1   7   3      14803.72      14683.29       319.18 o                         
   0   7   3       1834.07       1872.61        43.28 o                         
   1   7   3       2458.59       2383.96        55.20 o                         
   2   7   3       1711.44       1692.04        36.59 o                         
   3   7   3       1949.75       1894.65        44.40 o                         
   4   7   3        503.48        497.60        11.93 o                         
   5   7   3       1621.71       1693.37        41.55 o                         
   6   7   3        288.10        300.50         9.35 o                         
   7   7   3        704.67        686.89        19.52 o                         
   8   7   3         28.09         17.42         6.88 o                         
   9   7   3        492.68        479.88        21.77 o                         
  10   7   3         80.45         76.09        13.05 o                         
  11   7   3         10.13          2.47        14.08 o                         
  12   7   3         50.55         45.94        17.99 o                         
 -12   8   3         28.87          6.88        21.00 o                         
 -11   8   3        177.63        140.08        20.15 o                         
 -10   8   3         96.28         79.86        10.52 o                         
  -9   8   3        329.87        302.95        16.58 o                         
  -8   8   3         42.27         35.92         5.55 o                         
  -7   8   3       1653.05       1765.29        41.46 o                         
  -6   8   3        797.80        871.03        22.36 o                         
  -5   8   3       2020.14       2193.14        55.79 o                         
  -4   8   3        364.89        365.12         9.11 o                         
  -3   8   3      11524.19      12204.53       271.22 o                         
  -2   8   3       1291.66       1316.82        29.72 o                         
  -1   8   3       4920.74       4868.86       105.84 o                         
   0   8   3        617.73        626.05        15.28 o                         
   1   8   3       3182.01       3086.22        71.15 o                         
   2   8   3        110.24        108.94         5.11 o                         
   3   8   3        382.53        359.47        10.02 o                         
   4   8   3        719.48        715.30        16.89 o                         
   5   8   3       2145.18       2265.15        52.39 o                         
   6   8   3       1252.02       1294.16        33.08 o                         
   7   8   3         38.18         15.30         7.56 o                         
   8   8   3         21.06          9.67         7.97 o                         
   9   8   3        194.13        178.94        14.76 o                         
  10   8   3         66.58         30.20        12.67 o                         
  11   8   3         78.59         46.17        18.31 o                         
  12   8   3         12.09        -18.44        18.44 o                         
 -11   9   3        219.81        194.94        21.09 o                         
 -10   9   3         11.54         11.32        12.15 o                         
  -9   9   3        153.01        150.33         7.83 o                         
  -8   9   3        502.32        518.16        27.23 o                         
  -7   9   3       1769.20       1843.63        62.41 o                         
  -6   9   3         31.23         39.67         6.26 o                         
  -5   9   3        508.58        497.67        13.05 o                         
  -4   9   3        604.23        580.76        14.06 o                         
  -3   9   3      10283.52      10670.98       242.21 o                         
  -2   9   3        356.21        366.63        10.19 o                         
  -1   9   3        180.80        161.04         6.34 o                         
   0   9   3          7.73         -1.76         4.42 o                         
   1   9   3       8179.77       8556.28       206.70 o                         
   2   9   3         11.24         17.69         5.69 o                         
   3   9   3        300.56        286.47         8.82 o                         
   4   9   3       1046.89       1123.03        29.41 o                         
   5   9   3       1463.80       1433.55        35.63 o                         
   6   9   3         92.35         76.67         5.99 o                         
   7   9   3        212.52        209.50        10.65 o                         
   8   9   3        234.15        258.05        18.02 o                         
   9   9   3        553.33        508.01        26.62 o                         
  10   9   3         22.77         12.07        14.54 o                         
  11   9   3         25.92          6.99        20.00 o                         
 -11  10   3         72.43         38.49        25.08 o                         
 -10  10   3         39.25         36.35        21.23 o                         
  -9  10   3        731.81        817.44        36.02 o                         
  -8  10   3        206.53        210.09        12.48 o                         
  -7  10   3        480.41        485.69        15.92 o                         
  -6  10   3        185.39        198.41         8.85 o                         
  -5  10   3       1865.88       1900.24        43.94 o                         
  -4  10   3          9.55         -1.27         5.53 o                         
  -3  10   3       3656.04       3766.83        86.14 o                         
  -2  10   3        103.75        109.59         6.47 o                         
  -1  10   3       2580.13       2648.19        59.13 o                         
   0  10   3        303.26        288.62         7.58 o                         
   1  10   3       1002.72        953.65        21.30 o                         
   2  10   3         99.07         96.55         6.91 o                         
   3  10   3       1856.02       1892.52        48.57 o                         
   4  10   3         78.18         73.96         7.01 o                         
   5  10   3        956.79       1017.41        26.78 o                         
   6  10   3        587.63        639.37        18.91 o                         
   7  10   3        171.33        181.58         9.32 o                         
   8  10   3         29.63         33.46        12.87 o                         
   9  10   3        153.57        158.49        15.50 o                         
  10  10   3         71.82         50.04        19.33 o                         
  11  10   3         96.47         69.60        19.60 o                         
 -10  11   3        102.57        130.54        29.59 o                         
  -9  11   3        221.07        198.67        17.54 o                         
  -8  11   3        104.74         78.29        13.55 o                         
  -7  11   3        109.23        106.49         6.72 o                         
  -6  11   3         29.45         18.21         5.19 o                         
  -5  11   3       2103.01       2156.43        61.94 o                         
  -4  11   3         66.57         57.45         7.35 o                         
  -3  11   3        214.98        220.08        10.40 o                         
  -2  11   3        602.32        618.75        23.30 o                         
  -1  11   3       3141.48       3257.28        76.63 o                         
   0  11   3         16.98          3.32         5.97 o                         
   1  11   3        949.39        953.64        22.78 o                         
   2  11   3       1082.19       1108.51        42.93 o                         
   3  11   3       1656.37       1617.24        65.11 o                         
   4  11   3        304.09        286.90        12.78 o                         
   5  11   3        128.84        124.99         7.87 o                         
   6  11   3        109.67        118.69         8.57 o                         
   7  11   3         23.60         15.49         8.59 o                         
   8  11   3         21.15         -1.41        12.64 o                         
   9  11   3        113.80        108.46        16.32 o                         
  10  11   3         34.46         37.99        20.43 o                         
 -10  12   3         13.35         -0.15        21.17 o                         
  -9  12   3        103.94         93.29        16.25 o                         
  -8  12   3         78.39         79.32        12.24 o                         
  -7  12   3         37.25         37.82        11.79 o                         
  -6  12   3         29.46          5.62         9.35 o                         
  -5  12   3        527.66        527.49        20.31 o                         
  -4  12   3        243.67        258.69        11.46 o                         
  -3  12   3        125.50        115.35         9.07 o                         
  -2  12   3          4.53         -6.31         8.86 o                         
  -1  12   3       1754.88       1858.22        58.55 o                         
   0  12   3       1415.71       1536.62        48.80 o                         
   1  12   3        477.86        504.09        15.23 o                         
   2  12   3        231.66        212.01        16.03 o                         
   3  12   3        994.32        995.47        36.36 o                         
   4  12   3        333.25        326.73        15.13 o                         
   5  12   3         47.62         25.90        14.01 o                         
   6  12   3        138.54        132.39         9.69 o                         
   7  12   3        316.14        338.97        19.62 o                         
   8  12   3          9.22          4.26        14.90 o                         
   9  12   3          3.64          2.91        15.07 o                         
  10  12   3          8.89        -17.27        19.75 o                         
  -9  13   3        148.36        158.30        18.13 o                         
  -8  13   3         13.33        -14.52        14.52 o                         
  -7  13   3        404.11        394.85        18.08 o                         
  -6  13   3         45.35         36.63        11.54 o                         
  -5  13   3        820.64        914.25        31.23 o                         
  -4  13   3         84.41        106.33         9.31 o                         
  -3  13   3        114.47        130.30         9.63 o                         
  -2  13   3        410.02        441.65        16.45 o                         
  -1  13   3        213.65        192.62        10.78 o                         
   0  13   3        143.62        160.46        10.07 o                         
   1  13   3        396.15        411.03        15.25 o                         
   2  13   3        304.48        329.04        15.76 o                         
   3  13   3         83.36         58.74        13.07 o                         
   4  13   3        161.64        156.49        12.53 o                         
   5  13   3        108.16         87.05         9.33 o                         
   6  13   3         34.66         22.06         7.92 o                         
   7  13   3         66.85         54.80        12.60 o                         
   8  13   3         46.36         39.18        17.60 o                         
   9  13   3         63.03         48.38        20.15 o                         
  -8  14   3          4.10        -13.57        13.57 o                         
  -7  14   3        701.37        719.89        29.13 o                         
  -6  14   3         98.57        122.78        12.22 o                         
  -5  14   3         61.24         69.23        11.34 o                         
  -4  14   3         12.57         12.87        11.22 o                         
  -3  14   3        873.95        985.70        33.66 o                         
  -2  14   3         68.31         66.08        11.71 o                         
  -1  14   3        454.49        440.27        17.09 o                         
   0  14   3         24.61         18.54        10.71 o                         
   1  14   3        780.82        810.72        27.73 o                         
   2  14   3        113.58         89.65        18.05 o                         
   3  14   3        290.87        268.76        15.54 o                         
   4  14   3         58.61         40.03        12.91 o                         
   5  14   3         73.29         56.56        10.25 o                         
   6  14   3         93.31        103.82        14.23 o                         
   7  14   3         83.03         36.13        18.31 o                         
   8  14   3         14.90          3.82        15.72 o                         
  -7  15   3        320.29        274.79        19.48 o                         
  -6  15   3          0.41        -15.41        15.41 o                         
  -5  15   3         97.40        127.84        14.97 o                         
  -4  15   3        152.94        162.77        13.03 o                         
  -3  15   3        343.80        362.46        17.47 o                         
  -2  15   3          7.65        -13.48        16.67 o                         
  -1  15   3         76.11         77.12        13.30 o                         
   0  15   3          1.03        -10.87        10.87 o                         
   1  15   3       1147.36       1211.89        41.48 o                         
   2  15   3         46.53         41.96        13.38 o                         
   3  15   3         10.29         -0.17         9.66 o                         
   4  15   3         91.59        113.23        12.24 o                         
   5  15   3        552.99        550.11        28.70 o                         
   6  15   3         21.26         37.11        21.63 o                         
   7  15   3         55.21         24.32        21.53 o                         
  -6  16   3         63.94         68.27        18.49 o                         
  -5  16   3        148.41        152.26        19.03 o                         
  -4  16   3         13.89         -3.92        14.39 o                         
  -3  16   3          5.65         -2.00        25.16 o                         
  -2  16   3         43.22         45.41        12.44 o                         
  -1  16   3        114.88        106.68        19.02 o                         
   0  16   3         76.78         66.70        13.45 o                         
   1  16   3        118.64        111.21        20.37 o                         
   2  16   3         69.20         42.30        14.16 o                         
   3  16   3        239.26        241.43        21.66 o                         
   4  16   3         13.67         16.04        11.42 o                         
   5  16   3        225.96        210.85        21.08 o                         
   6  16   3         65.32         62.58        15.88 o                         
  -5  17   3        105.35        116.49        18.61 o                         
  -4  17   3         19.02         -6.43        15.63 o                         
  -3  17   3         10.34        -11.28        17.85 o                         
  -2  17   3         21.22         -6.62        14.32 o                         
  -1  17   3        199.53        166.48        19.91 o                         
   0  17   3          8.14        -21.98        21.98 o                         
   1  17   3        173.11        163.19        18.79 o                         
   2  17   3         13.64        -10.23        17.88 o                         
   3  17   3        170.36        149.13        17.25 o                         
   4  17   3         34.86         11.08        19.91 o                         
   5  17   3         37.69         14.51        15.98 o                         
  -2  18   3          1.76        -18.06        18.06 o                         
  -1  18   3        296.94        318.90        22.79 o                         
   0  18   3         63.05         42.66        15.11 o                         
   1  18   3         48.48         26.25        21.86 o                         
   2  18   3          1.95        -19.77        19.77 o                         
  -1 -18   4         10.83         -9.70        30.41 o                         
   0 -18   4          3.26        -19.86        33.59 o                         
   1 -18   4         23.91         12.91        34.02 o                         
  -4 -17   4        249.80        249.88        27.02 o                         
  -3 -17   4         21.44          3.84        42.31 o                         
  -2 -17   4         71.15         77.18        28.92 o                         
  -1 -17   4        132.33        105.38        47.96 o                         
   0 -17   4        200.04        188.58        22.00 o                         
   1 -17   4         21.56         62.96        43.49 o                         
   2 -17   4         14.08        -13.90        13.90 o                         
   3 -17   4         10.81        -19.15        21.66 o                         
   4 -17   4         69.25         26.47        23.85 o                         
  -6 -16   4        316.33        331.95        39.58 o                         
  -5 -16   4          0.47         -4.03        22.70 o                         
  -4 -16   4        288.16        273.37        25.35 o                         
  -3 -16   4         19.92        -21.37        21.37 o                         
  -2 -16   4         58.40         41.84        18.16 o                         
  -1 -16   4         32.41        -12.22        26.97 o                         
   0 -16   4        188.33        198.55        46.79 o                         
   1 -16   4         19.05          2.50        15.87 o                         
   2 -16   4         45.98         24.47        13.19 o                         
   3 -16   4         59.77         27.36        19.47 o                         
   4 -16   4        115.64        103.59        17.08 o                         
   5 -16   4         17.31          3.02        17.62 o                         
   6 -16   4          3.13        -19.26        19.26 o                         
  -7 -15   4         56.53         56.94        26.16 o                         
  -6 -15   4        353.20        350.78        31.84 o                         
  -5 -15   4          9.75          8.40        29.01 o                         
  -4 -15   4         29.57         23.96        19.57 o                         
  -3 -15   4          6.01          0.25        21.86 o                         
  -2 -15   4        348.16        353.02        18.60 o                         
  -1 -15   4          6.98         -6.94         8.74 o                         
   0 -15   4        111.84        120.17        13.05 o                         
   1 -15   4        186.09        216.14        17.48 o                         
   2 -15   4        486.18        503.61        48.88 o                         
   3 -15   4         18.95         19.97        14.56 o                         
   4 -15   4        270.45        312.28        20.78 o                         
   5 -15   4        127.60        130.48        18.98 o                         
   6 -15   4        173.89        167.81        17.51 o                         
   7 -15   4         12.72        -17.66        17.66 o                         
  -8 -14   4         84.98         92.46        23.60 o                         
  -7 -14   4         54.62         55.17        48.88 o                         
  -6 -14   4        856.09        928.59        49.61 o                         
  -5 -14   4         99.30        119.98        19.89 o                         
  -4 -14   4         81.84         73.05         8.83 o                         
  -3 -14   4        135.42        137.84        10.81 o                         
  -2 -14   4        991.02       1002.81        50.31 o                         
  -1 -14   4         40.56         43.52         6.77 o                         
   0 -14   4          5.37         -8.92         8.92 o                         
   1 -14   4         66.89         57.94         7.90 o                         
   2 -14   4       1423.13       1479.00        62.21 o                         
   3 -14   4        136.66        148.06        12.99 o                         
   4 -14   4         96.20         52.74        15.70 o                         
   5 -14   4         10.41        -10.32        17.92 o                         
   6 -14   4        345.95        365.63        23.01 o                         
   7 -14   4         32.08          1.60        18.11 o                         
   8 -14   4         36.85         -4.86        23.95 o                         
  -9 -13   4          2.70        -19.79        19.79 o                         
  -8 -13   4        184.20        156.61        34.51 o                         
  -7 -13   4        159.37        180.96        19.06 o                         
  -6 -13   4        102.53         94.10        20.50 o                         
  -5 -13   4         76.06         75.26        16.69 o                         
  -4 -13   4       1201.73       1194.89        44.02 o                         
  -3 -13   4         66.38         55.42         7.02 o                         
  -2 -13   4        353.02        355.80        12.67 o                         
  -1 -13   4        435.56        459.04        16.36 o                         
   0 -13   4        832.76        797.00        30.35 o                         
   1 -13   4        103.83        107.77         7.36 o                         
   2 -13   4        591.75        601.35        23.23 o                         
   3 -13   4         29.25         11.80        15.51 o                         
   4 -13   4        438.90        485.39        22.13 o                         
   5 -13   4         54.82         50.00        12.12 o                         
   6 -13   4         93.88         86.81        15.92 o                         
   7 -13   4         54.83         45.86        17.29 o                         
   8 -13   4         60.32         59.37        22.96 o                         
   9 -13   4         31.09         24.17        21.37 o                         
 -10 -12   4          2.49        -18.62        22.16 o                         
  -9 -12   4          4.92         -1.55        18.69 o                         
  -8 -12   4         51.95         14.16        15.70 o                         
  -7 -12   4        143.52        159.07        16.86 o                         
  -6 -12   4        124.27        139.46        15.85 o                         
  -5 -12   4         55.98         52.73         8.76 o                         
  -4 -12   4        807.94        829.81        28.41 o                         
  -3 -12   4        796.61        846.53        25.00 o                         
  -2 -12   4        858.66        931.05        25.55 o                         
  -1 -12   4          6.95         -3.11         4.88 o                         
   0 -12   4       1962.95       2057.67        60.38 o                         
   1 -12   4         36.47         31.68         7.01 o                         
   2 -12   4         89.91         94.82        12.93 o                         
   3 -12   4         20.82         -7.21        10.74 o                         
   4 -12   4        430.90        455.28        21.17 o                         
   5 -12   4        305.20        308.32        17.42 o                         
   6 -12   4        314.06        323.63        30.26 o                         
   7 -12   4         44.70         25.32        15.89 o                         
   8 -12   4         63.61         50.51        18.43 o                         
   9 -12   4         85.05         47.57        17.77 o                         
 -10 -11   4        120.51        103.04        20.82 o                         
  -9 -11   4          4.33        -16.20        16.20 o                         
  -8 -11   4        495.57        569.66        32.79 o                         
  -7 -11   4         45.14         27.00        11.86 o                         
  -6 -11   4         21.56          8.96         9.43 o                         
  -5 -11   4        368.70        365.17        15.37 o                         
  -4 -11   4       1131.18       1151.08        40.96 o                         
  -3 -11   4         11.33          6.78         3.61 o                         
  -2 -11   4        362.44        379.71        12.52 o                         
  -1 -11   4        433.25        445.51        14.57 o                         
   0 -11   4       1938.72       1937.33        56.59 o                         
   1 -11   4        167.69        169.83         7.25 o                         
   2 -11   4        105.62         95.58         7.28 o                         
   3 -11   4         18.12         15.57         7.27 o                         
   4 -11   4       1620.36       1661.14        48.17 o                         
   5 -11   4        145.08        146.19        11.72 o                         
   6 -11   4         70.04         61.73        11.27 o                         
   7 -11   4        200.20        205.17        15.84 o                         
   8 -11   4        153.26        144.12        16.27 o                         
   9 -11   4         29.81          0.22        16.46 o                         
  10 -11   4         64.67         46.38        24.25 o                         
 -11 -10   4         12.80         -8.83        35.92 o                         
 -10 -10   4        348.63        336.38        35.39 o                         
  -9 -10   4        317.89        311.24        18.40 o                         
  -8 -10   4         13.72        -10.48        13.30 o                         
  -7 -10   4         71.32         53.17         9.74 o                         
  -6 -10   4         67.23         67.19         7.20 o                         
  -5 -10   4         74.31         89.80         6.62 o                         
  -4 -10   4        824.51        793.12        27.21 o                         
  -3 -10   4        406.80        402.20         9.99 o                         
  -2 -10   4       2199.20       2276.85        55.50 o                         
  -1 -10   4         79.91         82.09         7.94 o                         
   0 -10   4       1832.22       1956.06        46.96 o                         
   1 -10   4        121.35        119.75         6.49 o                         
   2 -10   4       1260.86       1229.41        30.61 o                         
   3 -10   4        635.66        670.88        18.62 o                         
   4 -10   4       1920.30       2067.72        57.79 o                         
   5 -10   4        113.80        123.30        10.09 o                         
   6 -10   4        968.80       1048.70        47.48 o                         
   7 -10   4         30.37         33.61        13.39 o                         
   8 -10   4        242.78        250.91        34.85 o                         
   9 -10   4         28.38         11.89        14.46 o                         
  10 -10   4         65.25         42.19        15.17 o                         
  11 -10   4         40.87         11.58        27.35 o                         
 -11  -9   4        159.63        182.12        22.01 o                         
 -10  -9   4         10.87          3.32        17.52 o                         
  -9  -9   4         49.82         38.69        15.41 o                         
  -8  -9   4        103.47        111.08         8.48 o                         
  -7  -9   4        213.59        248.60        10.89 o                         
  -6  -9   4        153.61        131.53         8.28 o                         
  -5  -9   4         18.00         10.47         5.55 o                         
  -4  -9   4        100.33         87.40         5.43 o                         
  -3  -9   4        308.10        273.51         8.19 o                         
  -2  -9   4       7333.58       7629.54       180.67 o                         
  -1  -9   4        316.06        345.44        10.69 o                         
   0  -9   4        596.94        562.70        14.16 o                         
   1  -9   4        468.87        451.44        12.17 o                         
   2  -9   4       4833.21       5000.75       123.37 o                         
   3  -9   4        536.93        573.79        14.70 o                         
   4  -9   4       1764.55       1917.02        47.15 o                         
   5  -9   4        592.32        633.90        19.11 o                         
   6  -9   4       2683.02       3016.94        99.91 o                         
   7  -9   4         22.77         10.58        12.94 o                         
   8  -9   4        120.72        115.90        16.48 o                         
   9  -9   4         14.10         -9.96        14.90 o                         
  10  -9   4        128.63        113.57        16.92 o                         
  11  -9   4          2.38        -20.82        30.44 o                         
 -12  -8   4          4.80        -16.05        22.83 o                         
 -11  -8   4         48.29          3.79        23.20 o                         
 -10  -8   4        595.64        596.63        27.42 o                         
  -9  -8   4        347.10        351.79        15.56 o                         
  -8  -8   4         40.01         37.30         7.85 o                         
  -7  -8   4         53.56         56.86         6.90 o                         
  -6  -8   4       1277.19       1220.98        37.63 o                         
  -5  -8   4        115.97        127.41         6.01 o                         
  -4  -8   4        656.39        664.44        18.42 o                         
  -3  -8   4        864.11        933.87        24.69 o                         
  -2  -8   4       5751.53       5979.20       163.08 o                         
  -1  -8   4        212.89        191.74         6.08 o                         
   0  -8   4        823.43        811.34        20.79 o                         
   1  -8   4        446.06        418.80        11.56 o                         
   2  -8   4       6302.55       6367.59       150.80 o                         
   3  -8   4       1621.35       1689.55        38.43 o                         
   4  -8   4       1101.53       1134.34        26.95 o                         
   5  -8   4        419.41        419.01        12.68 o                         
   6  -8   4        790.32        815.45        26.39 o                         
   7  -8   4        198.93        213.43        13.26 o                         
   8  -8   4        224.74        208.62        15.53 o                         
   9  -8   4         92.94         94.17        13.11 o                         
  10  -8   4        165.45        129.21        17.24 o                         
  11  -8   4         45.99         39.18        25.18 o                         
 -12  -7   4        284.40        304.72        42.21 o                         
 -11  -7   4         41.76         26.57        22.91 o                         
 -10  -7   4        385.63        386.22        24.21 o                         
  -9  -7   4         49.33         26.34         6.72 o                         
  -8  -7   4        610.18        629.76        18.98 o                         
  -7  -7   4        201.64        179.80         9.37 o                         
  -6  -7   4        689.88        645.04        17.51 o                         
  -5  -7   4        963.33        930.28        22.64 o                         
  -4  -7   4        695.38        644.18        16.68 o                         
  -3  -7   4        415.94        422.98        11.74 o                         
  -2  -7   4       4598.82       4596.35       142.42 o                         
  -1  -7   4       3213.41       3235.71        72.50 o                         
   0  -7   4       6318.92       6620.14       151.40 o                         
   1  -7   4       1600.88       1563.45        35.00 o                         
   2  -7   4        443.20        406.33        11.81 o                         
   3  -7   4         46.05         43.64         4.04 o                         
   4  -7   4       3676.34       3732.89        87.89 o                         
   5  -7   4        925.49        959.76        22.83 o                         
   6  -7   4        315.15        315.96        15.09 o                         
   7  -7   4        353.11        381.13        16.53 o                         
   8  -7   4        470.53        507.49        26.23 o                         
   9  -7   4         76.64         50.60        12.08 o                         
  10  -7   4        147.13        137.46        17.52 o                         
  11  -7   4        160.29        189.04        25.29 o                         
  12  -7   4         16.46        -23.07        24.57 o                         
 -12  -6   4         34.73          1.21        17.29 o                         
 -11  -6   4          8.05        -13.77        13.77 o                         
 -10  -6   4         10.09         -3.47         7.80 o                         
  -9  -6   4          3.38         -9.68         9.68 o                         
  -8  -6   4        337.44        316.11        10.03 o                         
  -7  -6   4        102.16         87.24         5.70 o                         
  -6  -6   4        370.68        356.64         9.93 o                         
  -5  -6   4         67.28         51.97         4.06 o                         
  -4  -6   4       8613.25       8785.75       210.19 o                         
  -3  -6   4       7239.89       7356.91       176.25 o                         
  -2  -6   4      10338.16      10704.58       317.76 o                         
  -1  -6   4         99.16        121.97         4.39 o                         
   0  -6   4      16124.47      16752.11       382.06 o                         
   1  -6   4       1044.72       1058.75        25.96 o                         
   2  -6   4        158.44        151.66         5.68 o                         
   3  -6   4        349.82        364.92         8.97 o                         
   4  -6   4       3007.01       3034.60        69.56 o                         
   5  -6   4       1508.10       1514.19        39.32 o                         
   6  -6   4        446.42        473.47        16.16 o                         
   7  -6   4        239.67        248.35        12.47 o                         
   8  -6   4        983.72       1059.37        36.37 o                         
   9  -6   4        282.17        287.51        18.01 o                         
  10  -6   4         23.53          9.73        18.34 o                         
  11  -6   4         94.12         80.34        18.54 o                         
  12  -6   4         74.25         40.58        22.92 o                         
 -12  -5   4        260.63        227.20        19.32 o                         
 -11  -5   4        122.93        128.08        16.59 o                         
 -10  -5   4         72.18         50.78         6.47 o                         
  -9  -5   4         15.52          7.22         6.37 o                         
  -8  -5   4       1616.18       1609.24        43.67 o                         
  -7  -5   4        158.31        159.89         6.43 o                         
  -6  -5   4       1320.17       1325.59        29.21 o                         
  -5  -5   4        840.34        840.80        19.58 o                         
  -4  -5   4      11430.05      11612.04       258.96 o                         
  -3  -5   4        145.14        152.00         4.93 o                         
  -2  -5   4       6103.30       6027.77       166.98 o                         
  -1  -5   4       2757.38       2639.64        65.63 o                         
   0  -5   4      25474.72      25598.84       940.38 o                         
   1  -5   4        106.90         79.42         4.18 o                         
   2  -5   4       3273.06       3241.11        76.22 o                         
   3  -5   4        278.43        292.52         7.48 o                         
   4  -5   4       3008.35       2822.76        79.75 o                         
   5  -5   4        905.78        890.42        28.82 o                         
   6  -5   4        753.76        758.91        21.87 o                         
   7  -5   4        621.51        583.13        21.13 o                         
   8  -5   4        866.95        909.08        31.18 o                         
   9  -5   4        232.59        191.24        14.18 o                         
  10  -5   4        116.08        122.45         8.46 o                         
  11  -5   4        132.62        127.40        19.69 o                         
  12  -5   4          1.50        -27.49        27.49 o                         
 -13  -4   4         47.60         31.12        15.19 o                         
 -12  -4   4        183.91        196.09        22.47 o                         
 -11  -4   4         38.33         27.32        11.76 o                         
 -10  -4   4        251.14        242.49         9.82 o                         
  -9  -4   4        797.25        807.99        29.86 o                         
  -8  -4   4        336.74        324.08        10.53 o                         
  -7  -4   4         19.00         17.00         4.34 o                         
  -6  -4   4       6198.12       6085.14       142.35 o                         
  -5  -4   4        117.03        110.75         4.24 o                         
  -4  -4   4        724.99        702.82        13.97 o                         
  -3  -4   4       3997.81       3954.84        93.81 o                         
  -2  -4   4      20249.80      20227.80       549.98 o                         
  -1  -4   4       2804.31       2761.07        58.87 o                         
   0  -4   4       3399.90       3690.50        79.72 o                         
   1  -4   4        222.93        214.15         6.44 o                         
   2  -4   4      11623.68      11599.24       235.60 o                         
   3  -4   4       7501.33       7984.59       190.01 o                         
   4  -4   4        793.04        803.76        24.84 o                         
   5  -4   4        166.78        143.81         6.68 o                         
   6  -4   4       3947.69       4145.32       106.33 o                         
   7  -4   4        416.77        391.08        12.61 o                         
   8  -4   4        693.59        696.85        26.72 o                         
   9  -4   4         54.59         50.00         6.83 o                         
  10  -4   4          9.58         -4.10        12.65 o                         
  11  -4   4         13.95        -18.25        18.25 o                         
  12  -4   4         81.05         49.65        26.04 o                         
  13  -4   4         12.11         16.88        30.67 o                         
 -13  -3   4         14.87         -5.74        13.71 o                         
 -12  -3   4         49.35         31.48        15.71 o                         
 -11  -3   4        306.65        374.28        19.00 o                         
 -10  -3   4        681.01        737.34        30.67 o                         
  -9  -3   4          3.69          3.03         7.10 o                         
  -8  -3   4        309.36        302.26         9.64 o                         
  -7  -3   4        437.75        411.40        11.86 o                         
  -6  -3   4       2944.68       2968.26        71.79 o                         
  -5  -3   4         19.73         15.01         2.73 o                         
  -4  -3   4        633.57        684.17        14.13 o                         
  -3  -3   4       1056.46        969.84        25.76 o                         
  -2  -3   4       4828.36       4640.14       126.48 o                         
  -1  -3   4       1416.38       1284.00        26.65 o                         
   0  -3   4       1471.59       1481.01        35.72 o                         
   1  -3   4        746.27        632.08        13.67 o                         
   2  -3   4       4119.15       4505.32        97.69 o                         
   3  -3   4        171.27        145.18         5.15 o                         
   4  -3   4       6184.25       6241.48       143.96 o                         
   5  -3   4       3054.24       3050.06        72.16 o                         
   6  -3   4       1575.59       1536.13        36.80 o                         
   7  -3   4         19.84         28.52         3.44 o                         
   8  -3   4         31.28         14.24         2.33 o                         
   9  -3   4         67.65         71.80         5.89 o                         
  10  -3   4        278.03        242.46        11.93 o                         
  11  -3   4         33.07         14.54        17.63 o                         
  12  -3   4         77.01         70.88        24.94 o                         
  13  -3   4         28.22          7.51        27.15 o                         
 -13  -2   4         15.28         -2.41        13.23 o                         
 -12  -2   4         98.36        108.49        12.83 o                         
 -11  -2   4         76.73         62.53        12.49 o                         
 -10  -2   4       1742.00       1821.40        71.40 o                         
  -9  -2   4        434.07        447.44        12.82 o                         
  -8  -2   4       1191.55       1233.83        29.44 o                         
  -7  -2   4        151.37        162.87         6.01 o                         
  -6  -2   4       9585.49       9524.98       234.29 o                         
  -5  -2   4        872.63        773.80        19.52 o                         
  -4  -2   4        393.84        402.51         9.90 o                         
  -3  -2   4       2471.97       2477.57        65.02 o                         
  -2  -2   4       9159.11       8768.89       238.91 o                         
  -1  -2   4       1026.48       1018.48        20.34 o                         
   0  -2   4        274.20        270.68         7.59 o                         
   1  -2   4        198.73        201.93         5.41 o                         
   2  -2   4       4932.24       4988.20       113.33 o                         
   3  -2   4       5985.07       5855.36       126.39 o                         
   4  -2   4        431.17        436.68        11.35 o                         
   5  -2   4       1626.76       1743.89        37.07 o                         
   6  -2   4         23.90         23.08         5.39 o                         
   7  -2   4        601.06        601.22        16.95 o                         
   8  -2   4          2.11         -0.09         6.40 o                         
   9  -2   4         11.41         14.86         4.46 o                         
  10  -2   4        260.26        262.99        15.97 o                         
  11  -2   4         95.71         80.72        18.43 o                         
  12  -2   4         42.84         38.42        20.55 o                         
  13  -2   4         30.34         -1.97        19.34 o                         
 -13  -1   4         29.85          4.23        15.41 o                         
 -12  -1   4        218.84        221.54        16.63 o                         
 -11  -1   4         92.64         88.50        10.28 o                         
 -10  -1   4        176.80        170.67         7.92 o                         
  -9  -1   4        133.67        120.58         6.60 o                         
  -8  -1   4       4635.88       4841.24       118.92 o                         
  -7  -1   4        397.05        416.83        10.62 o                         
  -6  -1   4       1049.18       1125.13        25.36 o                         
  -5  -1   4       2847.89       2907.00        65.79 o                         
  -4  -1   4      25532.93      25880.49       873.21 o                         
  -3  -1   4        537.50        558.71        13.44 o                         
  -2  -1   4       1068.12        927.93        23.99 o                         
  -1  -1   4       4308.02       4445.78        93.15 o                         
   0  -1   4       8259.38       7960.11       168.66 o                         
   1  -1   4        195.12        156.43         4.37 o                         
   2  -1   4       5280.16       5588.42       120.76 o                         
   3  -1   4        664.74        637.79        13.33 o                         
   4  -1   4       1956.83       2197.85        49.62 o                         
   5  -1   4       1467.71       1450.07        34.64 o                         
   6  -1   4       4609.75       4518.34       121.51 o                         
   7  -1   4        249.64        225.89        12.82 o                         
   8  -1   4        107.77        110.70        10.96 o                         
   9  -1   4         56.67         43.48         8.12 o                         
  10  -1   4       1037.28       1114.43        47.23 o                         
  11  -1   4        133.62        141.94        20.72 o                         
  12  -1   4        111.99         85.95        20.13 o                         
  13  -1   4         21.52        -21.63        21.63 o                         
 -13   0   4          4.11        -19.63        19.63 o                         
 -12   0   4         23.42         32.71        15.92 o                         
 -11   0   4         38.38         42.49        11.50 o                         
 -10   0   4         20.79         26.21         3.83 o                         
  -9   0   4         46.60         54.90         4.43 o                         
  -8   0   4       1485.48       1474.60        34.97 o                         
  -7   0   4        345.76        374.43         9.95 o                         
  -6   0   4       1140.45       1184.13        27.02 o                         
  -5   0   4         50.59         33.22         2.84 o                         
  -4   0   4       2649.14       2737.72        65.23 o                         
  -3   0   4      12370.17      12190.96       341.75 o                         
  -2   0   4       1633.26       1379.34        29.02 o                         
  -1   0   4        470.21        518.86        11.09 o                         
   0   0   4       6969.42       7369.25       163.04 o                         
   1   0   4       2646.41       2412.20        54.64 o                         
   2   0   4         21.78         17.04         2.36 o                         
   3   0   4        655.05        707.59        19.83 o                         
   4   0   4      23019.44      24632.01       576.35 o                         
   5   0   4       1602.29       1768.16        45.79 o                         
   6   0   4        202.60        189.38         7.83 o                         
   7   0   4          2.13         -5.54         5.54 o                         
   8   0   4       4069.61       4516.15       158.54 o                         
   9   0   4         72.66         79.52         9.39 o                         
  10   0   4          2.69         -6.35        12.31 o                         
  11   0   4         41.01         22.37        16.01 o                         
  12   0   4        587.52        664.90        33.33 o                         
  13   0   4         12.02        -10.33        19.78 o                         
 -13   1   4         32.03         14.53        15.18 o                         
 -12   1   4        205.06        184.82        30.94 o                         
 -11   1   4        101.40         91.39        11.75 o                         
 -10   1   4        171.31        164.85         8.58 o                         
  -9   1   4        133.42        142.73         9.38 o                         
  -8   1   4       4656.25       4948.51       110.73 o                         
  -7   1   4        379.15        404.81        10.39 o                         
  -6   1   4        988.00       1071.62        26.78 o                         
  -5   1   4       2967.35       2991.01        71.23 o                         
  -4   1   4      24846.95      24825.61       794.23 o                         
  -3   1   4        532.54        538.64        12.43 o                         
  -2   1   4       1080.52        950.70        19.36 o                         
  -1   1   4       4410.98       4452.33        99.95 o                         
   0   1   4       8559.87       8119.54       169.18 o                         
   1   1   4        226.27        190.03         4.84 o                         
   2   1   4       5470.10       5970.25       137.97 o                         
   3   1   4        661.16        634.05        18.55 o                         
   4   1   4       2014.31       2211.90        62.35 o                         
   5   1   4       1447.11       1415.69        41.60 o                         
   6   1   4       4587.51       4744.87       123.36 o                         
   7   1   4        252.12        225.56         8.84 o                         
   8   1   4        119.82        135.25         6.43 o                         
   9   1   4         66.35         59.35         6.07 o                         
  10   1   4       1046.74       1199.67        45.66 o                         
  11   1   4        132.04        132.92        15.93 o                         
  12   1   4        117.03        119.49        19.67 o                         
  13   1   4         23.58        -11.47        19.23 o                         
 -13   2   4         15.56         14.25        15.40 o                         
 -12   2   4         84.21         70.78        13.08 o                         
 -11   2   4         77.36         72.51        11.10 o                         
 -10   2   4       1831.12       1902.16        56.17 o                         
  -9   2   4        440.26        469.02        15.71 o                         
  -8   2   4       1204.14       1259.49        31.87 o                         
  -7   2   4        135.91        152.13         6.44 o                         
  -6   2   4       9924.96       9868.38       251.84 o                         
  -5   2   4        901.87        807.03        21.21 o                         
  -4   2   4        573.58        535.24        26.74 o                         
  -3   2   4       2605.75       2608.20        54.38 o                         
  -2   2   4       8960.79       8461.28       178.29 o                         
  -1   2   4        980.87        933.50        21.73 o                         
   0   2   4        306.85        316.15         6.53 o                         
   1   2   4        219.42        211.07         5.20 o                         
   2   2   4       5013.12       5077.15       127.87 o                         
   3   2   4       5867.09       5635.16       147.96 o                         
   4   2   4        533.56        514.56        13.57 o                         
   5   2   4       1607.01       1708.45        46.34 o                         
   6   2   4         32.88         17.91         5.81 o                         
   7   2   4        590.38        622.22        16.95 o                         
   8   2   4          4.12         -6.33         6.33 o                         
   9   2   4          7.77          5.27         4.93 o                         
  10   2   4        234.53        244.70        16.29 o                         
  11   2   4         99.93         92.91        16.81 o                         
  12   2   4         37.94         20.26        19.47 o                         
  13   2   4         30.68         -2.05        19.56 o                         
 -13   3   4         14.15         -6.82        15.13 o                         
 -12   3   4         44.72         25.47        14.77 o                         
 -11   3   4        321.19        374.16        24.50 o                         
 -10   3   4        644.56        683.44        21.17 o                         
  -9   3   4          7.82          1.82         5.75 o                         
  -8   3   4        308.01        314.77        12.00 o                         
  -7   3   4        439.57        434.92        12.28 o                         
  -6   3   4       3007.37       2961.87        77.29 o                         
  -5   3   4         19.84         20.00         6.88 o                         
  -4   3   4        570.86        623.80        17.35 o                         
  -3   3   4       1074.92       1011.68        20.93 o                         
  -2   3   4       4787.38       4578.04        91.20 o                         
  -1   3   4       1436.99       1291.18        28.48 o                         
   0   3   4       1801.98       1802.06        36.44 o                         
   2   3   4       3945.78       4349.98       103.67 o                         
   3   3   4        176.73        148.99         5.48 o                         
   4   3   4       5902.39       5899.71       142.26 o                         
   5   3   4       2980.37       2971.30        71.71 o                         
   6   3   4       1667.56       1611.10        38.58 o                         
   7   3   4         13.66          5.03         5.92 o                         
   8   3   4         21.98         15.39         6.16 o                         
   9   3   4         60.51         72.37        11.20 o                         
  10   3   4        259.65        233.72        15.12 o                         
  11   3   4         28.83         15.20        12.62 o                         
  12   3   4         72.34         97.64        15.69 o                         
  13   3   4         29.49         35.15        17.00 o                         
 -13   4   4         47.13         18.97        39.29 o                         
 -12   4   4        184.30        189.92        14.33 o                         
 -11   4   4         29.11         21.01        10.11 o                         
 -10   4   4        218.54        210.03        19.86 o                         
  -9   4   4        797.18        793.54        23.04 o                         
  -8   4   4        323.07        301.38         9.94 o                         
  -7   4   4         10.19          3.88         4.29 o                         
  -6   4   4       6290.81       6267.46       149.40 o                         
  -5   4   4        110.08        101.70         3.93 o                         
  -4   4   4        557.65        562.68        14.32 o                         
  -3   4   4       4010.76       4006.39        75.38 o                         
  -2   4   4      20159.54      19905.36       513.55 o                         
  -1   4   4       2659.49       2653.81        67.64 o                         
   0   4   4       3275.40       3513.35        78.51 o                         
   1   4   4        304.23        292.43         7.32 o                         
   2   4   4      11372.40      11115.77       264.63 o                         
   3   4   4       7369.63       7845.71       173.51 o                         
   4   4   4       1024.17       1008.84        22.41 o                         
   5   4   4        181.92        160.54         6.95 o                         
   6   4   4       3978.40       4179.81        95.11 o                         
   7   4   4        419.06        412.19        12.25 o                         
   8   4   4        731.70        737.55        27.52 o                         
   9   4   4         55.47         56.37         7.86 o                         
  10   4   4         11.75          3.27         8.31 o                         
  11   4   4         10.97          4.36        15.21 o                         
  12   4   4         80.82         98.48        16.35 o                         
  13   4   4         10.03        -19.37        19.37 o                         
 -12   5   4        263.11        234.72        18.91 o                         
 -11   5   4        121.10        119.34        17.22 o                         
 -10   5   4         70.20         72.69         8.95 o                         
  -9   5   4         20.02          5.30         7.63 o                         
  -8   5   4       1552.84       1630.80        44.89 o                         
  -7   5   4        168.50        181.54         6.25 o                         
  -6   5   4       1178.43       1175.89        28.36 o                         
  -5   5   4        805.49        809.75        19.38 o                         
  -4   5   4      11570.03      11725.45       264.05 o                         
  -3   5   4        151.85        170.09         4.41 o                         
  -2   5   4       6400.22       6228.17       134.56 o                         
  -1   5   4       2709.66       2641.36        62.17 o                         
   0   5   4      25003.23      24651.28       763.98 o                         
   1   5   4         47.33         59.97        19.45 o                         
   2   5   4       3358.63       3292.84        76.53 o                         
   3   5   4        281.20        296.23         8.21 o                         
   4   5   4       3553.04       3414.00        75.48 o                         
   5   5   4        999.18        999.94        24.14 o                         
   6   5   4        750.88        757.33        18.55 o                         
   7   5   4        623.53        583.84        16.35 o                         
   8   5   4        782.23        827.49        28.89 o                         
   9   5   4        232.84        210.47        15.98 o                         
  10   5   4        115.49        121.50        15.20 o                         
  11   5   4        135.85        139.11        14.68 o                         
  12   5   4          0.75        -17.22        17.22 o                         
 -12   6   4         39.78         31.64        17.33 o                         
 -11   6   4          4.92        -11.55        11.55 o                         
 -10   6   4         13.00          0.09         8.41 o                         
  -9   6   4          3.58         -3.13         5.46 o                         
  -8   6   4        303.44        268.27         9.42 o                         
  -7   6   4         85.16         74.37         4.97 o                         
  -6   6   4        337.32        318.74         9.07 o                         
  -5   6   4         67.68         62.88         3.58 o                         
  -4   6   4       8569.21       8941.11       188.69 o                         
  -3   6   4       7251.78       7560.00       163.70 o                         
  -2   6   4      10274.48      10587.65       232.10 o                         
  -1   6   4        104.26        131.57         5.91 o                         
   0   6   4      15736.01      16109.23       414.13 o                         
   1   6   4       1154.14       1163.81        24.75 o                         
   2   6   4        207.54        188.92         7.70 o                         
   3   6   4        322.92        342.19         9.85 o                         
   4   6   4       3116.68       3098.02        68.19 o                         
   5   6   4       1592.40       1657.35        39.28 o                         
   6   6   4        450.80        455.45        15.80 o                         
   7   6   4        268.66        277.72         9.60 o                         
   8   6   4       1005.99       1035.82        30.86 o                         
   9   6   4        270.32        318.61        21.17 o                         
  10   6   4         18.34        -15.29        15.29 o                         
  11   6   4         93.11         64.90        16.23 o                         
  12   6   4         69.32         35.15        18.23 o                         
 -12   7   4        273.51        302.30        22.91 o                         
 -11   7   4         47.88         40.92        12.73 o                         
 -10   7   4        392.77        377.64        16.95 o                         
  -9   7   4         53.94         32.75         6.39 o                         
  -8   7   4        612.57        598.60        15.82 o                         
  -7   7   4        181.33        168.56         6.71 o                         
  -6   7   4        660.25        641.97        16.24 o                         
  -5   7   4        974.76       1004.57        22.49 o                         
  -4   7   4        658.77        635.36        14.96 o                         
  -3   7   4        429.35        426.77        10.40 o                         
  -2   7   4       4660.88       4751.68       102.83 o                         
  -1   7   4       2998.49       2997.24        63.35 o                         
   0   7   4       6126.57       6242.54       148.93 o                         
   1   7   4       1482.03       1422.58        32.57 o                         
   2   7   4        551.44        502.04        11.91 o                         
   3   7   4         35.29         27.80         4.30 o                         
   4   7   4       3782.71       3875.14        88.74 o                         
   5   7   4        891.17        947.82        22.26 o                         
   6   7   4        275.41        268.84        10.93 o                         
   7   7   4        344.63        339.86        13.25 o                         
   8   7   4        501.88        492.50        18.05 o                         
   9   7   4         86.36         60.94         7.51 o                         
  10   7   4        155.03        154.98        15.11 o                         
  11   7   4        160.87        165.48        20.44 o                         
  12   7   4         17.33          4.41        16.28 o                         
 -12   8   4          8.05         -5.09        21.29 o                         
 -11   8   4         51.73         35.72        15.16 o                         
 -10   8   4        588.44        540.30        27.83 o                         
  -9   8   4        354.42        349.20        18.07 o                         
  -8   8   4         40.81         36.45         5.19 o                         
  -7   8   4         47.86         54.32         4.49 o                         
  -6   8   4       1272.00       1224.02        30.91 o                         
  -5   8   4        119.80        119.26         6.44 o                         
  -4   8   4        693.91        696.54        16.16 o                         
  -3   8   4        907.78        964.85        21.77 o                         
  -2   8   4       5804.47       5898.71       131.38 o                         
  -1   8   4        192.64        171.83         5.38 o                         
   0   8   4        901.38        896.16        20.73 o                         
   1   8   4        376.79        349.05        10.03 o                         
   2   8   4       6164.95       6128.73       151.16 o                         
   3   8   4       1685.33       1720.11        42.04 o                         
   4   8   4       1095.56       1108.11        28.30 o                         
   5   8   4        433.10        442.32        11.48 o                         
   6   8   4        809.22        841.95        23.52 o                         
   7   8   4        195.73        195.97        14.42 o                         
   8   8   4        206.95        190.38        11.35 o                         
   9   8   4        101.71         92.55        20.72 o                         
  10   8   4        163.08        128.46        18.02 o                         
  11   8   4         42.66         -0.14        20.72 o                         
 -11   9   4        165.19        130.61        23.88 o                         
 -10   9   4         10.09          0.71        13.99 o                         
  -9   9   4         53.32         27.62        10.27 o                         
  -8   9   4         97.55         93.09         8.58 o                         
  -7   9   4        240.16        261.25         9.49 o                         
  -6   9   4        148.33        135.60         7.90 o                         
  -5   9   4         19.75         10.06         5.69 o                         
  -4   9   4        105.23         99.81         5.99 o                         
  -3   9   4        299.93        244.96         8.61 o                         
  -2   9   4       7186.33       7526.46       170.66 o                         
  -1   9   4        332.21        377.69        10.81 o                         
   0   9   4        674.84        666.24        14.85 o                         
   1   9   4        492.29        463.88        12.25 o                         
   2   9   4       4936.16       5104.13       134.76 o                         
   3   9   4        533.07        558.46        15.26 o                         
   4   9   4       1645.49       1763.58        45.77 o                         
   5   9   4        595.74        619.97        17.35 o                         
   6   9   4       2668.21       2927.84        79.35 o                         
   7   9   4         32.84         19.90         8.56 o                         
   8   9   4        117.39        100.65        12.87 o                         
   9   9   4         17.10         13.09        16.19 o                         
  10   9   4        131.68         87.85        16.93 o                         
  11   9   4          2.30        -21.76        21.76 o                         
 -11  10   4         10.96        -10.14        23.85 o                         
 -10  10   4        353.76        347.22        27.75 o                         
  -9  10   4        292.71        293.48        17.56 o                         
  -8  10   4         12.79         -1.88         8.92 o                         
  -7  10   4         66.46         55.79         6.01 o                         
  -6  10   4         67.52         78.29        11.34 o                         
  -5  10   4         76.23         87.98         7.19 o                         
  -4  10   4        844.27        815.55        19.45 o                         
  -3  10   4        377.90        373.69        10.82 o                         
  -2  10   4       2211.90       2274.32        52.10 o                         
  -1  10   4         83.42         80.40         5.23 o                         
   0  10   4       1886.81       1953.70        44.20 o                         
   1  10   4        127.64        118.00         7.69 o                         
   2  10   4       1261.83       1186.39        32.63 o                         
   3  10   4        598.45        627.32        22.30 o                         
   4  10   4       1891.25       1971.38        55.00 o                         
   5  10   4        102.08         97.62         6.28 o                         
   6  10   4       1002.68       1067.94        30.92 o                         
   7  10   4         31.76         16.89        10.36 o                         
   8  10   4        244.20        240.03        20.75 o                         
   9  10   4         22.67         23.84        15.37 o                         
  10  10   4         65.46         67.01        17.31 o                         
  11  10   4         37.18         14.69        20.19 o                         
 -10  11   4        113.67         82.79        23.39 o                         
  -9  11   4          3.50        -14.65        14.65 o                         
  -8  11   4        510.37        476.37        24.12 o                         
  -7  11   4         51.86         45.77         8.68 o                         
  -6  11   4          5.79         -3.08         7.45 o                         
  -5  11   4        384.98        399.51        14.74 o                         
  -4  11   4       1152.04       1210.45        35.26 o                         
  -3  11   4         13.01         20.21         6.51 o                         
  -2  11   4        358.24        388.39        13.56 o                         
  -1  11   4        448.44        469.84        14.78 o                         
   0  11   4       1969.46       1955.41        50.42 o                         
   1  11   4        177.93        187.96         8.85 o                         
   2  11   4         73.54         66.10        10.40 o                         
   3  11   4         20.80         24.67         9.51 o                         
   4  11   4       1562.65       1626.07        61.09 o                         
   5  11   4        152.90        144.61         9.63 o                         
   6  11   4         90.63         94.22         7.65 o                         
   7  11   4        202.11        202.50        16.69 o                         
   8  11   4        137.45        144.89        17.83 o                         
   9  11   4         30.08         24.97        15.71 o                         
  10  11   4         60.87         83.97        25.66 o                         
 -10  12   4          4.00        -22.82        22.82 o                         
  -9  12   4          3.79        -30.88        30.88 o                         
  -8  12   4         44.73         14.50        13.39 o                         
  -7  12   4        126.65        124.46        10.58 o                         
  -6  12   4        146.88        162.44        11.53 o                         
  -5  12   4         55.84         53.61         9.90 o                         
  -4  12   4        790.88        814.15        29.04 o                         
  -3  12   4        815.31        918.65        31.29 o                         
  -2  12   4        793.03        865.10        27.06 o                         
  -1  12   4          5.59         -4.11         7.97 o                         
   0  12   4       1924.67       2048.87        65.02 o                         
   1  12   4         36.93         31.04         7.07 o                         
   2  12   4         88.44         78.36         9.66 o                         
   3  12   4         21.81          5.93        10.39 o                         
   4  12   4        441.60        428.02        19.67 o                         
   5  12   4        297.39        317.19        13.40 o                         
   6  12   4        320.35        344.23        15.38 o                         
   7  12   4         40.60         26.73        19.10 o                         
   8  12   4         63.96         66.30        26.36 o                         
   9  12   4         78.24         95.81        18.55 o                         
  -9  13   4          2.42        -16.91        16.91 o                         
  -8  13   4        176.10        166.44        12.85 o                         
  -7  13   4        162.56        168.67        13.62 o                         
  -6  13   4         95.11         84.02        10.47 o                         
  -5  13   4         93.57         85.71        15.95 o                         
  -4  13   4       1197.71       1289.99        42.57 o                         
  -3  13   4         64.21         71.09        12.49 o                         
  -2  13   4        319.89        358.52        15.03 o                         
  -1  13   4        437.75        493.67        18.26 o                         
   0  13   4        832.86        833.66        28.37 o                         
   1  13   4         92.93         93.05         7.93 o                         
   2  13   4        610.91        636.73        25.98 o                         
   3  13   4         27.24          0.52        12.99 o                         
   4  13   4        424.39        409.38        20.52 o                         
   5  13   4         50.58         33.20         7.89 o                         
   6  13   4        105.16        111.34        13.47 o                         
   7  13   4         60.59         66.12        13.51 o                         
   8  13   4         67.14         51.35        16.98 o                         
   9  13   4         33.80         20.41        17.36 o                         
  -8  14   4         80.14         73.51        15.31 o                         
  -7  14   4         53.79         61.58        13.01 o                         
  -6  14   4        847.16        863.51        33.46 o                         
  -5  14   4         97.00        106.90        14.69 o                         
  -4  14   4         75.63         58.20        11.44 o                         
  -3  14   4        123.21        128.42        12.06 o                         
  -2  14   4       1043.75       1204.90        37.86 o                         
  -1  14   4         37.32         24.47        18.31 o                         
   0  14   4          8.73         -5.61        10.60 o                         
   1  14   4         67.90         64.71        11.68 o                         
   2  14   4       1426.78       1502.05        50.09 o                         
   3  14   4        143.06        142.90        13.22 o                         
   4  14   4        105.28         91.37        12.33 o                         
   5  14   4          8.91          8.14         8.62 o                         
   6  14   4        338.10        338.49        20.51 o                         
   7  14   4         32.94          6.51        15.31 o                         
   8  14   4         39.51          6.85        19.74 o                         
  -7  15   4         60.77         59.33        14.41 o                         
  -6  15   4        332.57        333.59        17.82 o                         
  -5  15   4          8.09         -1.95        15.34 o                         
  -4  15   4         27.03          7.37        12.25 o                         
  -3  15   4          6.92        -13.49        13.49 o                         
  -2  15   4        353.68        376.41        17.78 o                         
  -1  15   4          6.86        -11.15        13.79 o                         
   0  15   4        101.68         98.86        15.15 o                         
   1  15   4        173.82        186.42        13.08 o                         
   2  15   4        507.54        482.26        23.22 o                         
   3  15   4         19.33         13.81        11.15 o                         
   4  15   4        268.96        289.13        19.00 o                         
   5  15   4        124.84        120.62        15.16 o                         
   6  15   4        167.99        158.88        17.50 o                         
   7  15   4         14.41          0.39        15.99 o                         
  -6  16   4        309.32        300.49        19.04 o                         
  -5  16   4          1.49        -13.81        13.81 o                         
  -4  16   4        284.33        296.20        25.91 o                         
  -3  16   4         23.77          6.37        14.15 o                         
  -2  16   4         66.82         58.41        15.39 o                         
  -1  16   4         28.09         -9.44        26.65 o                         
   0  16   4        206.44        251.75        23.67 o                         
   1  16   4         19.23          9.13        13.13 o                         
   2  16   4         41.69         33.29        16.66 o                         
   3  16   4         59.64         35.81        11.43 o                         
   4  16   4        125.10         86.04        19.48 o                         
   5  16   4         17.44         11.80        15.64 o                         
   6  16   4          3.30        -22.34        22.34 o                         
  -4  17   4        248.96        268.52        19.13 o                         
  -3  17   4         21.44        -16.00        16.00 o                         
  -2  17   4         76.28         57.63        16.34 o                         
  -1  17   4        135.22        154.93        21.29 o                         
   0  17   4        200.64        202.96        17.72 o                         
   1  17   4         21.67          1.81        19.73 o                         
   2  17   4         14.10         -8.22        20.73 o                         
   3  17   4         10.53        -18.12        19.27 o                         
   4  17   4         70.78         33.85        16.14 o                         
  -1  18   4          9.42        -22.07        22.07 o                         
   0  18   4          0.79        -18.58        18.58 o                         
   1  18   4         26.07         24.56        19.52 o                         
  -3 -17   5        392.11        400.55        33.83 o                         
  -2 -17   5         30.40         25.72        23.62 o                         
  -1 -17   5         12.15         15.60        23.31 o                         
   0 -17   5         18.81        -26.25        32.09 o                         
   1 -17   5        295.07        259.29        44.84 o                         
   2 -17   5          6.11        -10.41        37.03 o                         
   3 -17   5          7.48        -15.84        31.97 o                         
  -5 -16   5        380.75        378.84        31.71 o                         
  -4 -16   5         74.99         83.39        25.06 o                         
  -3 -16   5        229.42        261.88        29.42 o                         
  -2 -16   5         24.91         26.10        19.68 o                         
  -1 -16   5        186.88        187.03        24.74 o                         
   0 -16   5         45.71         22.08        41.12 o                         
   1 -16   5        162.11        161.73        28.19 o                         
   2 -16   5          9.07         11.81        31.33 o                         
   3 -16   5        280.85        288.20        22.97 o                         
   4 -16   5         11.52        -10.90        16.47 o                         
   5 -16   5         91.05         63.06        17.81 o                         
  -7 -15   5         34.32         -9.20        21.78 o                         
  -6 -15   5         23.93          4.68        21.44 o                         
  -5 -15   5        239.40        269.67        25.05 o                         
  -4 -15   5         34.72         36.78        19.85 o                         
  -3 -15   5         57.07         42.57        19.73 o                         
  -2 -15   5        154.60        134.38        22.79 o                         
  -1 -15   5        337.81        325.95        33.51 o                         
   0 -15   5         12.11        -11.52        17.49 o                         
   1 -15   5          7.63         -4.15        23.12 o                         
   2 -15   5         55.69         29.90        14.97 o                         
   3 -15   5        265.68        249.45        19.66 o                         
   4 -15   5         41.55         21.01        15.26 o                         
   5 -15   5         24.19          1.61        17.47 o                         
   6 -15   5          9.73        -21.48        21.48 o                         
  -8 -14   5          6.20        -19.85        26.52 o                         
  -7 -14   5         51.13         46.45        29.85 o                         
  -6 -14   5          4.00        -24.26        24.26 o                         
  -5 -14   5        815.50        864.03        46.31 o                         
  -4 -14   5        191.52        211.32        21.57 o                         
  -3 -14   5        210.51        196.47        22.53 o                         
  -2 -14   5          4.52         -6.06        18.66 o                         
  -1 -14   5        490.06        458.30        25.51 o                         
   0 -14   5        228.35        246.56        17.42 o                         
   1 -14   5        335.35        315.03        25.30 o                         
   2 -14   5        145.42        141.35        17.68 o                         
   3 -14   5        656.39        677.69        29.37 o                         
   4 -14   5         41.23         35.71        13.13 o                         
   5 -14   5         33.08         29.38        12.93 o                         
   6 -14   5         57.18         39.16        16.50 o                         
   7 -14   5        132.67        140.70        17.41 o                         
  -9 -13   5         11.92        -27.39        28.65 o                         
  -8 -13   5         73.51         37.86        24.81 o                         
  -7 -13   5        172.07        167.74        21.79 o                         
  -6 -13   5         16.58         10.88        17.87 o                         
  -5 -13   5         19.05         24.53        15.70 o                         
  -4 -13   5         59.61         32.02        17.64 o                         
  -3 -13   5        303.01        336.33        45.84 o                         
  -2 -13   5        245.22        223.55        15.69 o                         
  -1 -13   5        157.97        153.44        12.82 o                         
   0 -13   5          5.48         -2.31         6.39 o                         
   1 -13   5        745.29        761.24        25.41 o                         
   2 -13   5        145.54        160.69        13.04 o                         
   3 -13   5        314.51        318.87        18.65 o                         
   4 -13   5        352.06        391.20        21.32 o                         
   5 -13   5        546.91        559.68        29.19 o                         
   6 -13   5         17.12          2.76        23.09 o                         
   7 -13   5        139.00        127.40        18.32 o                         
   8 -13   5         14.64        -19.65        19.65 o                         
  -9 -12   5         57.88         70.18        26.19 o                         
  -8 -12   5         57.16         22.26        31.75 o                         
  -7 -12   5        126.81        117.19        18.52 o                         
  -6 -12   5        233.52        222.17        19.25 o                         
  -5 -12   5        841.68        871.65        42.05 o                         
  -4 -12   5         38.11         14.27        14.41 o                         
  -3 -12   5        150.42        130.08        16.63 o                         
  -2 -12   5        375.54        403.06        17.80 o                         
  -1 -12   5         33.47         19.53         4.27 o                         
   0 -12   5        145.42        139.00         7.75 o                         
   1 -12   5        600.94        586.63        24.35 o                         
   2 -12   5        274.83        302.27        18.46 o                         
   3 -12   5         59.61         47.74        12.93 o                         
   4 -12   5         53.13         39.96         9.92 o                         
   5 -12   5        895.77        937.07        38.95 o                         
   6 -12   5        271.81        278.32        19.53 o                         
   7 -12   5          6.97          1.38        17.31 o                         
   8 -12   5          3.44        -19.40        19.40 o                         
   9 -12   5         78.28         45.36        24.28 o                         
 -10 -11   5          2.93         -2.00        18.51 o                         
  -9 -11   5          5.96        -23.55        23.55 o                         
  -8 -11   5        112.41        104.33        23.06 o                         
  -7 -11   5       2011.67       2450.98       107.73 o                         
  -6 -11   5        151.73        146.96        10.24 o                         
  -5 -11   5        173.47        184.51        20.07 o                         
  -4 -11   5        357.94        387.49        19.06 o                         
  -3 -11   5       4042.75       4380.04       164.77 o                         
  -2 -11   5        158.73        165.57         7.44 o                         
  -1 -11   5        166.06        173.93         7.04 o                         
   0 -11   5         10.61         -0.02         4.53 o                         
   1 -11   5       1199.42       1183.55        40.21 o                         
   2 -11   5        144.76        156.87        13.01 o                         
   3 -11   5        374.40        349.11        15.11 o                         
   4 -11   5        432.63        455.41        26.56 o                         
   5 -11   5        150.23        146.93        12.95 o                         
   6 -11   5         17.27          9.45        11.92 o                         
   7 -11   5        142.51        146.67        15.72 o                         
   8 -11   5         35.35          5.32        17.39 o                         
   9 -11   5         82.83         54.49        30.28 o                         
  10 -11   5         30.97          8.15        16.25 o                         
 -10 -10   5         15.69         16.68        15.86 o                         
  -9 -10   5        579.45        636.53        29.93 o                         
  -8 -10   5         43.15         10.85        12.55 o                         
  -7 -10   5         84.52         82.52         9.20 o                         
  -6 -10   5         79.47         82.57         8.33 o                         
  -5 -10   5       1324.57       1396.94        45.64 o                         
  -4 -10   5       1066.89       1033.70        47.85 o                         
  -3 -10   5        149.43        117.47         9.65 o                         
  -2 -10   5         32.01         26.78         8.42 o                         
  -1 -10   5       3289.38       3319.09        79.88 o                         
   0 -10   5        758.91        829.60        20.37 o                         
   1 -10   5         50.92         39.49         4.94 o                         
   2 -10   5        154.90        152.62         8.21 o                         
   3 -10   5        685.04        700.79        21.97 o                         
   4 -10   5         88.67         90.18         8.90 o                         
   5 -10   5        189.33        173.21        10.83 o                         
   6 -10   5        152.11        170.42        14.67 o                         
   7 -10   5         78.65         78.17        12.97 o                         
   8 -10   5          6.54        -13.16        13.16 o                         
   9 -10   5        146.50        173.50        18.51 o                         
  10 -10   5         17.88         -4.81        14.75 o                         
 -11  -9   5         28.30         -8.74        36.93 o                         
 -10  -9   5         88.96         55.36        21.09 o                         
  -9  -9   5        144.45        125.14        15.25 o                         
  -8  -9   5         13.37         -3.06         7.72 o                         
  -7  -9   5         41.00         35.51         7.46 o                         
  -6  -9   5         83.11         77.14         6.66 o                         
  -5  -9   5         13.10         10.97         3.90 o                         
  -4  -9   5         95.03        107.14         8.43 o                         
  -3  -9   5       1202.72       1183.88        34.95 o                         
  -2  -9   5       1726.10       1778.06        57.54 o                         
  -1  -9   5        625.73        630.60        18.87 o                         
   0  -9   5        154.20        135.46         6.57 o                         
   1  -9   5        176.79        184.46         6.59 o                         
   2  -9   5        972.07       1075.98        26.48 o                         
   3  -9   5        832.25        870.74        22.13 o                         
   4  -9   5         38.31         33.22         6.93 o                         
   5  -9   5        343.15        373.36        16.61 o                         
   6  -9   5         17.28          9.85        10.29 o                         
   7  -9   5        438.94        448.87        19.96 o                         
   8  -9   5         26.62         30.18        11.38 o                         
   9  -9   5         92.81         52.43        17.94 o                         
  10  -9   5         86.35         84.11        16.94 o                         
  11  -9   5        135.53         79.61        28.43 o                         
 -11  -8   5        203.16        212.30        31.72 o                         
 -10  -8   5         23.63         -1.07        13.04 o                         
  -9  -8   5       1912.99       2071.34        79.52 o                         
  -8  -8   5         17.93          4.37         7.17 o                         
  -7  -8   5         48.16         40.55         8.27 o                         
  -6  -8   5         44.00         36.86         5.85 o                         
  -5  -8   5       3817.06       3940.72       117.76 o                         
  -4  -8   5        877.47        866.60        25.23 o                         
  -3  -8   5        916.46        906.69        26.38 o                         
  -2  -8   5        402.89        404.36        14.91 o                         
  -1  -8   5      10237.97      10204.93       246.89 o                         
   0  -8   5        482.77        466.12        11.21 o                         
   1  -8   5         11.37          2.02         6.19 o                         
   2  -8   5        395.17        371.68        11.42 o                         
   3  -8   5        709.52        745.09        17.67 o                         
   4  -8   5        184.41        179.58         7.61 o                         
   5  -8   5        322.37        326.95        13.28 o                         
   6  -8   5         57.56         40.44        10.94 o                         
   7  -8   5        416.22        437.04        30.32 o                         
   8  -8   5         63.76         60.22        13.64 o                         
   9  -8   5        114.25         89.53        14.08 o                         
  10  -8   5         59.87         12.78        16.30 o                         
  11  -8   5        164.99        154.92        25.71 o                         
 -12  -7   5         11.88        -15.70        20.32 o                         
 -11  -7   5        855.50        984.91        73.01 o                         
 -10  -7   5         93.42         81.11        10.03 o                         
  -9  -7   5          4.17         -7.05         8.40 o                         
  -8  -7   5         69.21         75.39         8.51 o                         
  -7  -7   5       2950.99       3333.63       101.36 o                         
  -6  -7   5         93.27         83.66         6.34 o                         
  -5  -7   5        238.58        235.89         9.98 o                         
  -4  -7   5       1056.68       1008.60        27.84 o                         
  -3  -7   5       7491.58       7602.88       194.44 o                         
  -2  -7   5        254.01        259.12        10.10 o                         
  -1  -7   5       1337.52       1337.79        31.74 o                         
   0  -7   5        106.24        114.80         4.41 o                         
   1  -7   5       3071.77       3072.93        67.15 o                         
   2  -7   5        119.86         88.81         4.86 o                         
   3  -7   5       2598.19       2713.43        62.59 o                         
   4  -7   5       1992.78       2012.30        48.20 o                         
   5  -7   5        211.70        222.49         9.79 o                         
   6  -7   5        208.68        226.70        24.61 o                         
   7  -7   5        346.94        370.43        20.78 o                         
   8  -7   5        132.38        122.08        10.77 o                         
   9  -7   5        323.39        289.62        24.99 o                         
  10  -7   5        143.30        125.66        15.07 o                         
  11  -7   5         20.85         10.50        21.05 o                         
 -12  -6   5          6.15        -15.94        15.94 o                         
 -11  -6   5          2.82         -5.41        14.56 o                         
 -10  -6   5        164.02        165.66        17.96 o                         
  -9  -6   5        147.37        131.51        10.59 o                         
  -8  -6   5        102.40         89.79        14.46 o                         
  -7  -6   5        117.12        120.41         6.79 o                         
  -6  -6   5        730.51        740.68        17.62 o                         
  -5  -6   5       1399.87       1468.34        38.02 o                         
  -4  -6   5        285.75        306.16         9.43 o                         
  -3  -6   5       1468.19       1446.21        36.43 o                         
  -2  -6   5        941.38        902.57        26.36 o                         
  -1  -6   5        462.26        486.69        12.46 o                         
   0  -6   5         40.39         38.66         2.91 o                         
   1  -6   5       4520.08       4688.15       100.35 o                         
   2  -6   5        766.06        741.53        16.32 o                         
   3  -6   5       1691.26       1607.66        34.63 o                         
   4  -6   5         53.15         46.05         5.69 o                         
   5  -6   5       4514.07       4650.55       126.62 o                         
   6  -6   5       1558.09       1533.72        46.09 o                         
   7  -6   5        179.36        198.03        11.60 o                         
   8  -6   5        122.07         99.49         7.53 o                         
   9  -6   5        530.11        503.64        21.68 o                         
  10  -6   5          8.91          1.34         9.97 o                         
  11  -6   5         17.73         23.46        19.26 o                         
  12  -6   5          3.34        -28.55        28.55 o                         
 -12  -5   5        115.42        116.96        14.67 o                         
 -11  -5   5        397.83        393.80        19.29 o                         
 -10  -5   5         64.94         62.94        11.21 o                         
  -9  -5   5        103.75         90.29         7.12 o                         
  -8  -5   5        224.13        238.39        12.17 o                         
  -7  -5   5       1404.85       1297.09        31.78 o                         
  -6  -5   5        118.33        122.01         6.37 o                         
  -5  -5   5         54.11         56.69         4.19 o                         
  -4  -5   5       1997.54       2110.23        52.59 o                         
  -3  -5   5       2851.66       2770.02        67.42 o                         
  -2  -5   5       1428.58       1442.87        41.20 o                         
  -1  -5   5        178.69        174.13         5.22 o                         
   0  -5   5        575.47        604.43        13.65 o                         
   1  -5   5      15054.03      15532.82       349.98 o                         
   2  -5   5        535.25        490.32        10.35 o                         
   3  -5   5       1773.50       1736.44        38.80 o                         
   4  -5   5       2175.43       2175.88        49.17 o                         
   5  -5   5       4126.76       4293.98       104.66 o                         
   6  -5   5         22.92         18.60         7.27 o                         
   7  -5   5       1472.17       1573.33        60.93 o                         
   8  -5   5        159.78        147.52         8.51 o                         
   9  -5   5        667.97        621.42        26.96 o                         
  10  -5   5         62.40         35.59        16.79 o                         
  11  -5   5         41.67        -15.31        25.84 o                         
  12  -5   5         26.13          1.07        25.43 o                         
 -12  -4   5         42.31         13.51        15.69 o                         
 -11  -4   5        126.79        151.70        14.24 o                         
 -10  -4   5         70.59         78.67         7.51 o                         
  -9  -4   5       1148.43       1125.50        46.67 o                         
  -8  -4   5        112.54        104.55         7.21 o                         
  -7  -4   5        101.67        101.18        10.48 o                         
  -6  -4   5        294.40        285.95         7.47 o                         
  -5  -4   5       4502.03       4745.33       105.16 o                         
  -4  -4   5       3195.45       3238.64        82.53 o                         
  -3  -4   5       3535.29       3744.01        95.41 o                         
  -2  -4   5        694.87        703.46        18.84 o                         
  -1  -4   5       1771.92       1692.13        37.26 o                         
   0  -4   5        179.35        148.95         5.08 o                         
   1  -4   5       1004.97        917.75        17.98 o                         
   2  -4   5        553.33        598.95        13.97 o                         
   3  -4   5       6714.99       6774.06       151.66 o                         
   4  -4   5         34.75         21.76         5.36 o                         
   5  -4   5        177.00        173.43         7.65 o                         
   6  -4   5        695.61        673.03        18.66 o                         
   7  -4   5       1296.82       1295.10        38.76 o                         
   8  -4   5        298.98        293.23        12.24 o                         
   9  -4   5         60.46         56.51         9.91 o                         
  10  -4   5         66.46         66.16        10.08 o                         
  11  -4   5        396.85        436.17        32.44 o                         
  12  -4   5        122.74        105.94        25.73 o                         
 -13  -3   5        110.67        127.26        24.79 o                         
 -12  -3   5         46.51         18.42        13.70 o                         
 -11  -3   5         20.70          8.98        10.09 o                         
 -10  -3   5        207.36        226.99         9.91 o                         
  -9  -3   5         59.59         62.47         5.69 o                         
  -8  -3   5          5.52         -3.23         4.31 o                         
  -7  -3   5         12.70         -1.25         3.31 o                         
  -6  -3   5        213.38        203.93         6.47 o                         
  -5  -3   5       3000.69       3059.62        64.71 o                         
  -4  -3   5         82.82         85.35         5.05 o                         
  -3  -3   5       3182.43       3130.93        78.16 o                         
  -2  -3   5       7198.64       6886.90       162.16 o                         
  -1  -3   5       5508.95       5789.00       120.20 o                         
   0  -3   5       2084.26       2197.00        51.04 o                         
   1  -3   5       1501.24       1377.59        32.17 o                         
   2  -3   5       1505.81       1517.90        31.48 o                         
   3  -3   5       5475.41       5729.67       127.48 o                         
   4  -3   5         45.85         51.68         4.60 o                         
   5  -3   5         34.31         32.71         5.56 o                         
   6  -3   5        206.23        198.13         7.66 o                         
   7  -3   5        585.05        582.38        18.03 o                         
   8  -3   5         13.78          1.26         8.09 o                         
   9  -3   5        101.18         94.55        10.64 o                         
  10  -3   5        449.20        414.91        25.63 o                         
  11  -3   5         51.06         25.69        19.82 o                         
  12  -3   5          7.05        -28.06        28.06 o                         
 -13  -2   5        146.72        106.01        37.33 o                         
 -12  -2   5        122.58        125.57        15.27 o                         
 -11  -2   5        189.47        200.67        14.30 o                         
 -10  -2   5        190.64        184.03         9.12 o                         
  -9  -2   5       1347.10       1358.28        35.54 o                         
  -8  -2   5         44.83         53.29         4.62 o                         
  -7  -2   5          5.20          3.17         4.30 o                         
  -6  -2   5        200.98        206.78         5.92 o                         
  -5  -2   5      13465.47      14235.36       299.83 o                         
  -4  -2   5       3968.59       4002.45        94.85 o                         
  -3  -2   5       4818.76       4828.44       108.70 o                         
  -2  -2   5        409.18        366.65         8.47 o                         
  -1  -2   5      19943.51      20794.86       583.72 o                         
   0  -2   5        129.27        104.58         4.78 o                         
   1  -2   5        757.85        663.66        15.43 o                         
   2  -2   5        743.99        663.41        15.25 o                         
   3  -2   5      12785.52      12674.64       277.45 o                         
   4  -2   5        334.69        317.45         8.70 o                         
   5  -2   5       1643.50       1667.07        34.74 o                         
   6  -2   5        439.87        463.45        21.33 o                         
   7  -2   5       1336.76       1371.90        37.59 o                         
   8  -2   5         66.12         85.86         6.22 o                         
   9  -2   5        148.11        162.80         8.52 o                         
  10  -2   5         29.35         16.87         9.78 o                         
  11  -2   5         50.09         16.04        17.19 o                         
  12  -2   5        128.77        168.51        26.09 o                         
 -13  -1   5         28.82         21.04        21.83 o                         
 -12  -1   5         29.49         10.62        12.31 o                         
 -11  -1   5        200.36        200.87        14.37 o                         
 -10  -1   5        130.91        131.60         7.12 o                         
  -9  -1   5        246.28        245.19        10.92 o                         
  -8  -1   5        336.68        364.38         9.78 o                         
  -7  -1   5       6092.46       6473.80       143.11 o                         
  -6  -1   5        344.22        347.76         9.35 o                         
  -5  -1   5       1524.96       1495.48        30.97 o                         
  -4  -1   5       2099.26       2113.04        54.15 o                         
  -3  -1   5      23070.05      22538.89       729.78 o                         
  -2  -1   5       5393.56       5383.37       103.98 o                         
  -1  -1   5       7048.03       7351.00       142.83 o                         
   0  -1   5         87.05         91.22         3.25 o                         
   1  -1   5       6326.15       5959.70       117.41 o                         
   2  -1   5       1343.27       1375.45        27.92 o                         
   3  -1   5        361.28        339.87         8.26 o                         
   4  -1   5       8454.42       9004.55       185.94 o                         
   5  -1   5       9652.61      10198.51       228.97 o                         
   6  -1   5        165.70        187.55        11.82 o                         
   7  -1   5          1.24          1.16         7.41 o                         
   8  -1   5        237.27        268.20        13.25 o                         
   9  -1   5         38.12         30.45         8.55 o                         
  10  -1   5        113.24        110.57         7.93 o                         
  11  -1   5         52.30         24.99        15.85 o                         
  12  -1   5          6.06        -15.66        18.85 o                         
  13  -1   5          1.66        -21.01        21.01 o                         
 -13   0   5         10.94        -20.58        20.58 o                         
 -12   0   5          1.48         -8.96        12.21 o                         
 -11   0   5        117.29         81.83        10.37 o                         
 -10   0   5        292.98        264.82        10.83 o                         
  -9   0   5        263.99        254.44        12.26 o                         
  -8   0   5        352.36        340.46        11.79 o                         
  -7   0   5       1302.96       1314.36        30.93 o                         
  -6   0   5       1087.65       1059.89        24.43 o                         
  -5   0   5       4499.66       4807.89       107.18 o                         
  -4   0   5        741.78        712.65        17.20 o                         
  -3   0   5      14543.28      15423.45       480.42 o                         
  -2   0   5       1634.21       1578.51        32.88 o                         
  -1   0   5        527.34        530.50        11.32 o                         
   0   0   5        105.05         88.08         2.94 o                         
   1   0   5       3807.09       3748.97        83.33 o                         
   2   0   5       4742.75       4913.86       108.47 o                         
   3   0   5       2753.41       2566.68        60.01 o                         
   4   0   5        133.98        121.00         5.61 o                         
   5   0   5          3.10          9.96         6.99 o                         
   6   0   5       3421.66       3837.54       105.86 o                         
   7   0   5        500.70        548.80        17.40 o                         
   8   0   5        365.01        401.45        15.93 o                         
   9   0   5         71.35         56.46         5.18 o                         
  10   0   5         93.30         92.40         6.20 o                         
  11   0   5          0.54        -14.17        14.17 o                         
  12   0   5          1.71        -20.25        20.25 o                         
  13   0   5         67.33         21.66        21.17 o                         
 -13   1   5         33.40          5.28        17.67 o                         
 -12   1   5         27.40         12.38        21.88 o                         
 -11   1   5        190.56        193.17        13.70 o                         
 -10   1   5        136.68        155.24        14.62 o                         
  -9   1   5        252.51        247.24         8.61 o                         
  -8   1   5        325.69        345.75        10.74 o                         
  -7   1   5       5803.61       5985.51       144.73 o                         
  -6   1   5        370.06        365.11        10.12 o                         
  -5   1   5       1495.30       1431.47        37.48 o                         
  -4   1   5       2175.83       2157.50        50.57 o                         
  -3   1   5      23110.26      22769.80       635.30 o                         
  -2   1   5       5150.89       5134.57       117.12 o                         
  -1   1   5       6675.10       7014.59       159.60 o                         
   0   1   5         49.40         58.24         2.64 o                         
   1   1   5       6186.40       5754.19       129.47 o                         
   2   1   5       1361.96       1390.98        32.65 o                         
   3   1   5        373.26        356.33         9.65 o                         
   4   1   5       8392.77       8839.10       248.76 o                         
   5   1   5       9699.52      10287.13       290.24 o                         
   6   1   5        146.78        165.28         8.39 o                         
   7   1   5          7.80          8.31         6.80 o                         
   8   1   5        264.59        306.04        12.47 o                         
   9   1   5         59.88         64.66         6.10 o                         
  10   1   5        122.20        120.67         7.35 o                         
  11   1   5         53.01         20.21        16.46 o                         
  12   1   5          7.25        -22.27        22.27 o                         
  13   1   5          2.02        -10.78        18.64 o                         
 -13   2   5        147.46        137.43        18.63 o                         
 -12   2   5        120.58         95.06        11.53 o                         
 -11   2   5        212.23        213.43        16.40 o                         
 -10   2   5        209.32        212.10        11.39 o                         
  -9   2   5       1369.15       1434.33        36.53 o                         
  -8   2   5         37.17         48.83         5.40 o                         
  -7   2   5          6.23         -0.13         6.93 o                         
  -6   2   5        169.01        166.96         6.61 o                         
  -5   2   5      13388.22      14049.82       395.94 o                         
  -4   2   5       3973.10       4004.86        87.34 o                         
  -3   2   5       4486.01       4392.59       100.33 o                         
  -2   2   5        408.16        360.83         7.58 o                         
  -1   2   5      20457.90      20524.38       575.53 o                         
   0   2   5        230.77        160.00         3.80 o                         
   1   2   5        822.59        713.12        15.65 o                         
   2   2   5        709.03        644.31        14.70 o                         
   3   2   5      12699.07      12437.86       355.22 o                         
   4   2   5        340.78        314.06        10.68 o                         
   5   2   5       1660.21       1545.20        42.44 o                         
   6   2   5        448.57        490.79        18.40 o                         
   7   2   5       1401.59       1557.21        53.01 o                         
   8   2   5         77.81         83.83         7.08 o                         
   9   2   5        165.45        202.54        11.25 o                         
  10   2   5         31.14          6.40         9.85 o                         
  11   2   5         47.06         28.82        25.05 o                         
  12   2   5        132.95        186.83        19.08 o                         
 -13   3   5        116.76        121.73        29.27 o                         
 -12   3   5         40.35         27.09        14.00 o                         
 -11   3   5         18.68        -11.05        11.05 o                         
 -10   3   5        201.69        192.90         9.70 o                         
  -9   3   5         82.95         85.87         7.03 o                         
  -8   3   5          8.17          9.03         5.13 o                         
  -7   3   5          9.86         -0.65         4.39 o                         
  -6   3   5        204.69        199.66         7.61 o                         
  -5   3   5       3011.05       3085.65        73.13 o                         
  -4   3   5         99.40        103.41         3.00 o                         
  -3   3   5       3077.80       3033.05        64.24 o                         
  -2   3   5       7195.57       6940.27       137.86 o                         
  -1   3   5       5525.18       5907.88       130.18 o                         
   0   3   5       2063.51       2102.95        41.81 o                         
   1   3   5       1615.15       1490.65        31.43 o                         
   2   3   5       1484.72       1474.23        35.13 o                         
   3   3   5       5416.41       5554.54       142.64 o                         
   4   3   5         44.74         52.36         5.54 o                         
   5   3   5         46.99         47.48         7.29 o                         
   6   3   5        247.98        224.68         8.31 o                         
   7   3   5        521.33        515.42        23.47 o                         
   8   3   5         12.14          6.88         7.34 o                         
   9   3   5         92.23        102.29         9.57 o                         
  10   3   5        449.15        479.29        19.57 o                         
  11   3   5         57.79         60.68        13.67 o                         
  12   3   5          7.22         -4.37        18.00 o                         
 -12   4   5         41.16         24.59        16.59 o                         
 -11   4   5        116.02        114.00        11.88 o                         
 -10   4   5         79.27         93.58         9.05 o                         
  -9   4   5       1153.41       1108.05        33.13 o                         
  -8   4   5        110.75        100.14         5.47 o                         
  -7   4   5         91.75         91.40         5.58 o                         
  -6   4   5        276.53        268.36         8.60 o                         
  -5   4   5       4273.92       4522.80       103.00 o                         
  -4   4   5       3190.11       3243.73        68.30 o                         
  -3   4   5       3553.15       3711.07        77.68 o                         
  -2   4   5        745.55        744.32        13.88 o                         
  -1   4   5       1762.51       1690.88        40.26 o                         
   0   4   5        141.89        124.24         3.90 o                         
   1   4   5        810.31        718.34        19.15 o                         
   2   4   5        577.50        634.14        15.09 o                         
   3   4   5       6704.61       6871.21       161.38 o                         
   4   4   5         41.78         36.84         4.60 o                         
   5   4   5        134.83        128.36         6.43 o                         
   6   4   5        652.32        626.06        17.26 o                         
   7   4   5       1380.06       1406.46        42.41 o                         
   8   4   5        313.14        323.55        30.17 o                         
   9   4   5         58.77         40.26         9.55 o                         
  10   4   5         73.23         93.96         7.80 o                         
  11   4   5        389.25        432.91        24.96 o                         
  12   4   5        118.04        143.06        17.58 o                         
 -12   5   5        114.37        134.34        23.35 o                         
 -11   5   5        407.19        361.68        16.79 o                         
 -10   5   5         63.21         49.01        10.74 o                         
  -9   5   5        115.17        116.89         8.80 o                         
  -8   5   5        219.02        234.02         9.15 o                         
  -7   5   5       1467.31       1355.97        33.33 o                         
  -6   5   5        126.03        138.42         5.08 o                         
  -5   5   5         44.74         43.92         2.40 o                         
  -4   5   5       1917.16       2017.26        43.73 o                         
  -3   5   5       3017.44       2938.66        59.76 o                         
  -2   5   5       1444.32       1480.11        30.41 o                         
  -1   5   5        206.25        213.63         5.98 o                         
   0   5   5        582.30        600.28        12.77 o                         
   1   5   5      15476.08      15959.38       368.66 o                         
   2   5   5        467.86        432.73        11.70 o                         
   3   5   5       1748.13       1706.03        38.23 o                         
   4   5   5       2181.28       2213.29        53.49 o                         
   5   5   5       3820.65       3941.94       100.88 o                         
   6   5   5         29.94         30.63         6.10 o                         
   7   5   5       1534.00       1573.91        43.87 o                         
   8   5   5        149.82        160.84        10.57 o                         
   9   5   5        666.93        689.98        31.90 o                         
  10   5   5         62.35         38.58        15.33 o                         
  11   5   5         36.47         -2.08        16.49 o                         
  12   5   5         26.32          2.24        21.62 o                         
 -12   6   5          7.96        -31.00        31.00 o                         
 -11   6   5          2.18          7.17        14.70 o                         
 -10   6   5        147.71        132.81        12.07 o                         
  -9   6   5        141.28        130.20         8.46 o                         
  -8   6   5         93.34         76.09         8.48 o                         
  -7   6   5        135.29        129.16         6.05 o                         
  -6   6   5        750.65        789.70        17.41 o                         
  -5   6   5       1522.92       1611.49        34.23 o                         
  -4   6   5        293.12        331.83         7.80 o                         
  -3   6   5       1385.21       1398.80        31.59 o                         
  -2   6   5        966.16        931.23        20.59 o                         
  -1   6   5        482.07        516.53        12.72 o                         
   0   6   5         53.64         51.62         3.35 o                         
   1   6   5       4412.58       4447.03        99.24 o                         
   2   6   5        684.03        665.63        17.48 o                         
   3   6   5       1667.76       1585.72        37.88 o                         
   4   6   5         65.56         61.72         5.17 o                         
   5   6   5       4508.53       4726.73       118.92 o                         
   6   6   5       1565.89       1675.45        45.10 o                         
   7   6   5        188.67        181.77        11.46 o                         
   8   6   5        120.19        100.13        12.53 o                         
   9   6   5        505.23        477.85        20.39 o                         
  10   6   5          7.35          7.91        15.37 o                         
  11   6   5         17.20        -11.36        13.94 o                         
  12   6   5          4.79        -19.83        19.83 o                         
 -12   7   5         13.66         38.00        32.15 o                         
 -11   7   5        866.06        866.64        59.33 o                         
 -10   7   5         94.50         86.13        12.35 o                         
  -9   7   5          3.71         -0.04         5.63 o                         
  -8   7   5         67.38         75.96         6.65 o                         
  -7   7   5       3040.57       3333.28        79.15 o                         
  -6   7   5         88.82         89.02         4.16 o                         
  -5   7   5        227.20        223.49         7.07 o                         
  -4   7   5       1064.96       1069.96        24.19 o                         
  -3   7   5       7324.86       7481.18       166.76 o                         
  -2   7   5        249.42        269.47         7.48 o                         
  -1   7   5       1314.89       1307.21        29.77 o                         
   0   7   5        122.04        121.73         5.45 o                         
   1   7   5       3087.91       3002.38        66.77 o                         
   2   7   5        112.02         83.17         4.86 o                         
   3   7   5       2580.56       2717.49        65.12 o                         
   4   7   5       2021.99       2107.58        46.96 o                         
   5   7   5        195.58        190.78         8.14 o                         
   6   7   5        201.79        215.02         9.91 o                         
   7   7   5        406.58        423.18        15.78 o                         
   8   7   5        127.35        125.79        10.65 o                         
   9   7   5        339.27        308.10        21.03 o                         
  10   7   5        142.08        104.56        19.49 o                         
  11   7   5         21.25        -19.05        19.05 o                         
 -11   8   5        205.79        199.75        23.38 o                         
 -10   8   5         25.33          8.67        12.77 o                         
  -9   8   5       1880.26       1800.64        90.28 o                         
  -8   8   5         20.60         14.07         4.56 o                         
  -7   8   5         48.95         55.09         3.73 o                         
  -6   8   5         53.02         33.21         5.23 o                         
  -5   8   5       3809.90       4056.42        92.14 o                         
  -4   8   5        909.01        930.46        21.27 o                         
  -3   8   5        906.84        903.75        20.93 o                         
  -2   8   5        391.46        417.78        10.45 o                         
  -1   8   5      10564.74      10598.48       245.54 o                         
   0   8   5        470.67        455.73        11.96 o                         
   1   8   5         12.31         -3.34         3.34 o                         
   2   8   5        416.14        384.96        10.98 o                         
   3   8   5        670.02        695.65        18.96 o                         
   4   8   5        199.66        197.59         7.53 o                         
   5   8   5        281.11        283.35         9.48 o                         
   6   8   5         43.81         47.20         9.20 o                         
   7   8   5        356.11        351.22        22.00 o                         
   8   8   5         69.29         62.63         9.25 o                         
   9   8   5        125.84        121.14        16.50 o                         
  10   8   5         62.65         58.41        40.14 o                         
  11   8   5        160.79        166.53        33.49 o                         
 -11   9   5         35.01         17.12        44.64 o                         
 -10   9   5         86.10         86.22        19.03 o                         
  -9   9   5        139.15        129.05        16.76 o                         
  -8   9   5         14.15        -10.46        10.46 o                         
  -7   9   5         35.78         18.51         5.95 o                         
  -6   9   5         71.86         74.12         6.26 o                         
  -5   9   5          9.48          9.17         5.01 o                         
  -4   9   5         82.65         85.73         6.20 o                         
  -3   9   5       1222.52       1243.41        28.03 o                         
  -2   9   5       1713.84       1823.29        41.01 o                         
  -1   9   5        633.33        641.53        14.05 o                         
   0   9   5        143.54        124.33         6.59 o                         
   1   9   5        142.18        145.16         6.26 o                         
   2   9   5        942.30        994.48        25.62 o                         
   3   9   5        823.59        818.30        22.02 o                         
   4   9   5         46.34         44.62         6.12 o                         
   5   9   5        360.30        364.67        14.46 o                         
   6   9   5         18.40         11.33         8.80 o                         
   7   9   5        431.23        386.69        29.74 o                         
   8   9   5         23.59          0.12        12.82 o                         
   9   9   5        104.44        114.42        16.05 o                         
  10   9   5         82.17         83.98        18.58 o                         
  11   9   5        141.01        102.84        22.92 o                         
 -10  10   5         16.45         20.91        24.34 o                         
  -9  10   5        561.28        595.33        28.23 o                         
  -8  10   5         45.08          1.20        14.68 o                         
  -7  10   5         94.54         83.71        10.58 o                         
  -6  10   5         78.42         74.12         7.83 o                         
  -5  10   5       1322.44       1378.47        40.66 o                         
  -4  10   5       1100.21       1093.97        44.51 o                         
  -3  10   5        134.29        113.35         6.89 o                         
  -2  10   5         47.10         41.06         7.80 o                         
  -1  10   5       3178.22       3154.85        68.63 o                         
   0  10   5        720.79        791.86        19.58 o                         
   1  10   5         50.48         27.12         5.80 o                         
   2  10   5        169.47        174.05        11.96 o                         
   3  10   5        688.78        707.65        21.73 o                         
   4  10   5         80.87         83.05         8.12 o                         
   5  10   5        188.89        185.74         8.84 o                         
   6  10   5        167.89        185.40         8.99 o                         
   7  10   5        103.77         94.41        13.69 o                         
   8  10   5         10.33        -15.56        15.56 o                         
   9  10   5        139.35        126.00        18.08 o                         
  10  10   5         18.45         -7.46        19.18 o                         
 -10  11   5          1.99        -11.80        21.69 o                         
  -9  11   5          4.80        -11.75        11.75 o                         
  -8  11   5        103.09         91.72        12.05 o                         
  -7  11   5       2021.74       2138.35       105.52 o                         
  -6  11   5        144.42        133.78         8.89 o                         
  -5  11   5        197.97        194.38        10.56 o                         
  -4  11   5        352.52        408.72        14.99 o                         
  -3  11   5       4152.10       4546.01       130.03 o                         
  -2  11   5        170.96        197.31         9.48 o                         
  -1  11   5        213.57        222.35        10.06 o                         
   0  11   5         13.55         10.06         5.63 o                         
   1  11   5       1185.53       1210.40        49.54 o                         
   2  11   5        138.08        173.81        15.13 o                         
   3  11   5        337.16        325.51        15.86 o                         
   4  11   5        441.35        442.35        18.22 o                         
   5  11   5        125.43        117.13         8.79 o                         
   6  11   5         20.52          3.86        11.74 o                         
   7  11   5        131.81        134.01        18.36 o                         
   8  11   5         26.94         21.48        14.68 o                         
   9  11   5         86.12         76.43        19.28 o                         
  10  11   5         30.02         -4.05        29.37 o                         
  -9  12   5         55.68         52.83        12.70 o                         
  -8  12   5         57.76         34.11        11.76 o                         
  -7  12   5        122.76        111.22        10.90 o                         
  -6  12   5        248.20        251.75        13.19 o                         
  -5  12   5        815.71        783.52        26.46 o                         
  -4  12   5         39.91          4.80         8.77 o                         
  -3  12   5        185.66        202.62        16.24 o                         
  -2  12   5        376.24        402.69        14.99 o                         
  -1  12   5         23.39         -3.69         7.03 o                         
   0  12   5        145.39        150.25        10.87 o                         
   1  12   5        593.30        607.33        21.24 o                         
   2  12   5        275.27        304.33        15.18 o                         
   3  12   5         63.37         61.90        15.43 o                         
   4  12   5         51.06         29.83         9.66 o                         
   5  12   5        870.37        883.87        40.51 o                         
   6  12   5        286.87        309.02        16.86 o                         
   7  12   5          6.30        -18.01        18.01 o                         
   8  12   5          4.76        -15.77        15.77 o                         
   9  12   5         71.25         44.21        21.05 o                         
  -9  13   5         13.31        -14.32        14.32 o                         
  -8  13   5         72.64         57.25        19.35 o                         
  -7  13   5        159.16        141.12        13.41 o                         
  -6  13   5         19.23         11.53        11.71 o                         
  -5  13   5         17.09          1.89        11.26 o                         
  -4  13   5         52.33         42.54        10.48 o                         
  -3  13   5        282.84        270.68        14.26 o                         
  -2  13   5        244.36        285.99        16.04 o                         
  -1  13   5        136.85        140.98        11.18 o                         
   0  13   5          6.15          5.43        12.07 o                         
   1  13   5        773.27        824.67        24.58 o                         
   2  13   5        149.83        168.90        13.04 o                         
   3  13   5        295.10        327.49        16.93 o                         
   4  13   5        344.65        379.41        20.09 o                         
   5  13   5        570.26        560.18        29.78 o                         
   6  13   5         19.16         18.87        13.84 o                         
   7  13   5        145.54        163.34        22.87 o                         
   8  13   5         13.94         -6.86        18.24 o                         
  -8  14   5          6.73        -17.37        17.37 o                         
  -7  14   5         52.05         17.96        14.39 o                         
  -6  14   5          2.56         -9.07        12.83 o                         
  -5  14   5        852.99        879.48        32.03 o                         
  -4  14   5        196.38        207.24        13.32 o                         
  -3  14   5        227.25        227.66        16.62 o                         
  -2  14   5          2.51         -5.72        10.76 o                         
  -1  14   5        467.37        503.05        19.61 o                         
   0  14   5        222.50        271.33        14.42 o                         
   1  14   5        308.34        359.48        17.27 o                         
   2  14   5        149.00        175.35        20.43 o                         
   3  14   5        654.06        624.89        28.07 o                         
   4  14   5         42.02         17.20        16.40 o                         
   5  14   5         32.49         -7.69        14.97 o                         
   6  14   5         59.91         48.27        14.40 o                         
   7  14   5        131.92        152.00        18.65 o                         
  -7  15   5         33.84         -3.28        14.94 o                         
  -6  15   5         26.00         19.07        14.24 o                         
  -5  15   5        236.02        248.78        17.75 o                         
  -4  15   5         38.17         18.63        14.13 o                         
  -3  15   5         72.34         56.60        13.90 o                         
  -2  15   5        156.78        166.22        14.77 o                         
  -1  15   5        309.26        312.55        17.66 o                         
   0  15   5          9.43         -6.04        11.70 o                         
   1  15   5          9.13        -11.33        14.32 o                         
   2  15   5         56.37         29.77        12.47 o                         
   3  15   5        258.90        247.74        17.68 o                         
   4  15   5         38.80         41.31        15.12 o                         
   5  15   5         22.46        -11.82        19.24 o                         
   6  15   5          6.80        -16.01        18.54 o                         
  -5  16   5        398.47        401.56        24.67 o                         
  -4  16   5         75.98         62.12        16.03 o                         
  -3  16   5        212.16        247.31        20.10 o                         
  -2  16   5         29.05         15.85        17.12 o                         
  -1  16   5        172.34        150.14        17.95 o                         
   0  16   5         44.54         20.88        21.07 o                         
   1  16   5        157.43        146.36        17.01 o                         
   2  16   5         10.21         -4.89        15.22 o                         
   3  16   5        270.61        270.26        18.71 o                         
   4  16   5         12.74         -0.51        14.69 o                         
   5  16   5         98.42         68.56        17.74 o                         
  -3  17   5        391.22        403.18        21.42 o                         
  -2  17   5         28.08        -10.63        17.26 o                         
  -1  17   5          8.45        -18.80        18.80 o                         
   0  17   5         18.30         -4.01        16.73 o                         
   1  17   5        298.43        307.85        23.22 o                         
   2  17   5          7.41        -17.50        17.50 o                         
   3  17   5          5.90        -17.51        17.51 o                         
  -2 -17   6        270.19        308.98        67.90 o                         
  -1 -17   6          6.84        -27.81        27.81 o                         
   0 -17   6         21.14        -58.29        58.29 o                         
   1 -17   6         40.93        -49.06        49.06 o                         
   2 -17   6        174.51        168.50        41.88 o                         
  -5 -16   6          5.74         26.58        27.43 o                         
  -4 -16   6        217.24        204.16        24.56 o                         
  -3 -16   6        114.20        119.95        29.60 o                         
  -2 -16   6         24.08        -10.98        38.64 o                         
  -1 -16   6         25.79         40.94        25.83 o                         
   0 -16   6         97.68         70.78        57.36 o                         
   1 -16   6         14.48         19.21        32.46 o                         
   2 -16   6         21.95        -45.31        48.89 o                         
   3 -16   6         13.79         -7.60        27.46 o                         
   4 -16   6        179.78        144.04        26.15 o                         
  -6 -15   6         68.72         65.87        29.98 o                         
  -5 -15   6        134.78        138.67        25.53 o                         
  -4 -15   6         69.55         93.47        22.50 o                         
  -3 -15   6          9.31        -19.15        19.15 o                         
  -2 -15   6         69.17         80.97        18.83 o                         
  -1 -15   6         32.32         33.69        23.98 o                         
   0 -15   6         30.86          8.49        27.26 o                         
   1 -15   6         30.86        -30.33        30.96 o                         
   2 -15   6          8.20         28.08        18.91 o                         
   3 -15   6         12.21         -1.64        12.63 o                         
   4 -15   6        183.91        160.09        23.53 o                         
   5 -15   6         23.49         19.45        16.92 o                         
   6 -15   6         27.15         11.75        18.53 o                         
  -7 -14   6         21.79        -23.65        24.12 o                         
  -6 -14   6         42.07         17.31        22.82 o                         
  -5 -14   6         68.62         80.99        20.01 o                         
  -4 -14   6       1412.63       1510.10        78.36 o                         
  -3 -14   6        119.63        133.78        24.05 o                         
  -2 -14   6         38.34         61.58        15.65 o                         
  -1 -14   6         16.60          4.24         8.61 o                         
   0 -14   6        446.55        542.89        41.76 o                         
   1 -14   6          3.85         -1.94         8.03 o                         
   2 -14   6        141.74        134.91        14.42 o                         
   3 -14   6         22.62         -9.86        15.68 o                         
   4 -14   6        223.33        216.24        21.46 o                         
   5 -14   6         85.22         75.80        17.53 o                         
   6 -14   6         69.64         38.14        19.40 o                         
   7 -14   6          4.31        -23.02        23.02 o                         
  -8 -13   6          2.63        -32.18        32.18 o                         
  -7 -13   6         17.85         21.00        24.70 o                         
  -6 -13   6        369.50        370.46        46.23 o                         
  -5 -13   6         15.50         10.83        20.22 o                         
  -4 -13   6        121.69        123.54        19.97 o                         
  -3 -13   6        125.37        147.58        17.17 o                         
  -2 -13   6        544.40        477.68        45.25 o                         
  -1 -13   6         36.03         25.65         8.07 o                         
   0 -13   6          7.26          4.30         5.66 o                         
   1 -13   6        242.53        265.20        13.96 o                         
   2 -13   6        246.53        225.65        13.97 o                         
   3 -13   6         26.26        -10.21        12.93 o                         
   4 -13   6         73.14         76.51        13.52 o                         
   5 -13   6         67.39         59.70        15.62 o                         
   6 -13   6         92.37         80.62        17.30 o                         
   7 -13   6         88.25         58.65        19.14 o                         
   8 -13   6          3.66        -19.87        19.87 o                         
  -9 -12   6         47.87         31.44        20.67 o                         
  -8 -12   6         81.84         61.42        28.57 o                         
  -7 -12   6         17.99         20.80        17.45 o                         
  -6 -12   6          4.80          1.15        16.53 o                         
  -5 -12   6         69.69         51.11        15.73 o                         
  -4 -12   6        449.97        388.18        25.97 o                         
  -3 -12   6         62.34         53.21        12.64 o                         
  -2 -12   6         84.97         65.70        13.90 o                         
  -1 -12   6        158.51        163.45         8.33 o                         
   0 -12   6        220.19        216.47         8.18 o                         
   1 -12   6         24.10          8.19         6.97 o                         
   2 -12   6        201.30        221.52        11.75 o                         
   3 -12   6        606.77        636.41        27.37 o                         
   4 -12   6        572.76        643.21        28.89 o                         
   5 -12   6         21.62          1.21        15.84 o                         
   6 -12   6         23.38          4.43        15.78 o                         
   7 -12   6         10.49          8.81        16.32 o                         
   8 -12   6          7.98        -19.20        19.20 o                         
   9 -12   6          5.24        -20.22        20.22 o                         
 -10 -11   6         57.91        -45.16        45.16 o                         
  -9 -11   6         53.42         48.64        20.22 o                         
  -8 -11   6         40.13         24.24        42.03 o                         
  -7 -11   6        126.18        173.07        21.49 o                         
  -6 -11   6        911.08        928.44        63.67 o                         
  -5 -11   6         72.16         53.25        12.96 o                         
  -4 -11   6        258.65        206.69        14.73 o                         
  -3 -11   6         31.07          1.70        17.68 o                         
  -2 -11   6       4907.44       5229.56       224.73 o                         
  -1 -11   6        256.20        256.30        11.00 o                         
   0 -11   6        211.93        228.08        10.79 o                         
   1 -11   6        657.55        685.88        24.78 o                         
   2 -11   6       2761.31       2954.07        98.54 o                         
   3 -11   6        185.67        171.83        11.88 o                         
   4 -11   6        186.60        212.21        12.98 o                         
   5 -11   6        259.86        273.01        17.92 o                         
   6 -11   6        401.21        418.35        23.40 o                         
   7 -11   6         20.66        -17.65        17.65 o                         
   8 -11   6         34.53         20.66        18.70 o                         
   9 -11   6         20.95         -4.70        19.68 o                         
 -10 -10   6         56.05         42.53        20.74 o                         
  -9 -10   6        108.53         92.22        19.71 o                         
  -8 -10   6        388.34        401.21        30.06 o                         
  -7 -10   6         54.82         83.41        14.97 o                         
  -6 -10   6        554.98        625.68        50.90 o                         
  -5 -10   6        143.54        151.69        13.72 o                         
  -4 -10   6        687.96        663.01        23.87 o                         
  -3 -10   6        251.91        260.04        15.84 o                         
  -2 -10   6        169.29        156.89        21.66 o                         
  -1 -10   6        160.94        163.21         7.70 o                         
   0 -10   6       3838.42       4032.66       121.62 o                         
   1 -10   6         71.14         58.84         5.97 o                         
   2 -10   6        261.55        271.88        11.37 o                         
   3 -10   6        170.88        159.64        10.29 o                         
   4 -10   6       1552.80       1560.33        53.63 o                         
   5 -10   6        443.42        462.83        19.96 o                         
   6 -10   6         17.82         22.69        13.61 o                         
   7 -10   6         10.37         -1.48        14.31 o                         
   8 -10   6         89.76         68.24        13.87 o                         
   9 -10   6        161.33        127.38        17.65 o                         
  10 -10   6          1.41        -17.14        17.14 o                         
 -11  -9   6         18.17          5.22        23.18 o                         
 -10  -9   6          8.55          9.27        18.94 o                         
  -9  -9   6         48.48         50.80        12.48 o                         
  -8  -9   6        229.73        213.76        25.11 o                         
  -7  -9   6         21.10         11.57         5.76 o                         
  -6  -9   6        270.92        274.90        15.47 o                         
  -5  -9   6        622.89        641.90        26.83 o                         
  -4  -9   6       1815.41       1897.39        73.41 o                         
  -3  -9   6         25.46         20.70         9.64 o                         
  -2  -9   6        207.53        216.10        11.96 o                         
  -1  -9   6        163.35        169.92         7.01 o                         
   0  -9   6       1211.41       1192.95        27.65 o                         
   1  -9   6         24.22         23.89         4.29 o                         
   2  -9   6        180.98        173.21         6.77 o                         
   3  -9   6        693.59        688.14        22.30 o                         
   4  -9   6         79.09         70.77         7.64 o                         
   5  -9   6          1.53         -4.42         9.07 o                         
   6  -9   6        106.77         97.38        17.14 o                         
   7  -9   6        319.33        346.05        17.25 o                         
   8  -9   6          0.59        -15.46        15.46 o                         
   9  -9   6          3.14        -12.87        12.87 o                         
  10  -9   6         54.24          3.06        17.69 o                         
 -11  -8   6         32.02          3.72        22.89 o                         
 -10  -8   6         40.50         26.62        16.42 o                         
  -9  -8   6         25.90         18.09        12.49 o                         
  -8  -8   6       1783.25       1817.67        64.86 o                         
  -7  -8   6        178.80        187.52        11.02 o                         
  -6  -8   6        501.52        527.43        22.64 o                         
  -5  -8   6        119.32         98.86         9.46 o                         
  -4  -8   6       3885.19       4134.20       133.28 o                         
  -3  -8   6        771.44        772.12        27.52 o                         
  -2  -8   6        955.95       1010.44        29.49 o                         
  -1  -8   6        181.94        181.48         6.69 o                         
   0  -8   6      11953.66      12757.26       301.71 o                         
   1  -8   6        170.40        190.65         7.60 o                         
   2  -8   6        125.88        130.05         5.45 o                         
   3  -8   6        590.63        606.06        14.32 o                         
   4  -8   6       2215.03       2255.18        57.77 o                         
   5  -8   6        369.58        384.16        26.21 o                         
   6  -8   6        168.20        173.58        13.15 o                         
   7  -8   6         59.82         49.45        10.71 o                         
   8  -8   6        365.27        352.93        17.45 o                         
   9  -8   6        172.14        171.61        15.89 o                         
  10  -8   6         17.10          0.49        17.62 o                         
  11  -8   6         24.35         -7.76        24.36 o                         
 -11  -7   6         97.13         69.09        17.65 o                         
 -10  -7   6        224.69        205.00        17.93 o                         
  -9  -7   6        192.81        197.00        12.66 o                         
  -8  -7   6          2.94         -7.13         7.13 o                         
  -7  -7   6         93.84         86.01         8.54 o                         
  -6  -7   6       2232.84       2241.59        87.99 o                         
  -5  -7   6        765.97        765.19        26.76 o                         
  -4  -7   6        558.97        569.02        21.00 o                         
  -3  -7   6        175.46        175.43         8.02 o                         
  -2  -7   6      10090.60      10919.69       313.00 o                         
  -1  -7   6       1206.21       1248.51        28.47 o                         
   0  -7   6         59.74         55.38         6.01 o                         
   1  -7   6       1177.31       1212.52        27.26 o                         
   2  -7   6      11578.61      12216.26       294.78 o                         
   3  -7   6         77.04         72.89         5.29 o                         
   4  -7   6        567.21        582.20        14.67 o                         
   5  -7   6        405.39        424.32        15.05 o                         
   6  -7   6        471.27        459.34        21.31 o                         
   7  -7   6        105.83        102.58        10.80 o                         
   8  -7   6        199.87        198.97        13.08 o                         
   9  -7   6         57.21         45.05        14.21 o                         
  10  -7   6         43.12         27.50        14.63 o                         
  11  -7   6          2.86        -16.24        27.07 o                         
 -12  -6   6         87.81         71.96        18.33 o                         
 -11  -6   6         66.70         58.29        12.09 o                         
 -10  -6   6          3.92         -9.74         9.74 o                         
  -9  -6   6        122.71        113.51        12.95 o                         
  -8  -6   6        440.98        441.69        14.44 o                         
  -7  -6   6         55.49         63.21         6.05 o                         
  -6  -6   6          2.85         -1.39         7.43 o                         
  -5  -6   6          8.90          8.24         6.76 o                         
  -4  -6   6        293.85        298.16         9.67 o                         
  -3  -6   6        292.53        274.99         9.31 o                         
  -2  -6   6        570.91        625.98        19.20 o                         
  -1  -6   6       2365.76       2548.54        56.78 o                         
   0  -6   6        636.29        671.56        15.27 o                         
   1  -6   6         14.47         11.52         3.28 o                         
   2  -6   6        767.51        806.79        18.44 o                         
   3  -6   6       2557.92       2691.39        62.47 o                         
   4  -6   6        820.91        803.31        20.27 o                         
   5  -6   6        212.69        229.93         9.22 o                         
   6  -6   6        856.32        846.93        29.35 o                         
   7  -6   6         56.78         58.23         9.33 o                         
   8  -6   6         26.45         17.48         8.63 o                         
   9  -6   6         15.86        -12.75        12.75 o                         
  10  -6   6        189.58        170.44        17.41 o                         
  11  -6   6        115.95         84.67        25.15 o                         
 -12  -5   6         17.37          3.61        14.84 o                         
 -11  -5   6         67.25         66.91        13.92 o                         
 -10  -5   6       1929.61       2126.01        78.91 o                         
  -9  -5   6        109.35         97.31         8.23 o                         
  -8  -5   6         30.49         20.32         5.31 o                         
  -7  -5   6         39.52         30.82         5.70 o                         
  -6  -5   6       3743.00       3859.22        98.55 o                         
  -5  -5   6        760.92        768.16        22.06 o                         
  -4  -5   6        982.67       1012.41        28.11 o                         
  -3  -5   6        714.61        656.02        17.92 o                         
  -2  -5   6       6013.08       5960.03       154.06 o                         
  -1  -5   6        393.43        388.43         9.88 o                         
   0  -5   6        516.45        512.26        12.36 o                         
   1  -5   6       1847.32       1823.43        39.13 o                         
   2  -5   6       3569.87       3534.30        74.72 o                         
   3  -5   6        320.30        306.61         7.80 o                         
   4  -5   6        213.10        213.35         7.55 o                         
   5  -5   6        599.34        583.84        16.49 o                         
   6  -5   6        496.11        479.92        17.06 o                         
   7  -5   6        196.05        205.04        10.71 o                         
   8  -5   6         78.55         77.46         5.36 o                         
   9  -5   6         63.88         75.62        13.54 o                         
  10  -5   6        229.46        253.25        23.36 o                         
  11  -5   6         61.74         17.33        27.70 o                         
  12  -5   6         59.15         15.68        27.91 o                         
 -12  -4   6        365.63        390.38        19.99 o                         
 -11  -4   6          5.24          4.07        10.98 o                         
 -10  -4   6        123.07        117.54         8.28 o                         
  -9  -4   6         78.42         53.84         6.91 o                         
  -8  -4   6       1608.94       1744.51        44.23 o                         
  -7  -4   6        164.29        154.09         5.76 o                         
  -6  -4   6       1424.68       1433.10        37.08 o                         
  -5  -4   6        278.14        271.38        10.11 o                         
  -4  -4   6      12804.57      12936.69       340.77 o                         
  -3  -4   6       3135.57       3141.61        87.15 o                         
  -2  -4   6        369.64        332.32         8.64 o                         
  -1  -4   6        201.75        213.60         5.56 o                         
   0  -4   6       3366.14       3358.69        76.34 o                         
   1  -4   6         96.18        101.23         4.23 o                         
   2  -4   6        716.98        743.21        16.14 o                         
   3  -4   6        345.77        338.86         8.94 o                         
   4  -4   6       1699.69       1712.99        39.97 o                         
   5  -4   6        144.21        135.78         6.89 o                         
   6  -4   6        363.48        341.05        12.65 o                         
   7  -4   6         58.76         43.52         3.52 o                         
   8  -4   6         91.06         81.88        11.57 o                         
   9  -4   6        437.49        519.37        25.97 o                         
  10  -4   6         86.85         75.10         9.77 o                         
  11  -4   6         51.01         71.09        22.59 o                         
  12  -4   6         29.39         -4.01        24.64 o                         
 -12  -3   6         26.20         -2.02        20.06 o                         
 -11  -3   6         14.68          3.59        12.03 o                         
 -10  -3   6        138.63        135.14         8.43 o                         
  -9  -3   6         46.74         36.49         5.21 o                         
  -8  -3   6        308.75        348.65        10.59 o                         
  -7  -3   6        185.82        224.53         6.95 o                         
  -6  -3   6        322.64        319.77         8.92 o                         
  -5  -3   6       2806.33       2811.20        66.45 o                         
  -4  -3   6       2388.93       2248.32        54.54 o                         
  -3  -3   6        265.59        252.88         8.68 o                         
  -2  -3   6        418.48        405.32         8.65 o                         
  -1  -3   6        801.59        766.69        17.99 o                         
   0  -3   6        367.84        352.43        10.12 o                         
   1  -3   6        237.73        263.49         7.53 o                         
   2  -3   6       3522.94       3674.99        77.68 o                         
   3  -3   6       1404.91       1469.83        31.59 o                         
   4  -3   6       1263.47       1245.12        28.87 o                         
   5  -3   6         15.88         15.32         4.88 o                         
   6  -3   6        193.71        198.00         7.10 o                         
   7  -3   6        452.92        519.38        20.75 o                         
   8  -3   6        740.34        776.83        30.12 o                         
   9  -3   6         41.45         31.52         8.51 o                         
  10  -3   6        313.90        321.68        18.16 o                         
  11  -3   6         75.19         83.68        23.51 o                         
  12  -3   6         54.13         50.31        20.63 o                         
 -12  -2   6        417.86        455.50        28.60 o                         
 -11  -2   6         12.98        -10.41        10.41 o                         
 -10  -2   6         72.67         66.84         7.33 o                         
  -9  -2   6        125.37        116.33         6.34 o                         
  -8  -2   6       2473.49       2540.74        64.53 o                         
  -7  -2   6        373.17        384.92         9.62 o                         
  -6  -2   6       1100.14       1143.14        28.87 o                         
  -5  -2   6        732.37        727.73        19.03 o                         
  -4  -2   6       5520.03       5634.75       127.95 o                         
  -3  -2   6       3048.16       2902.56        68.21 o                         
  -2  -2   6       2419.39       2457.10        51.24 o                         
  -1  -2   6        287.74        282.72         7.22 o                         
   0  -2   6       9900.89       9715.26       211.91 o                         
   1  -2   6        154.69        156.39         5.12 o                         
   2  -2   6        696.17        677.12        15.44 o                         
   3  -2   6       2502.60       2471.63        54.71 o                         
   4  -2   6       8070.56       8481.65       185.13 o                         
   5  -2   6        985.88        990.48        24.71 o                         
   6  -2   6        211.63        210.95        14.53 o                         
   7  -2   6         13.12         -3.54         8.41 o                         
   8  -2   6       1910.95       2227.13        95.92 o                         
   9  -2   6        296.19        293.23        15.22 o                         
  10  -2   6        163.44        178.08        17.10 o                         
  11  -2   6         26.00         11.60        21.54 o                         
  12  -2   6         76.97         67.95        23.76 o                         
 -12  -1   6          3.72        -25.02        25.02 o                         
 -11  -1   6        143.85        149.35        16.92 o                         
 -10  -1   6       1103.00       1294.41        39.35 o                         
  -9  -1   6         93.91         98.25         5.76 o                         
  -8  -1   6        261.20        232.72         8.28 o                         
  -7  -1   6         12.87          9.76         3.66 o                         
  -6  -1   6       7999.74       8296.48       187.25 o                         
  -5  -1   6        822.90        832.74        23.02 o                         
  -4  -1   6       2254.29       2300.13        59.79 o                         
  -3  -1   6        784.73        837.95        19.72 o                         
  -2  -1   6       7373.65       7554.48       155.07 o                         
  -1  -1   6       1535.42       1507.11        33.96 o                         
   0  -1   6        791.65        763.09        16.63 o                         
   1  -1   6       2239.62       2107.97        43.79 o                         
   2  -1   6       6278.90       6265.04       140.03 o                         
   3  -1   6        637.16        629.06        13.96 o                         
   4  -1   6       2722.02       2856.60        60.64 o                         
   5  -1   6        416.57        429.60        11.29 o                         
   6  -1   6       4586.83       5093.46       129.65 o                         
   7  -1   6        390.82        425.60        14.96 o                         
   8  -1   6        175.40        205.90        12.02 o                         
   9  -1   6        100.67        105.38         7.31 o                         
  10  -1   6        334.15        362.22        21.62 o                         
  11  -1   6         53.93         10.04        21.57 o                         
  12  -1   6         12.71        -18.55        18.55 o                         
 -12   0   6        164.57        180.74        20.16 o                         
 -11   0   6         65.64         23.58        11.39 o                         
 -10   0   6         43.80         47.57        10.50 o                         
  -9   0   6        141.21        140.40         6.39 o                         
  -8   0   6        389.15        396.19        16.14 o                         
  -7   0   6        103.09        102.09         7.09 o                         
  -6   0   6        961.25       1145.68        27.01 o                         
  -5   0   6          5.71          7.11         4.41 o                         
  -4   0   6        295.98        282.91         9.45 o                         
  -3   0   6       1749.99       2059.04        57.33 o                         
  -2   0   6       1840.39       2084.87        43.33 o                         
  -1   0   6        105.38         84.86         3.32 o                         
   0   0   6       2336.83       2334.16        51.48 o                         
   1   0   6       1087.46       1094.36        23.11 o                         
   2   0   6      10402.10      10948.05       261.99 o                         
   3   0   6       5597.25       5636.57       125.31 o                         
   4   0   6       2652.25       2712.16        60.65 o                         
   5   0   6        182.81        203.19         7.73 o                         
   6   0   6       1854.42       1983.44        55.74 o                         
   7   0   6          2.75         -5.86         8.71 o                         
   8   0   6        381.44        377.87        17.04 o                         
   9   0   6          9.26         -8.82         8.82 o                         
  10   0   6          2.69        -11.74        11.74 o                         
  11   0   6        269.16        294.58        22.56 o                         
  12   0   6         21.39         -5.80        19.41 o                         
 -12   1   6          2.47        -10.47        16.86 o                         
 -11   1   6        149.16        138.47        11.63 o                         
 -10   1   6       1051.58       1184.15        39.55 o                         
  -9   1   6        102.01        100.22         5.47 o                         
  -8   1   6        311.39        283.05        10.57 o                         
  -7   1   6         17.60         13.24         5.40 o                         
  -6   1   6       7841.41       8078.14       216.75 o                         
  -5   1   6        886.48        928.84        21.51 o                         
  -4   1   6       2310.55       2389.31        55.81 o                         
  -3   1   6        726.64        785.35        18.17 o                         
  -2   1   6       7249.35       7344.74       164.32 o                         
  -1   1   6       1560.33       1553.61        34.42 o                         
   0   1   6        849.96        810.71        16.94 o                         
   1   1   6       2234.80       2064.49        46.37 o                         
   2   1   6       6423.30       6496.24       152.74 o                         
   3   1   6        618.42        653.96        22.31 o                         
   4   1   6       2697.78       2855.70        81.16 o                         
   5   1   6        412.05        405.37        15.07 o                         
   6   1   6       4621.31       5168.49       141.06 o                         
   7   1   6        362.82        375.76        16.13 o                         
   8   1   6        166.43        202.74        10.49 o                         
   9   1   6        100.68        104.51         7.66 o                         
  10   1   6        314.42        353.36        16.68 o                         
  11   1   6         55.70         29.13        16.68 o                         
  12   1   6         12.53          6.17        17.18 o                         
 -12   2   6        414.71        412.64        31.92 o                         
 -11   2   6         11.66          8.32         7.35 o                         
 -10   2   6         74.27         80.00         7.54 o                         
  -9   2   6        125.91        107.13         5.60 o                         
  -8   2   6       2524.47       2543.98        77.68 o                         
  -7   2   6        378.48        398.06        13.09 o                         
  -6   2   6       1202.42       1246.57        32.07 o                         
  -5   2   6        815.51        785.39        19.12 o                         
  -4   2   6       5811.54       5884.69       127.36 o                         
  -3   2   6       3011.62       2860.24        63.04 o                         
  -2   2   6       2523.40       2521.51        54.91 o                         
  -1   2   6        335.34        318.01         7.54 o                         
   0   2   6       9748.44       9349.31       211.52 o                         
   1   2   6        151.34        151.27         4.72 o                         
   2   2   6        637.76        621.24        14.87 o                         
   3   2   6       2429.60       2381.98        61.92 o                         
   4   2   6       7941.98       8205.89       239.13 o                         
   5   2   6       1001.49        973.88        27.94 o                         
   6   2   6        214.23        219.67        10.26 o                         
   7   2   6         10.41         -3.07         8.39 o                         
   8   2   6       1816.73       2135.23        63.46 o                         
   9   2   6        293.68        307.23        12.36 o                         
  10   2   6        163.86        179.02        10.90 o                         
  11   2   6         23.15         -0.74        14.89 o                         
  12   2   6         78.77         74.86        20.19 o                         
 -12   3   6         24.63         20.57        23.20 o                         
 -11   3   6         14.41         15.85         7.06 o                         
 -10   3   6        130.95        121.03         9.63 o                         
  -9   3   6         50.65         47.04         6.22 o                         
  -8   3   6        340.30        372.95        12.67 o                         
  -7   3   6        195.00        242.86         9.92 o                         
  -6   3   6        332.37        340.81         8.11 o                         
  -5   3   6       2770.73       2745.56        62.81 o                         
  -4   3   6       2449.99       2311.42        50.75 o                         
  -3   3   6        311.42        291.15         6.13 o                         
  -2   3   6        421.14        420.87        11.54 o                         
  -1   3   6        850.55        825.66        17.58 o                         
   0   3   6        436.28        428.23         9.33 o                         
   1   3   6        224.14        245.05         6.47 o                         
   2   3   6       3461.02       3602.16        85.64 o                         
   3   3   6       1425.28       1514.65        43.40 o                         
   4   3   6       1229.89       1180.28        35.87 o                         
   5   3   6         11.44          8.59         6.99 o                         
   6   3   6        258.24        256.84        14.64 o                         
   7   3   6        417.54        508.54        17.80 o                         
   8   3   6        724.70        764.79        27.33 o                         
   9   3   6         45.87         31.46         7.53 o                         
  10   3   6        313.18        338.92        15.53 o                         
  11   3   6         79.27         85.43        14.97 o                         
  12   3   6         52.45         30.80        20.76 o                         
 -12   4   6        343.98        357.77        31.61 o                         
 -11   4   6          5.98        -12.13        18.15 o                         
 -10   4   6        121.10        114.40         8.48 o                         
  -9   4   6         67.59         61.16         5.28 o                         
  -8   4   6       1654.78       1735.50        55.60 o                         
  -7   4   6        150.98        150.11         6.58 o                         
  -6   4   6       1469.36       1533.85        31.99 o                         
  -5   4   6        280.14        277.21        10.37 o                         
  -4   4   6      12819.73      13251.29       369.94 o                         
  -3   4   6       2988.10       3005.44        63.80 o                         
  -2   4   6        409.56        375.81         7.67 o                         
  -1   4   6        211.72        212.22         5.73 o                         
   0   4   6       3183.38       3115.99        70.95 o                         
   1   4   6         84.46         88.71         3.73 o                         
   2   4   6        731.11        718.88        16.87 o                         
   3   4   6        401.49        394.71        10.16 o                         
   4   4   6       1625.46       1581.59        47.69 o                         
   5   4   6        118.13        116.35         9.65 o                         
   6   4   6        436.69        412.05        18.76 o                         
   7   4   6         53.75         36.21         8.25 o                         
   8   4   6        111.73        103.47        10.29 o                         
   9   4   6        439.50        502.88        25.58 o                         
  10   4   6         76.22         78.43         8.76 o                         
  11   4   6         50.51         41.94        14.60 o                         
  12   4   6         27.51         -0.90        18.00 o                         
 -12   5   6         17.11        -19.32        19.32 o                         
 -11   5   6         68.40         33.23        32.68 o                         
 -10   5   6       1917.12       2078.59        73.49 o                         
  -9   5   6        101.57         96.31         7.06 o                         
  -8   5   6         31.20         13.91         5.89 o                         
  -7   5   6         45.45         40.12         3.59 o                         
  -6   5   6       3752.03       3982.12        79.15 o                         
  -5   5   6        763.83        780.51        15.38 o                         
  -4   5   6       1010.30       1066.31        22.67 o                         
  -3   5   6        702.77        669.59        16.35 o                         
  -2   5   6       6291.52       6152.80       133.66 o                         
  -1   5   6        456.11        450.79        10.83 o                         
   0   5   6        540.47        536.23        12.23 o                         
   1   5   6       1940.64       1891.91        43.95 o                         
   2   5   6       3589.13       3487.43        83.34 o                         
   3   5   6        304.96        285.07         8.21 o                         
   4   5   6        194.35        200.27         8.40 o                         
   5   5   6        594.60        570.24        16.02 o                         
   6   5   6        486.42        488.56        18.17 o                         
   7   5   6        229.86        232.17        12.43 o                         
   8   5   6         87.31         77.84        10.52 o                         
   9   5   6         65.84         42.90        10.85 o                         
  10   5   6        222.87        247.75        20.83 o                         
  11   5   6         59.25         75.70        17.12 o                         
  12   5   6         58.19         20.56        20.85 o                         
 -12   6   6         87.95         75.27        42.31 o                         
 -11   6   6         67.76         57.58        20.43 o                         
 -10   6   6          2.89         -8.34        10.74 o                         
  -9   6   6        105.87         98.69         7.16 o                         
  -8   6   6        445.35        398.57        11.08 o                         
  -7   6   6         52.68         55.81         3.27 o                         
  -6   6   6          0.67          1.30         2.09 o                         
  -5   6   6          5.45          5.46         3.04 o                         
  -4   6   6        310.61        313.73         8.11 o                         
  -3   6   6        261.22        230.42         6.99 o                         
  -2   6   6        618.78        659.74        14.21 o                         
  -1   6   6       2306.34       2513.59        59.83 o                         
   0   6   6        620.51        635.04        14.27 o                         
   1   6   6         25.99         18.80         3.43 o                         
   2   6   6        774.89        786.16        19.68 o                         
   3   6   6       2551.56       2734.67        61.75 o                         
   4   6   6        848.17        851.08        21.67 o                         
   5   6   6        217.80        234.81         8.83 o                         
   6   6   6        819.40        759.26        29.02 o                         
   7   6   6         60.94         64.69         9.47 o                         
   8   6   6         29.65         29.76        11.32 o                         
   9   6   6         16.11         -9.90        13.25 o                         
  10   6   6        200.86        142.12        21.34 o                         
  11   6   6        112.07         84.93        22.74 o                         
 -11   7   6        103.05         73.54        36.00 o                         
 -10   7   6        219.88        196.90        19.31 o                         
  -9   7   6        191.08        186.02        12.75 o                         
  -8   7   6          1.72         -4.35         4.35 o                         
  -7   7   6        104.34         90.56         3.49 o                         
  -6   7   6       2134.84       2177.44        48.45 o                         
  -5   7   6        824.55        862.54        20.01 o                         
  -4   7   6        551.53        571.58        13.73 o                         
  -3   7   6        163.43        180.58         6.19 o                         
  -2   7   6      10081.59      10980.72       228.04 o                         
  -1   7   6       1146.48       1211.67        29.51 o                         
   0   7   6         55.03         43.25         5.26 o                         
   1   7   6       1191.58       1181.63        25.30 o                         
   2   7   6      11505.54      12119.99       327.17 o                         
   3   7   6         77.07         75.69         5.09 o                         
   4   7   6        485.89        515.85        13.76 o                         
   5   7   6        415.18        443.06        14.17 o                         
   6   7   6        570.96        588.08        29.26 o                         
   7   7   6        103.20         88.16         9.52 o                         
   8   7   6        208.75        209.71        15.33 o                         
   9   7   6         62.88         36.11        15.22 o                         
  10   7   6         41.10         -6.90        23.62 o                         
  11   7   6          3.24        -19.93        19.93 o                         
 -11   8   6         35.07         18.29        36.89 o                         
 -10   8   6         38.54         10.28        18.69 o                         
  -9   8   6         24.66         11.70        11.23 o                         
  -8   8   6       1809.26       1790.94        52.12 o                         
  -7   8   6        172.22        182.35        12.69 o                         
  -6   8   6        537.32        552.53        18.26 o                         
  -5   8   6        128.40        105.39         5.87 o                         
  -4   8   6       4182.68       4392.29        99.23 o                         
  -3   8   6        806.65        835.42        19.22 o                         
  -2   8   6        942.34       1003.26        23.42 o                         
  -1   8   6        176.76        182.80         6.79 o                         
   0   8   6      11758.50      12417.07       280.33 o                         
   1   8   6        152.68        168.62         5.87 o                         
   2   8   6        130.39        124.66         5.70 o                         
   3   8   6        567.61        564.22        15.69 o                         
   4   8   6       2146.47       2215.21        57.11 o                         
   5   8   6        330.08        309.14        14.06 o                         
   6   8   6        163.44        170.70        13.67 o                         
   7   8   6         63.34         41.18         9.49 o                         
   8   8   6        366.99        321.50        38.43 o                         
   9   8   6        178.98        174.75        18.04 o                         
  10   8   6         16.26          6.76        19.39 o                         
  11   8   6         21.74         23.46        18.59 o                         
 -11   9   6         17.72        -13.91        43.27 o                         
 -10   9   6          6.25        -10.66        15.09 o                         
  -9   9   6         48.06         37.42         9.22 o                         
  -8   9   6        235.84        236.10        12.23 o                         
  -7   9   6         29.88         28.38         6.49 o                         
  -6   9   6        256.35        284.34        14.20 o                         
  -5   9   6        621.50        647.71        18.54 o                         
  -4   9   6       1811.73       1957.02        48.38 o                         
  -3   9   6         33.91         30.97         5.60 o                         
  -2   9   6        243.05        253.35        10.16 o                         
  -1   9   6        159.59        165.82         6.78 o                         
   0   9   6       1166.12       1157.09        27.31 o                         
   1   9   6         35.85         37.96         5.76 o                         
   2   9   6        175.22        160.07         6.89 o                         
   3   9   6        689.97        707.73        18.78 o                         
   4   9   6         83.71         87.94         8.08 o                         
   5   9   6          5.62         -7.51         7.51 o                         
   6   9   6        132.14        124.73         9.68 o                         
   7   9   6        307.64        328.76        24.67 o                         
   8   9   6          0.35        -13.09        13.59 o                         
   9   9   6          2.90        -19.97        19.97 o                         
  10   9   6         53.51         47.71        18.77 o                         
 -10  10   6         50.00         -7.86        24.45 o                         
  -9  10   6        104.42        111.77        12.35 o                         
  -8  10   6        391.27        391.04        18.58 o                         
  -7  10   6         54.30         53.12         9.21 o                         
  -6  10   6        539.84        583.22        20.89 o                         
  -5  10   6        133.91        128.52         8.06 o                         
  -4  10   6        522.39        504.16        17.62 o                         
  -3  10   6        257.66        254.51        10.30 o                         
  -2  10   6        228.65        193.47         8.51 o                         
  -1  10   6        164.42        168.63         7.93 o                         
   0  10   6       3897.34       4189.43       104.29 o                         
   1  10   6         90.05         87.76         9.87 o                         
   2  10   6        266.51        244.73        11.41 o                         
   3  10   6        165.55        137.39         8.47 o                         
   4  10   6       1645.96       1607.17        53.05 o                         
   5  10   6        443.21        447.54        17.78 o                         
   6  10   6         22.10         19.62        13.37 o                         
   7  10   6          8.82        -10.31        15.70 o                         
   8  10   6         81.96         80.56        20.07 o                         
   9  10   6        148.14        156.44        24.56 o                         
  10  10   6          1.63          1.86        23.02 o                         
 -10  11   6         64.74         34.38        19.23 o                         
  -9  11   6         52.33         39.10        11.72 o                         
  -8  11   6         37.07         40.75        10.73 o                         
  -7  11   6        114.02        108.50        12.12 o                         
  -6  11   6        932.94        930.81        39.65 o                         
  -5  11   6         67.66         50.12        12.66 o                         
  -4  11   6        250.32        216.94         9.85 o                         
  -3  11   6         40.12          6.52         7.86 o                         
  -2  11   6       4802.81       5104.90       149.11 o                         
  -1  11   6        256.94        241.19        10.58 o                         
   0  11   6        246.18        277.11         9.46 o                         
   1  11   6        672.05        732.58        24.27 o                         
   2  11   6       2769.91       2984.60       112.88 o                         
   3  11   6        182.18        181.08        12.66 o                         
   4  11   6        208.38        188.53        13.18 o                         
   5  11   6        271.18        269.21        19.21 o                         
   6  11   6        382.91        421.31        26.89 o                         
   7  11   6         25.97         19.10        12.77 o                         
   8  11   6         31.01         -8.76        20.73 o                         
   9  11   6         22.83        -23.30        23.30 o                         
  -9  12   6         44.52          8.94        14.64 o                         
  -8  12   6         77.21         68.70        12.96 o                         
  -7  12   6         17.16          4.31        13.19 o                         
  -6  12   6          5.41         -4.37        11.51 o                         
  -5  12   6         67.46         67.21         8.95 o                         
  -4  12   6        426.54        406.25        15.59 o                         
  -3  12   6         68.01         72.23         8.93 o                         
  -2  12   6         63.05         41.43         9.21 o                         
  -1  12   6        160.94        185.31        15.45 o                         
   0  12   6        264.28        269.40        10.05 o                         
   1  12   6         18.73          3.36         9.21 o                         
   2  12   6        215.42        242.11        13.10 o                         
   3  12   6        597.70        674.08        32.72 o                         
   4  12   6        580.91        646.45        36.98 o                         
   5  12   6         18.86          6.58        11.77 o                         
   6  12   6         31.11         20.93        14.66 o                         
   7  12   6          9.11          2.92        17.86 o                         
   8  12   6          6.95        -21.98        21.98 o
[truncated: 298,000 more chars]
